# Supplementary material for: Chilling acclimation provides immunity to stress by altering regulatory networks and inducing genes with protective functions in Cassava
Source: BMC Plant Biol. 2014 Aug 5;14:207. doi: 10.1186/s12870-014-0207-5 (PMC4236759; doi:10.1186/s12870-014-0207-5)
Supplement: Additional file 2: Table S3. — GO enrichment analysis on (A) the DE genes of pairwise comparisons, (B) detailed comparison of enriched pathways between CA vs NC and CS vs NC, and (C) the reversely DE genes from NC to CA and to CCA. [file s12870-014-0207-5-S2.xlsx]

## Sheet: Additional Table S3A
Additional Table S3A GO enrichment analyais on DE genes of pairwise comparisons
CA vs NC
GO ID	Term Name	GO Level	Num	List Total	Expected Num	Pop Total	Genes	p-val	FDR
GO:0006412	translation	5	94	1051	390	10606	cassava4.1_003096m,cassava4.1_003947m,cassava4.1_004598m,cassava4.1_009374m,cassava4.1_011977m,cassava4.1_012778m,cassava4.1_012797m,cassava4.1_013892m,cassava4.1_014408m,cassava4.1_014750m,cassava4.1_015148m,cassava4.1_015359m,cassava4.1_015589m,cassava4.1_015768m,cassava4.1_015884m,cassava4.1_015993m,cassava4.1_016077m,cassava4.1_016315m,cassava4.1_016365m,cassava4.1_016427m,cassava4.1_016446m,…	7.43337e-17	1.44951e-14
GO:0015979	photosynthesis	3	15	1051	54	10606	cassava4.1_011470m,cassava4.1_015521m,cassava4.1_016712m,cassava4.1_016854m,cassava4.1_017065m,cassava4.1_017367m,cassava4.1_017410m,cassava4.1_018334m,cassava4.1_018830m,cassava4.1_018917m,cassava4.1_019040m,cassava4.1_019122m,cassava4.1_019253m,cassava4.1_019275m,cassava4.1_027763m	0.000166539	0.0162375
GO:0009058	biosynthetic process	2	31	1051	172	10606	cassava4.1_000280m,cassava4.1_001871m,cassava4.1_001874m,cassava4.1_002265m,cassava4.1_002278m,cassava4.1_002537m,cassava4.1_003884m,cassava4.1_003887m,cassava4.1_003898m,cassava4.1_004757m,cassava4.1_005409m,cassava4.1_005421m,cassava4.1_005437m,cassava4.1_005643m,cassava4.1_006048m,cassava4.1_006186m,cassava4.1_006360m,cassava4.1_006389m,cassava4.1_006577m,cassava4.1_007661m,cassava4.1_007709m,…	0.000714376	0.0464345
GO:0006563	L-serine metabolic process	5	5	1051	10	10606	cassava4.1_004768m,cassava4.1_005682m,cassava4.1_005710m,cassava4.1_005814m,cassava4.1_005816m	0.00155809	0.0516498
GO:0006544	glycine metabolic process	5	5	1051	10	10606	cassava4.1_004768m,cassava4.1_005682m,cassava4.1_005710m,cassava4.1_005814m,cassava4.1_005816m	0.00155809	0.0516498
GO:0006801	superoxide metabolic process	4	7	1051	19	10606	cassava4.1_013784m,cassava4.1_013844m,cassava4.1_014109m,cassava4.1_015554m,cassava4.1_015578m,cassava4.1_016018m,cassava4.1_018049m	0.00158923	0.0516498
GO:0006457	protein folding	5	25	1051	140	10606	cassava4.1_001827m,cassava4.1_001868m,cassava4.1_002708m,cassava4.1_004104m,cassava4.1_004157m,cassava4.1_008620m,cassava4.1_010370m,cassava4.1_011155m,cassava4.1_011701m,cassava4.1_014339m,cassava4.1_014421m,cassava4.1_014439m,cassava4.1_014468m,cassava4.1_014484m,cassava4.1_015621m,cassava4.1_015657m,cassava4.1_017359m,cassava4.1_017662m,cassava4.1_018986m,cassava4.1_019641m,cassava4.1_020026m,…	0.00255947	0.0712994
GO:0008152	metabolic process	1	105	1051	827	10606	cassava4.1_000041m,cassava4.1_000214m,cassava4.1_000339m,cassava4.1_000428m,cassava4.1_000480m,cassava4.1_000619m,cassava4.1_000773m,cassava4.1_000791m,cassava4.1_001080m,cassava4.1_001081m,cassava4.1_001102m,cassava4.1_001254m,cassava4.1_001527m,cassava4.1_001536m,cassava4.1_002741m,cassava4.1_002834m,cassava4.1_003162m,cassava4.1_003185m,cassava4.1_003505m,cassava4.1_003721m,cassava4.1_003765m,…	0.00397096	0.0967922
CCA vs NC
GO ID	Term Name	GO Level	Num	List Total	Expected Num	Pop Total	Genes	p-val	FDR
GO:0055114	oxidation-reduction process	3	87	402	1379	10606	cassava4.1_001270m,cassava4.1_002360m,cassava4.1_003401m,cassava4.1_003480m,cassava4.1_003855m,cassava4.1_003891m,cassava4.1_003963m,cassava4.1_004004m,cassava4.1_004079m,cassava4.1_004170m,cassava4.1_004361m,cassava4.1_004741m,cassava4.1_004918m,cassava4.1_004961m,cassava4.1_004991m,cassava4.1_005004m,cassava4.1_005110m,cassava4.1_005240m,cassava4.1_005310m,cassava4.1_005311m,cassava4.1_005348m,…	6.85968e-07	5.76213e-05
GO:0030163	protein catabolic process	4	3	402	6	10606	cassava4.1_018088m,cassava4.1_018095m,cassava4.1_019393m	0.000992427	0.0416819
GO:0008152	metabolic process	1	48	402	827	10606	cassava4.1_000474m,cassava4.1_000730m,cassava4.1_000857m,cassava4.1_000858m,cassava4.1_001102m,cassava4.1_001987m,cassava4.1_002424m,cassava4.1_002457m,cassava4.1_002740m,cassava4.1_003025m,cassava4.1_003203m,cassava4.1_004126m,cassava4.1_004658m,cassava4.1_004862m,cassava4.1_005522m,cassava4.1_005543m,cassava4.1_005832m,cassava4.1_006047m,cassava4.1_006504m,cassava4.1_007514m,cassava4.1_007517m,…	0.00189652	0.0531026
CS vs NC
GO ID	Term Name	GO Level	Num	List Total	Expected Num	Pop Total	Genes	p-val	FDR
GO:0015979	photosynthesis	3	29	1246	54	10606	cassava4.1_011539m,cassava4.1_013013m,cassava4.1_013817m,cassava4.1_014010m,cassava4.1_015521m,cassava4.1_015718m,cassava4.1_016411m,cassava4.1_016712m,cassava4.1_016854m,cassava4.1_017367m,cassava4.1_017410m,cassava4.1_017616m,cassava4.1_018334m,cassava4.1_018492m,cassava4.1_018544m,cassava4.1_018756m,cassava4.1_018830m,cassava4.1_018914m,cassava4.1_018917m,cassava4.1_019040m,cassava4.1_019060m,…	7.07809e-14	1.44393e-11
GO:0006412	translation	5	84	1246	390	10606	cassava4.1_003910m,cassava4.1_004598m,cassava4.1_009374m,cassava4.1_012797m,cassava4.1_013892m,cassava4.1_014094m,cassava4.1_014112m,cassava4.1_015148m,cassava4.1_015359m,cassava4.1_015768m,cassava4.1_015884m,cassava4.1_015993m,cassava4.1_016205m,cassava4.1_016302m,cassava4.1_016315m,cassava4.1_016364m,cassava4.1_016427m,cassava4.1_016446m,cassava4.1_016460m,cassava4.1_016823m,cassava4.1_016828m,…	1.5198e-08	1.55019e-06
GO:0006563	L-serine metabolic process	5	6	1246	10	10606	cassava4.1_004768m,cassava4.1_005682m,cassava4.1_005710m,cassava4.1_005814m,cassava4.1_005816m,cassava4.1_006915m	0.000358514	0.0182842
GO:0006544	glycine metabolic process	5	6	1246	10	10606	cassava4.1_004768m,cassava4.1_005682m,cassava4.1_005710m,cassava4.1_005814m,cassava4.1_005816m,cassava4.1_006915m	0.000358514	0.0182842
GO:0008152	metabolic process	1	128	1246	827	10606	cassava4.1_000039m,cassava4.1_000214m,cassava4.1_000339m,cassava4.1_000428m,cassava4.1_000471m,cassava4.1_000480m,cassava4.1_000619m,cassava4.1_000773m,cassava4.1_000791m,cassava4.1_001018m,cassava4.1_001080m,cassava4.1_001084m,cassava4.1_001401m,cassava4.1_001527m,cassava4.1_001536m,cassava4.1_001858m,cassava4.1_001860m,cassava4.1_001987m,cassava4.1_002740m,cassava4.1_002741m,cassava4.1_002820m,…	0.000483657	0.0197332
GO:0042549	photosystem II stabilization	7	4	1246	5	10606	cassava4.1_011539m,cassava4.1_013013m,cassava4.1_013817m,cassava4.1_015718m	0.000859511	0.0292234
GO:0006950	response to stress	2	20	1246	85	10606	cassava4.1_001827m,cassava4.1_001868m,cassava4.1_002708m,cassava4.1_002747m,cassava4.1_004104m,cassava4.1_004157m,cassava4.1_014316m,cassava4.1_015943m,cassava4.1_017507m,cassava4.1_017991m,cassava4.1_018057m,cassava4.1_018274m,cassava4.1_019724m,cassava4.1_019934m,cassava4.1_020047m,cassava4.1_020059m,cassava4.1_020159m,cassava4.1_020224m,cassava4.1_031058m,cassava4.1_033681m	0.0016567	0.048281
GO:0006464	cellular protein modification process	5	11	1246	36	10606	cassava4.1_000003m,cassava4.1_000004m,cassava4.1_000006m,cassava4.1_000007m,cassava4.1_001353m,cassava4.1_001678m,cassava4.1_002295m,cassava4.1_008327m,cassava4.1_008476m,cassava4.1_010192m,cassava4.1_012429m	0.00207941	0.0529924
GO:0006546	glycine catabolic process	6	4	1246	6	10606	cassava4.1_008822m,cassava4.1_008834m,cassava4.1_017913m,cassava4.1_019351m	0.0023379	0.0529924
GO:0016032	viral reproduction	3	8	1246	23	10606	cassava4.1_000016m,cassava4.1_000174m,cassava4.1_000217m,cassava4.1_002663m,cassava4.1_003690m,cassava4.1_003752m,cassava4.1_003769m,cassava4.1_031518m	0.00342965	0.0699649
CCA vs CA
GO ID	Term Name	GO Level	Num	List Total	Expected Num	Pop Total	Genes	p-val	FDR
GO:0006412	translation	5	89	1074	390	10606	cassava4.1_003096m,cassava4.1_004598m,cassava4.1_005964m,cassava4.1_006050m,cassava4.1_008812m,cassava4.1_009374m,cassava4.1_010724m,cassava4.1_011977m,cassava4.1_012797m,cassava4.1_014241m,cassava4.1_014408m,cassava4.1_014699m,cassava4.1_014750m,cassava4.1_015148m,cassava4.1_015359m,cassava4.1_015768m,cassava4.1_015802m,cassava4.1_015993m,cassava4.1_016077m,cassava4.1_016306m,cassava4.1_016365m,…	6.43e-14	1.16e-11
GO:0006801	superoxide metabolic process	4	8	1074	19	10606	cassava4.1_013784m,cassava4.1_013844m,cassava4.1_014109m,cassava4.1_015554m,cassava4.1_015578m,cassava4.1_016018m,cassava4.1_018049m,cassava4.1_019243m	0.000293236	0.0265379
CS vs CA
GO ID	Term Name	GO Level	Num	List Total	Expected Num	Pop Total	Genes	p-val	FDR
GO:0015979	photosynthesis	3	7	118	54	10606	cassava4.1_011470m,cassava4.1_016312m,cassava4.1_016854m,cassava4.1_017616m,cassava4.1_019108m,cassava4.1_019248m,cassava4.1_020046m	2.02781e-06	9.12516e-05
CS vs CCA
GO ID	Term Name	GO Level	Num	List Total	Expected Num	Pop Total	Genes	p-val	FDR
GO:0006412	translation	5	85	1023	390	10606	cassava4.1_003910m,cassava4.1_004598m,cassava4.1_005964m,cassava4.1_008812m,cassava4.1_009374m,cassava4.1_010724m,cassava4.1_012305m,cassava4.1_012797m,cassava4.1_014206m,cassava4.1_014241m,cassava4.1_014408m,cassava4.1_015148m,cassava4.1_015359m,cassava4.1_015768m,cassava4.1_015802m,cassava4.1_015993m,cassava4.1_016077m,cassava4.1_016306m,cassava4.1_016315m,cassava4.1_016427m,cassava4.1_016446m,…	2.38e-13	4.32e-11
GO:0015979	photosynthesis	3	16	1023	54	10606	cassava4.1_011470m,cassava4.1_015521m,cassava4.1_016712m,cassava4.1_016854m,cassava4.1_017616m,cassava4.1_018334m,cassava4.1_018492m,cassava4.1_018544m,cassava4.1_018830m,cassava4.1_018917m,cassava4.1_019108m,cassava4.1_019122m,cassava4.1_019248m,cassava4.1_019275m,cassava4.1_019328m,cassava4.1_020046m	3.08e-05	0.00278875
GO:0006801	superoxide metabolic process	4	8	1023	19	10606	cassava4.1_013784m,cassava4.1_013844m,cassava4.1_014109m,cassava4.1_015554m,cassava4.1_015578m,cassava4.1_016018m,cassava4.1_018049m,cassava4.1_019243m	0.000208788	0.0125969
GO:0006544	glycine metabolic process	5	5	1023	10	10606	cassava4.1_004768m,cassava4.1_005710m,cassava4.1_005814m,cassava4.1_005816m,cassava4.1_006924m	0.00137717	0.0498534
GO:0006563	L-serine metabolic process	5	5	1023	10	10606	cassava4.1_004768m,cassava4.1_005710m,cassava4.1_005814m,cassava4.1_005816m,cassava4.1_006924m	0.00137717	0.0498534
GO:0006032	chitin catabolic process	6	6	1023	15	10606	cassava4.1_011797m,cassava4.1_011942m,cassava4.1_013738m,cassava4.1_023221m,cassava4.1_033496m,cassava4.1_034087m	0.00184825	0.0557557

## Sheet: Additional Table S3B 
Additional Table S3B Detailed comparison of enriched pathways between CA vs NC and CS vs NC
Common DE genes
GO ID	Term Name	GO Level	Num	List Total	Expected Num	Pop Total	Genes	p-val	FDR
GO:0006412	translation	5	67	803	390	10606	cassava4.1_020118m,cassava4.1_015993m,cassava4.1_020320m,cassava4.1_020116m,cassava4.1_017088m,cassava4.1_015884m,cassava4.1_019377m,cassava4.1_009374m,cassava4.1_018362m,cassava4.1_018893m,cassava4.1_019705m,cassava4.1_018837m,cassava4.1_016828m,cassava4.1_018671m,cassava4.1_015148m,cassava4.1_027425m,cassava4.1_018682m,cassava4.1_018471m,cassava4.1_017910m,cassava4.1_020770m,cassava4.1_018638m,…	1.16404e-10	1.96722e-08
GO:0006563	L-serine metabolic process	5	5	803	10	10606	cassava4.1_004768m,cassava4.1_005710m,cassava4.1_005814m,cassava4.1_005816m,cassava4.1_005682m	0.000448823	0.0243706
GO:0006544	glycine metabolic process	5	5	803	10	10606	cassava4.1_004768m,cassava4.1_005710m,cassava4.1_005814m,cassava4.1_005816m,cassava4.1_005682m	0.000448823	0.0243706
GO:0015979	photosynthesis	3	12	803	54	10606	cassava4.1_019122m,cassava4.1_018917m,cassava4.1_016712m,cassava4.1_018334m,cassava4.1_018830m,cassava4.1_017410m,cassava4.1_015521m,cassava4.1_016854m,cassava4.1_019253m,cassava4.1_019040m,cassava4.1_019275m,cassava4.1_017367m	0.000576818	0.0243706
GO:0016032	viral reproduction	2	7	803	23	10606	cassava4.1_002663m,cassava4.1_000016m,cassava4.1_000217m,cassava4.1_000174m,cassava4.1_003769m,cassava4.1_003752m,cassava4.1_031518m	0.00116085	0.0392366
GO:0006457	protein folding	5	21	803	140	10606	cassava4.1_004157m,cassava4.1_032960m,cassava4.1_020049m,cassava4.1_010370m,cassava4.1_002708m,cassava4.1_033681m,cassava4.1_001868m,cassava4.1_011155m,cassava4.1_014439m,cassava4.1_001827m,cassava4.1_014421m,cassava4.1_015657m,cassava4.1_019641m,cassava4.1_015621m,cassava4.1_018986m,cassava4.1_004104m,cassava4.1_014339m,cassava4.1_014468m,cassava4.1_014484m,cassava4.1_017662m,cassava4.1_011701m	0.00190175	0.0513979
GO:0006801	superoxide metabolic process	4	6	803	19	10606	cassava4.1_016018m,cassava4.1_015578m,cassava4.1_015554m,cassava4.1_013844m,cassava4.1_014109m,cassava4.1_013784m	0.00212891	0.0513979
GO:0009058	biosynthetic process	2	23	803	172	10606	cassava4.1_004757m,cassava4.1_007709m,cassava4.1_011790m,cassava4.1_009295m,cassava4.1_003884m,cassava4.1_003898m,cassava4.1_011508m,cassava4.1_003887m,cassava4.1_000280m,cassava4.1_006186m,cassava4.1_008622m,cassava4.1_005643m,cassava4.1_007661m,cassava4.1_002278m,cassava4.1_009676m,cassava4.1_001874m,cassava4.1_010923m,cassava4.1_006577m,cassava4.1_008844m,cassava4.1_002537m,cassava4.1_027790m,…	0.00529656	0.0967641
GO:0006450	regulation of translational fidelity	3	2	803	2	10606	cassava4.1_018460m,cassava4.1_018441m	0.00572569	0.0967641
GO:0016114	terpenoid biosynthetic process	5	2	803	2	10606	cassava4.1_002358m,cassava4.1_002363m	0.00572569	0.0967641
CA-specific DE genes
GO ID	Term Name	GO Level	Num	List Total	Expected Num	Pop Total	Genes	p-val	FDR
GO:0006412	translation	5	27	248	390	10606	cassava4.1_019383m,cassava4.1_003096m,cassava4.1_011977m,cassava4.1_020914m,cassava4.1_016365m,cassava4.1_014750m,cassava4.1_014408m,cassava4.1_017048m,cassava4.1_019015m,cassava4.1_018404m,cassava4.1_026278m,cassava4.1_019085m,cassava4.1_018555m,cassava4.1_016920m,cassava4.1_018673m,cassava4.1_017263m,cassava4.1_019127m,cassava4.1_003947m,cassava4.1_019413m,cassava4.1_018342m,cassava4.1_018952m,…	4.1249e-07	3.83615e-05
GO:0009228	thiamine biosynthetic process	6	3	248	7	10606	cassava4.1_003359m,cassava4.1_003360m,cassava4.1_013454m	0.000412384	0.0191758
GO:0006200	ATP catabolic process	7	2	248	3	10606	cassava4.1_005172m,cassava4.1_004630m	0.00160856	0.0498655
CS-specific DE genes
GO ID	Term Name	GO Level	Num	List Total	Expected Num	Pop Total	Genes	p-val	FDR
GO:0015979	photosynthesis	3	17	443	54	10606	cassava4.1_017616m,cassava4.1_018492m,cassava4.1_019248m,cassava4.1_019108m,cassava4.1_020046m,cassava4.1_019328m,cassava4.1_019060m,cassava4.1_018544m,cassava4.1_013013m,cassava4.1_015718m,cassava4.1_011539m,cassava4.1_030348m,cassava4.1_013817m,cassava4.1_018756m,cassava4.1_014010m,cassava4.1_016411m,cassava4.1_018914m	2.99611e-11	3.71517e-09
GO:0042549	photosystem II stabilization	7	4	443	5	10606	cassava4.1_013013m,cassava4.1_015718m,cassava4.1_011539m,cassava4.1_013817m	1.45243e-05	0.000900509
GO:0006021	inositol biosynthetic process	5	2	443	2	10606	cassava4.1_005857m,cassava4.1_005838m	0.00174086	0.0719555

## Sheet: Additional Table S3C
Additional Table S3C GO enrichment analyais on the reversely DE genes from NC to CA and to CCA
GO ID	Term Name	GO Level	Num	List Total	Expected Num	Pop Total	Genes	p-val	FDR
GO:0006412	translation	5	70	630	390	10606	cassava4.1_015993m,cassava4.1_020320m,cassava4.1_020116m,cassava4.1_017088m,cassava4.1_019383m,cassava4.1_019377m,cassava4.1_009374m,cassava4.1_018362m,cassava4.1_018893m,cassava4.1_019705m,cassava4.1_018837m,cassava4.1_016828m,cassava4.1_018671m,cassava4.1_015148m,cassava4.1_027425m,cassava4.1_018682m,cassava4.1_003096m,cassava4.1_018471m,cassava4.1_017910m,cassava4.1_011977m,cassava4.1_016365m,…	2.42994e-17	3.69351e-15
GO:0006801	superoxide metabolic process	4	7	630	19	10606	cassava4.1_016018m,cassava4.1_015578m,cassava4.1_015554m,cassava4.1_013844m,cassava4.1_014109m,cassava4.1_013784m,cassava4.1_018049m	6.78045e-05	0.00515314
GO:0006298	mismatch repair	6	4	630	9	10606	cassava4.1_032616m,cassava4.1_001421m,cassava4.1_001153m,cassava4.1_000878m	0.00122176	0.0619026
