# Supplementary material for: Chilling acclimation provides immunity to stress by altering regulatory networks and inducing genes with protective functions in Cassava
Source: BMC Plant Biol. 2014 Aug 5;14:207. doi: 10.1186/s12870-014-0207-5 (PMC4236759; doi:10.1186/s12870-014-0207-5)
Supplement: Additional file 3: Table S4. — A list of 48 DE miRNA-targeting mRNAs which have reversed the direction of fold change from CA vs. NC to CCA vs. CA. [file s12870-014-0207-5-S3.xlsx]

## Sheet: Additional Table S4
Additional Table S4. A list of 48 DE miRNA-targeting mRNAs which have reversed the direction of fold change from CA vs. NC to CCA vs. CA.
	fold change		expression
cassava mRNA ID	CA_NC	CCA_CA	NC	CA	CCA	miRNA bindings	homolog in Arabidopsis	symbol	annotation
cassava4.1_027354m|PACid:17989832	190.013	0.017955	0.017241	3.27609	0.058824	novel-7a_5.5,novel-7b_3.5	AT3G55110.1		ABC-2 type transporter family protein
cassava4.1_023647m|PACid:17960346	151.152	0.0158	0.034483	5.21212	0.082353	novel-15_5.5	AT1G22540.1		Major facilitator superfamily protein
cassava4.1_003763m|PACid:17964375	129.128	0.019376	0.155172	20.037	0.388235	miR395a_6,miR395b_6,miR395c_6,miR395d_6	AT2G14170.1	ALDH6B2	aldehyde dehydrogenase 6B2
cassava4.1_002475m|PACid:17974205	95.2215	0.025797	0.086207	8.20875	0.211765	novel-35_6	AT1G18950.1		DDT domain superfamily
cassava4.1_031727m|PACid:17986939	90.4175	0.02264	0.034483	3.11784	0.070588	miR395a_5,miR395b_5,miR395c_5,miR395d_5	AT3G18010.1	WOX1	WUSCHEL related homeobox 1
cassava4.1_024585m|PACid:17986797	56.8283	0.032019	0.051724	2.93939	0.094118	miR394a_6,miR394b_6,miR394c_6	AT5G44640.1	BGLU13	beta glucosidase 13
cassava4.1_005609m|PACid:17968633	51.476	0.031912	0.465517	23.963	0.764706	miR169a_6,miR169b_6,miR169c_6,miR169d_6	AT2G28600.1		P-loop containing nucleoside triphosphate hydrolases superfamily protein
cassava4.1_004416m|PACid:17964075	44.7466	0.017283	0.258621	11.5724	0.2	miR160c_6,miR160d_6	AT1G29890.2		O-acetyltransferase family protein
cassava4.1_020550m|PACid:17987846	32.4175	0.04736	0.068966	2.23569	0.105882	novel-1_5.5	AT4G28088.1		Low temperature and salt responsive protein family
cassava4.1_031887m|PACid:17988951	26.3962	0.064626	0.103448	2.73064	0.176471	novel-15_6,novel-21_6	AT4G13420.1	ATHAK5,HAK5	high affinity K+ transporter 5
cassava4.1_024473m|PACid:17990398	19.6402	0.074449	0.12069	2.37037	0.176471	novel-15_6	AT4G29920.1		Double Clp-N motif-containing P-loop nucleoside triphosphate hydrolases superfamily protein
cassava4.1_002017m|PACid:17965261	19.2357	0.033503	0.310345	5.9697	0.2	miR2111a_6,miR2111b_6,novel-1_6	AT1G73430.2		sec34-like family protein
cassava4.1_007024m|PACid:17986229	18.6824	0.054786	0.103448	1.93266	0.105882	novel-35_5.5	AT4G03100.1		Rho GTPase activating protein with PAK-box/P21-Rho-binding domain
cassava4.1_000121m|PACid:17984592	18.6498	0.069787	0.931034	17.3636	1.21176	novel-6a_6,novel-6b_6	AT4G38200.1		SEC7-like guanine nucleotide exchange family protein
cassava4.1_027628m|PACid:17992279	17.771	0.027426	0.12069	2.14478	0.058824	novel-7a_5.5	AT5G04820.1	ATOFP13,OFP13	ovate family protein 13
cassava4.1_020462m|PACid:17975585	17.4627	0.069923	0.327586	5.72054	0.4	miR394a_6,miR394b_6,miR394c_6	AT2G45860.1
cassava4.1_004517m|PACid:17987200	16.2918	0.058637	0.689655	11.2357	0.658824	miR319a_3.5,miR319b_3,miR319c_3,miR319d_3,miR319e_3,miR319f_3	AT3G15030.1	MEE35,TCP4	TCP family transcription factor 4
cassava4.1_002102m|PACid:17965823	14.8696	0.163889	0.12069	1.79461	0.294118	novel-6a_5.5,novel-6b_5.5	AT5G27230.1		Frigida-like protein
cassava4.1_026586m|PACid:17970899	13.3771	0.159403	0.137931	1.84512	0.294118	miR394a_6,miR394b_6,miR394c_6	AT4G24100.1		Protein kinase superfamily protein
cassava4.1_003115m|PACid:17985918	13.359	0.17026	0.465517	6.21885	1.05882	novel-6a_6,novel-6b_6	AT3G24550.1	ATPERK1,PERK1	proline extensin-like receptor kinase 1
cassava4.1_001134m|PACid:17959807	11.9379	0.16899	0.396552	4.73401	0.8	novel-35_5.5	AT4G31480.1		Coatomer, beta subunit
cassava4.1_000493m|PACid:17973041	10.22	0.139097	0.206897	2.11448	0.294118	novel-4_6	AT3G14172.1
cassava4.1_000113m|PACid:17983579	9.211	0.160507	0.206897	1.90572	0.305882	novel-6a_6,novel-6b_6	AT5G15540.1	ATSCC2,EMB2773,SCC2	PHD finger family protein
cassava4.1_004687m|PACid:17983078	8.24424	0.127506	0.637931	5.25926	0.670588	miR169a_5.5,miR169b_5.5,miR169c_5.5,miR169d_5.5,miR172a_4.5,miR172b_4.5	AT2G41140.1	ATCBK3,ATCRK1,CRK1	CDPK-related kinase 1
cassava4.1_013722m|PACid:17965600	8.10828	0.151479	0.431034	3.49495	0.529412	novel-1_5.5,novel-2_6	AT2G23840.1		HNH endonuclease
cassava4.1_001135m|PACid:17959808	7.49682	0.225019	0.62069	4.6532	1.04706	novel-35_5.5	AT4G31480.2		Coatomer, beta subunit
cassava4.1_020764m|PACid:17974304	6.56079	0.23899	0.810345	5.3165	1.27059	novel-7a_6	AT3G52105.1
cassava4.1_000306m|PACid:17968622	6.49869	0.116665	0.310345	2.01683	0.235294	miR164a_5.5,miR164b_5,miR164c_5,miR164d_5,miR394a_5.5,miR394b_5.5,miR394c_5.5,novel-30_6	AT2G36910.1	ABCB1,ATPGP1,PGP1	ATP binding cassette subfamily B1
cassava4.1_027311m|PACid:17962832	6.38775	0.227428	0.534483	3.41414	0.776471	miR169a_4,miR169b_4,miR169c_4,miR169d_4	AT3G25840.1		Protein kinase superfamily protein
cassava4.1_002941m|PACid:17962069	6.21937	0.143186	1.01724	6.3266	0.905882	novel-16_6,novel-35_6	AT5G26240.1	ATCLC-D,CLC-D	chloride channel D
cassava4.1_013454m|PACid:17962230	6.13428	0.091606	0.293103	1.79798	0.164706	miR477b_6	AT3G24030.1		hydroxyethylthiazole kinase family protein
cassava4.1_004440m|PACid:17983077	5.51308	0.104728	0.896552	4.94276	0.517647	miR169a_5.5,miR169b_5.5,miR169c_5.5,miR169d_5.5,miR172a_4.5,miR172b_4.5	AT2G41140.1	ATCBK3,ATCRK1,CRK1	CDPK-related kinase 1
cassava4.1_007183m|PACid:17967772	5.26653	0.13779	1.08621	5.72054	0.788235	novel-4_6	AT5G19485.1		transferases;nucleotidyltransferases
cassava4.1_007427m|PACid:17962728	5.25844	0.200975	2.82759	14.8687	2.98823	novel-6a_6,novel-6b_6	AT5G60920.1	COB	COBRA-like extracellular glycosyl-phosphatidyl inositol-anchored protein family
cassava4.1_001254m|PACid:17973678	5.03602	0.1396	0.568966	2.86532	0.4	miR391_6	AT4G19710.2	AK-HSDH,AK-HSDH II	aspartate kinase-homoserine dehydrogenase ii
cassava4.1_015019m|PACid:17982970	4.62369	0.230047	0.586207	2.71044	0.623529	novel-6a_6,novel-6b_6	AT3G24550.1	ATPERK1,PERK1	proline extensin-like receptor kinase 1
cassava4.1_012946m|PACid:17976740	4.26967	0.196136	0.37931	1.61953	0.317647	miR395a_5.5,miR395b_5.5,miR395c_5.5,miR395d_5.5	AT2G15290.1	ATTIC21,CIA5,PIC1,TIC21	translocon at inner membrane of chloroplasts 21
cassava4.1_003246m|PACid:17984853	0.249741	5.47199	12.5517	3.13468	17.1529	miR160c_6,miR160d_6,miR160e_5.5,miR160f_5.5,miR160g_5.5	AT2G25490.1	EBF1,FBL6	EIN3-binding F box protein 1
cassava4.1_005911m|PACid:17965801	0.235067	4.7305	1.86207	0.43771	2.07059	miR394a_6,miR394a_6,miR394b_6,miR394b_6,miR394c_6,miR394c_6	AT3G06130.1		Heavy metal transport/detoxification superfamily protein
cassava4.1_000510m|PACid:17989578	0.198536	4.60926	10.3621	2.05724	9.48235	miR394a_5,miR394b_5,miR394c_5	AT1G67230.1	LINC1	little nuclei1
cassava4.1_001102m|PACid:17959824	0.195075	20.6921	15.931	3.10774	64.3059	novel-6a_6,novel-6b_6	AT2G24520.1	AHA5,HA5	H(+)-ATPase 5
cassava4.1_001913m|PACid:17960455	0.139193	7.45759	3.24138	0.451178	3.36471	miR169a_5.5,miR169b_5.5,miR169c_5.5,miR169d_5.5	AT5G42480.1	ARC6	Chaperone DnaJ-domain superfamily protein
cassava4.1_010044m|PACid:17968956	0.108159	7.81323	2.24138	0.242424	1.89412	novel-15_6	AT1G13270.1	MAP1B,MAP1C	methionine aminopeptidase 1B
cassava4.1_004768m|PACid:17971777	0.095861	15.5092	9.44828	0.905724	14.0471	novel-16_5,novel-28_6	AT1G36370.1	SHM7	serine hydroxymethyltransferase 7
cassava4.1_011472m|PACid:17978101	0.047159	16.0371	5.56897	0.262626	4.21176	novel-6a_5.5,novel-6b_5.5	AT4G24770.1	ATRBP31,ATRBP33,CP31,RBP31	31-kDa RNA binding protein
cassava4.1_017444m|PACid:17980173	0.045288	11.5452	37.3966	1.6936	19.5529	novel-6a_6,novel-6b_6	AT1G11910.1	APA1,ATAPA1	aspartic proteinase A1
cassava4.1_017493m|PACid:17980174	0.041743	12.2902	37.1034	1.54882	19.0353	novel-6a_6,novel-6b_6	AT1G11910.1	APA1,ATAPA1	aspartic proteinase A1
cassava4.1_004157m|PACid:17960143	0.007391	79.0774	17.3103	0.127946	10.1176	novel-15_6	AT5G56030.2	AtHsp90.2,ERD8,HSP81-2,HSP90.2	heat shock protein 81-2
