# Supplementary material for: Chilling acclimation provides immunity to stress by altering regulatory networks and inducing genes with protective functions in Cassava
Source: BMC Plant Biol. 2014 Aug 5;14:207. doi: 10.1186/s12870-014-0207-5 (PMC4236759; doi:10.1186/s12870-014-0207-5)
Supplement: Additional file 4: Table S5. — (A) Anti-correlated DE miRNAs and DE mRNAs in all six comparisons. The first column indicates the two conditions to be compared. (B) The potential miRNA targeting genes which are associated with the enriched pathways of six comparisons. “011977 m” is short for Cassava4.1_011977m, and the same abbreviation is applied to the other gene symbols. The “number” refers to the ratio of genes regulated by miRNA to the total number of genes in a given process. The green and blue shade emphasizes two genes which are DE in the same enriched pathway in two comparisons, the yellow shade emphasizes the gene which are differentially expressed in the same enriched pathway in four conditions comparison. Additional file 4: Table S6. Protein coding gene specific primers used in qRT-PCR assay. [file s12870-014-0207-5-S4.xlsx]

## Sheet: Additional Table S5A
Additional Table S5A. Anti-correlated DE miRNAs and DE mRNAs in all six comparisons. The first column indicates the two conditions to be compared.
					expression
C2 vs. C1	miRNA ID	mRNA ID	miRNA FC (log2)	mRNA FC (log2 of C2/C1)	C1	C2	C2/C1	homolog in Arabidopsis	symbol	annotation
CA_NC	miR156h	cassava4.1_018710m|PACid:17970037	1.54198	-2.93352	3.18966	0.417508	0.130895	AT2G33810.1	SPL3	squamosa promoter binding protein-like 3	miR156h	cassava4.1_018710m|PACid:17970037	3	577-597	1	target 5' AUGCUCUCUAUCUUCUGUCAA 3'	:::::::: :::::::::::	query 3' CACGAGAGAGAGAAGACAGUU 5'
CA_NC	miR156h	cassava4.1_019305m|PACid:17967956	1.54198	-6.96687	14.7414	0.117845	0.007994	AT5G57290.1		60S acidic ribosomal protein family	miR156h	cassava4.1_019305m|PACid:17967956	3.5	214-234	1	target 5' GUCCUCUUUCUCUUUUGUCAC 3'	:: ::::.::::::.:::::	query 3' CACGAGAGAGAGAAGACAGUU 5'
CA_NC	miR156h	cassava4.1_024100m|PACid:17978960	1.54198	-8.88991	17.569	0.037037	0.002108	AT1G80950.1		Phospholipid/glycerol acyltransferase family protein	miR156h	cassava4.1_024100m|PACid:17978960	4	754-774	1	target 5' GUGAUUUUUCUCCUCUGUCAA 3'	::: :.:.:::: ::::::::	query 3' CACGAGAGAGAGAAGACAGUU 5'
CA_NC	miR156h	cassava4.1_019983m|PACid:17963247	1.54198	-6.1452	6.67241	0.094276	0.014129	AT3G61113.1		Ubiquitin related modifier 1	miR156h	cassava4.1_019983m|PACid:17963247	4.5	79-99	1	target 5' GUGUUUUCUUUCUUCCGUCAG 3'	:::.:.:::.::::: ::::.	query 3' CACGAGAGAGAGAAGACAGUU 5'
CA_NC	miR156h	cassava4.1_004514m|PACid:17976112	1.54198	-2.50894	9.27586	1.62963	0.175685	AT1G12820.1	AFB3	auxin signaling F-box 3	miR156h	cassava4.1_004514m|PACid:17976112	5	307-327	1	target 5' UUUCUCUCUCUCUUCUCUCAU 3'	: ::::::::::::: :::	query 3' CACGAGAGAGAGAAGACAGUU 5'
CA_NC	miR156h	cassava4.1_016898m|PACid:17961784	1.54198	-5.75228	34.4828	0.639731	0.018552	AT4G15630.1		Uncharacterised protein family (UPF0497)	miR156h	cassava4.1_016898m|PACid:17961784	5	811-830	1	target 5' AUGCUCUCUCUCUUAUG-CAA 3'	::::::::::::: :: :::	query 3' CACGAGAGAGAGAAGACAGUU 5'
CA_NC	miR156h	cassava4.1_026268m|PACid:17969558	1.54198	-3.98083	2.55172	0.161616	0.063336	AT3G57990.1			miR156h	cassava4.1_026268m|PACid:17969558	5	300-319	1	target 5' UUUCUCCCUCUCUUCUG-CAA 3'	: ::: :::::::::: :::	query 3' CACGAGAGAGAGAAGACAGUU 5'
CA_NC	miR156h	cassava4.1_014823m|PACid:17968718	1.54198	-2.2996	6.01724	1.22222	0.20312	AT3G54820.1	PIP2;5,PIP2D	plasma membrane intrinsic protein 2;5	miR156h	cassava4.1_014823m|PACid:17968718	5.5	35-56	1	target 5' UUGUUUGUUUCUCUUCUCUCAA 3'	::.:. :.:::::::: ::::	query 3' CACGAG-AGAGAGAAGACAGUU 5'
CA_NC	miR156h	cassava4.1_019524m|PACid:17992698	1.54198	-2.63464	2.94828	0.474747	0.161025	AT5G43150.1			miR156h	cassava4.1_019524m|PACid:17992698	5.5	488-508	1	target 5' GUCUUGUUUAUCUUCUGUCAG 3'	:: .: :.: ::::::::::.	query 3' CACGAGAGAGAGAAGACAGUU 5'
CA_NC	miR156h	cassava4.1_001085m|PACid:17965332	1.54198	-2.34228	19.3621	3.81818	0.197199	AT3G19170.1	ATPREP1,ATZNMP,PREP1	presequence protease 1	miR156h	cassava4.1_001085m|PACid:17965332	5.5	1660-1680	1	target 5' UUGAUGCCUCUUUUCUGUCAG 3'	:: : ::::.::::::::.	query 3' CACGAGAGAGAGAAGACAGUU 5'
CA_NC	miR156h	cassava4.1_016888m|PACid:17959854	1.54198	-2.28212	5.87931	1.20875	0.205595	AT4G31580.1	RSZP22,SRZ-22,SRZ22	serine/arginine-rich 22	miR156h	cassava4.1_016888m|PACid:17959854	5.5	67-86	1	target 5' AGGGUUUCUCUCUUCUG-CAA 3'	: :.::::::::::: :::	query 3' CACGAGAGAGAGAAGACAGUU 5'
CA_NC	miR156h	cassava4.1_007799m|PACid:17985113	1.54198	-2.44123	2.41379	0.444444	0.184127	AT3G55350.1		PIF / Ping-Pong family of plant transposases	miR156h	cassava4.1_007799m|PACid:17985113	6	20-41	1	target 5' CUGCUCUUCUUUCUUCUCUCAU 3'	::::: :::.:::::: :::	query 3' CACGAG-AGAGAGAAGACAGUU 5'
CA_NC	miR156h	cassava4.1_019278m|PACid:17977710	1.54198	-8.24638	10.2241	0.03367	0.003293	AT2G26500.2		cytochrome b6f complex subunit (petM), putative	miR156h	cassava4.1_019278m|PACid:17977710	6	461-480	1	target 5' UUGC-AUCUUUCUUCUGUUAU 3'	::: :::.::::::::.:	query 3' CACGAGAGAGAGAAGACAGUU 5'
CA_NC	miR156h	cassava4.1_019273m|PACid:17977711	1.54198	-9.21389	10	0.016835	0.001684	AT2G26500.1		cytochrome b6f complex subunit (petM), putative	miR156h	cassava4.1_019273m|PACid:17977711	6	444-463	1	target 5' UUGC-AUCUUUCUUCUGUUAU 3'	::: :::.::::::::.:	query 3' CACGAGAGAGAGAAGACAGUU 5'
CA_NC	miR156h	cassava4.1_002619m|PACid:17964377	1.54198	-2.85187	2.96552	0.410774	0.138517	AT4G19380.1		Long-chain fatty alcohol dehydrogenase family protein	miR156h	cassava4.1_002619m|PACid:17964377	6	701-720	1	target 5' GUAAUCUCUCUCUUCU-UGAA 3'	:: :::::::::::: : ::	query 3' CACGAGAGAGAGAAGACAGUU 5'
CA_NC	miR160c	cassava4.1_012125m|PACid:17961089	-1.29643	2.44364	0.844828	4.59596	5.44011	AT3G09970.1		Calcineurin-like metallo-phosphoesterase superfamily protein	miR160c	cassava4.1_012125m|PACid:17961089	5.5	566-585	1	target 5' UGGUA-UAAGGGAGCUGGGUA 3'	:::.: : :::::::..::.:	query 3' ACCGUAAGUCCCUCGGUCCGU 5'
CA_NC	miR160c	cassava4.1_000002m|PACid:17987488	-1.29643	1.8972	0.465517	1.73401	3.7249	AT3G02260.1	ASA1,BIG,CRM1,DOC1,LPR1,TIR3,UMB1	auxin transport protein (BIG)	miR160c	cassava4.1_000002m|PACid:17987488	6	11294-11315	1	target 5' AGGCAGUCAAGGGGGCUGGGCA 3'	:::: :: ::::.::..::::	query 3' ACCGUAAG-UCCCUCGGUCCGU 5'
CA_NC	miR160c	cassava4.1_004416m|PACid:17964075	-1.29643	5.48371	0.258621	11.5724	44.7466	AT1G29890.2		O-acetyltransferase family protein	miR160c	cassava4.1_004416m|PACid:17964075	6	1936-1955	1	target 5' AGGCAUU-AGGCAGGCAGGCA 3'	:::::: ::: :: ::::::	query 3' ACCGUAAGUCCCUCGGUCCGU 5'
CA_NC	miR160d	cassava4.1_012125m|PACid:17961089	-1.29643	2.44364	0.844828	4.59596	5.44011	AT3G09970.1		Calcineurin-like metallo-phosphoesterase superfamily protein	miR160d	cassava4.1_012125m|PACid:17961089	5.5	566-585	1	target 5' UGGUA-UAAGGGAGCUGGGUA 3'	:::.: : :::::::..::.:	query 3' ACCGUAAGUCCCUCGGUCCGU 5'
CA_NC	miR160d	cassava4.1_000002m|PACid:17987488	-1.29643	1.8972	0.465517	1.73401	3.7249	AT3G02260.1	ASA1,BIG,CRM1,DOC1,LPR1,TIR3,UMB1	auxin transport protein (BIG)	miR160d	cassava4.1_000002m|PACid:17987488	6	11294-11315	1	target 5' AGGCAGUCAAGGGGGCUGGGCA 3'	:::: :: ::::.::..::::	query 3' ACCGUAAG-UCCCUCGGUCCGU 5'
CA_NC	miR160d	cassava4.1_004416m|PACid:17964075	-1.29643	5.48371	0.258621	11.5724	44.7466	AT1G29890.2		O-acetyltransferase family protein	miR160d	cassava4.1_004416m|PACid:17964075	6	1936-1955	1	target 5' AGGCAUU-AGGCAGGCAGGCA 3'	:::::: ::: :: ::::::	query 3' ACCGUAAGUCCCUCGGUCCGU 5'
CA_NC	miR160e	cassava4.1_003246m|PACid:17984853	0.665081	-2.0015	12.5517	3.13468	0.249741	AT2G25490.1	EBF1,FBL6	EIN3-binding F box protein 1	miR160e	cassava4.1_003246m|PACid:17984853	5.5	771-790	1	target 5' UGGC-CAUGGGGGGCUAGGCA 3'	:::: :..:::.::.:::::	query 3' ACCGUAUGUCCCUCGGUCCGU 5'
CA_NC	miR160f	cassava4.1_003246m|PACid:17984853	0.665081	-2.0015	12.5517	3.13468	0.249741	AT2G25490.1	EBF1,FBL6	EIN3-binding F box protein 1	miR160f	cassava4.1_003246m|PACid:17984853	5.5	771-790	1	target 5' UGGC-CAUGGGGGGCUAGGCA 3'	:::: :..:::.::.:::::	query 3' ACCGUAUGUCCCUCGGUCCGU 5'
CA_NC	miR160g	cassava4.1_003246m|PACid:17984853	0.665081	-2.0015	12.5517	3.13468	0.249741	AT2G25490.1	EBF1,FBL6	EIN3-binding F box protein 1	miR160g	cassava4.1_003246m|PACid:17984853	5.5	771-790	1	target 5' UGGC-CAUGGGGGGCUAGGCA 3'	:::: :..:::.::.:::::	query 3' ACCGUAUGUCCCUCGGUCCGU 5'
CA_NC	miR169a	cassava4.1_002965m|PACid:17972703	1.63811	-2.53036	2.27586	0.393939	0.173095	AT5G25270.1		Ubiquitin-like superfamily protein	miR169a	cassava4.1_002965m|PACid:17972703	5	706-727	1	target 5' CCGACACCUGCAUCCUUGGCUG 3'	::: :: : ::::::::::::	query 3' GGCCGUUCA-GUAGGAACCGAC 5'
CA_NC	miR169a	cassava4.1_001913m|PACid:17960455	1.63811	-2.84484	3.24138	0.451178	0.139193	AT5G42480.1	ARC6	Chaperone DnaJ-domain superfamily protein	miR169a	cassava4.1_001913m|PACid:17960455	5.5	1613-1633	1	target 5' UUGGUCAUUCACCCUUGGCUG 3'	..::. : ::: :::::::::	query 3' GGCCGUUCAGUAGGAACCGAC 5'
CA_NC	miR169b	cassava4.1_002965m|PACid:17972703	1.63811	-2.53036	2.27586	0.393939	0.173095	AT5G25270.1		Ubiquitin-like superfamily protein	miR169b	cassava4.1_002965m|PACid:17972703	5	706-727	1	target 5' CCGACACCUGCAUCCUUGGCUG 3'	::: :: : ::::::::::::	query 3' GGCCGUUCA-GUAGGAACCGAC 5'
CA_NC	miR169b	cassava4.1_001913m|PACid:17960455	1.63811	-2.84484	3.24138	0.451178	0.139193	AT5G42480.1	ARC6	Chaperone DnaJ-domain superfamily protein	miR169b	cassava4.1_001913m|PACid:17960455	5.5	1613-1633	1	target 5' UUGGUCAUUCACCCUUGGCUG 3'	..::. : ::: :::::::::	query 3' GGCCGUUCAGUAGGAACCGAC 5'
CA_NC	miR169c	cassava4.1_002965m|PACid:17972703	1.63811	-2.53036	2.27586	0.393939	0.173095	AT5G25270.1		Ubiquitin-like superfamily protein	miR169c	cassava4.1_002965m|PACid:17972703	5	706-727	1	target 5' CCGACACCUGCAUCCUUGGCUG 3'	::: :: : ::::::::::::	query 3' GGCCGUUCA-GUAGGAACCGAC 5'
CA_NC	miR169c	cassava4.1_001913m|PACid:17960455	1.63811	-2.84484	3.24138	0.451178	0.139193	AT5G42480.1	ARC6	Chaperone DnaJ-domain superfamily protein	miR169c	cassava4.1_001913m|PACid:17960455	5.5	1613-1633	1	target 5' UUGGUCAUUCACCCUUGGCUG 3'	..::. : ::: :::::::::	query 3' GGCCGUUCAGUAGGAACCGAC 5'
CA_NC	miR169d	cassava4.1_002965m|PACid:17972703	1.63811	-2.53036	2.27586	0.393939	0.173095	AT5G25270.1		Ubiquitin-like superfamily protein	miR169d	cassava4.1_002965m|PACid:17972703	5	706-727	1	target 5' CCGACACCUGCAUCCUUGGCUG 3'	::: :: : ::::::::::::	query 3' GGCCGUUCA-GUAGGAACCGAC 5'
CA_NC	miR169d	cassava4.1_001913m|PACid:17960455	1.63811	-2.84484	3.24138	0.451178	0.139193	AT5G42480.1	ARC6	Chaperone DnaJ-domain superfamily protein	miR169d	cassava4.1_001913m|PACid:17960455	5.5	1613-1633	1	target 5' UUGGUCAUUCACCCUUGGCUG 3'	..::. : ::: :::::::::	query 3' GGCCGUUCAGUAGGAACCGAC 5'
CA_NC	miR171a	cassava4.1_004102m|PACid:17973895	0.713945	-2.71044	2.93103	0.447811	0.152783	AT5G26820.1	ATIREG3,IREG3,MAR1,RTS3	iron-regulated protein 3	miR171a	cassava4.1_004102m|PACid:17973895	6	2035-2055	1	target 5' UGUAAUUGCACGGCUCAGUUG 3'	.:: : ::::::::::.:..	query 3' CUAUAACCGUGCCGAGUUAGU 5'
CA_NC	miR171a	cassava4.1_004129m|PACid:17973896	0.713945	-3.10108	3.2069	0.373737	0.116542	AT5G26820.1	ATIREG3,IREG3,MAR1,RTS3	iron-regulated protein 3	miR171a	cassava4.1_004129m|PACid:17973896	6	1940-1960	1	target 5' UGUAAUUGCACGGCUCAGUUG 3'	.:: : ::::::::::.:..	query 3' CUAUAACCGUGCCGAGUUAGU 5'
CA_NC	miR171a	cassava4.1_000432m|PACid:17992204	0.713945	-2.32575	2.41379	0.481481	0.199471	AT4G00630.1	ATKEA2,KEA2	K+ efflux antiporter 2	miR171a	cassava4.1_000432m|PACid:17992204	6	760-779	1	target 5' GAAGUU-GCACGGCUUAAUAG 3'	:: .:: ::::::::.::: .	query 3' CUAUAACCGUGCCGAGUUAGU 5'
CA_NC	miR171b	cassava4.1_004102m|PACid:17973895	0.713945	-2.71044	2.93103	0.447811	0.152783	AT5G26820.1	ATIREG3,IREG3,MAR1,RTS3	iron-regulated protein 3	miR171b	cassava4.1_004102m|PACid:17973895	6	2035-2055	1	target 5' UGUAAUUGCACGGCUCAGUUG 3'	.:: : ::::::::::.:..	query 3' CUAUAACCGUGCCGAGUUAGU 5'
CA_NC	miR171b	cassava4.1_004129m|PACid:17973896	0.713945	-3.10108	3.2069	0.373737	0.116542	AT5G26820.1	ATIREG3,IREG3,MAR1,RTS3	iron-regulated protein 3	miR171b	cassava4.1_004129m|PACid:17973896	6	1940-1960	1	target 5' UGUAAUUGCACGGCUCAGUUG 3'	.:: : ::::::::::.:..	query 3' CUAUAACCGUGCCGAGUUAGU 5'
CA_NC	miR171b	cassava4.1_000432m|PACid:17992204	0.713945	-2.32575	2.41379	0.481481	0.199471	AT4G00630.1	ATKEA2,KEA2	K+ efflux antiporter 2	miR171b	cassava4.1_000432m|PACid:17992204	6	760-779	1	target 5' GAAGUU-GCACGGCUUAAUAG 3'	:: .:: ::::::::.::: .	query 3' CUAUAACCGUGCCGAGUUAGU 5'
CA_NC	miR171c	cassava4.1_004102m|PACid:17973895	0.713945	-2.71044	2.93103	0.447811	0.152783	AT5G26820.1	ATIREG3,IREG3,MAR1,RTS3	iron-regulated protein 3	miR171c	cassava4.1_004102m|PACid:17973895	6	2035-2055	1	target 5' UGUAAUUGCACGGCUCAGUUG 3'	.:: : ::::::::::.:..	query 3' CUAUAACCGUGCCGAGUUAGU 5'
CA_NC	miR171c	cassava4.1_004129m|PACid:17973896	0.713945	-3.10108	3.2069	0.373737	0.116542	AT5G26820.1	ATIREG3,IREG3,MAR1,RTS3	iron-regulated protein 3	miR171c	cassava4.1_004129m|PACid:17973896	6	1940-1960	1	target 5' UGUAAUUGCACGGCUCAGUUG 3'	.:: : ::::::::::.:..	query 3' CUAUAACCGUGCCGAGUUAGU 5'
CA_NC	miR171c	cassava4.1_000432m|PACid:17992204	0.713945	-2.32575	2.41379	0.481481	0.199471	AT4G00630.1	ATKEA2,KEA2	K+ efflux antiporter 2	miR171c	cassava4.1_000432m|PACid:17992204	6	760-779	1	target 5' GAAGUU-GCACGGCUUAAUAG 3'	:: .:: ::::::::.::: .	query 3' CUAUAACCGUGCCGAGUUAGU 5'
CA_NC	miR171d	cassava4.1_004102m|PACid:17973895	0.713945	-2.71044	2.93103	0.447811	0.152783	AT5G26820.1	ATIREG3,IREG3,MAR1,RTS3	iron-regulated protein 3	miR171d	cassava4.1_004102m|PACid:17973895	6	2035-2055	1	target 5' UGUAAUUGCACGGCUCAGUUG 3'	.:: : ::::::::::.:..	query 3' CUAUAACCGUGCCGAGUUAGU 5'
CA_NC	miR171d	cassava4.1_004129m|PACid:17973896	0.713945	-3.10108	3.2069	0.373737	0.116542	AT5G26820.1	ATIREG3,IREG3,MAR1,RTS3	iron-regulated protein 3	miR171d	cassava4.1_004129m|PACid:17973896	6	1940-1960	1	target 5' UGUAAUUGCACGGCUCAGUUG 3'	.:: : ::::::::::.:..	query 3' CUAUAACCGUGCCGAGUUAGU 5'
CA_NC	miR171d	cassava4.1_000432m|PACid:17992204	0.713945	-2.32575	2.41379	0.481481	0.199471	AT4G00630.1	ATKEA2,KEA2	K+ efflux antiporter 2	miR171d	cassava4.1_000432m|PACid:17992204	6	760-779	1	target 5' GAAGUU-GCACGGCUUAAUAG 3'	:: .:: ::::::::.::: .	query 3' CUAUAACCGUGCCGAGUUAGU 5'
CA_NC	miR171e	cassava4.1_004102m|PACid:17973895	0.713945	-2.71044	2.93103	0.447811	0.152783	AT5G26820.1	ATIREG3,IREG3,MAR1,RTS3	iron-regulated protein 3	miR171e	cassava4.1_004102m|PACid:17973895	6	2035-2055	1	target 5' UGUAAUUGCACGGCUCAGUUG 3'	.:: : ::::::::::.:..	query 3' CUAUAACCGUGCCGAGUUAGU 5'
CA_NC	miR171e	cassava4.1_004129m|PACid:17973896	0.713945	-3.10108	3.2069	0.373737	0.116542	AT5G26820.1	ATIREG3,IREG3,MAR1,RTS3	iron-regulated protein 3	miR171e	cassava4.1_004129m|PACid:17973896	6	1940-1960	1	target 5' UGUAAUUGCACGGCUCAGUUG 3'	.:: : ::::::::::.:..	query 3' CUAUAACCGUGCCGAGUUAGU 5'
CA_NC	miR171e	cassava4.1_000432m|PACid:17992204	0.713945	-2.32575	2.41379	0.481481	0.199471	AT4G00630.1	ATKEA2,KEA2	K+ efflux antiporter 2	miR171e	cassava4.1_000432m|PACid:17992204	6	760-779	1	target 5' GAAGUU-GCACGGCUUAAUAG 3'	:: .:: ::::::::.::: .	query 3' CUAUAACCGUGCCGAGUUAGU 5'
CA_NC	miR171f	cassava4.1_004102m|PACid:17973895	0.713945	-2.71044	2.93103	0.447811	0.152783	AT5G26820.1	ATIREG3,IREG3,MAR1,RTS3	iron-regulated protein 3	miR171f	cassava4.1_004102m|PACid:17973895	6	2035-2055	1	target 5' UGUAAUUGCACGGCUCAGUUG 3'	.:: : ::::::::::.:..	query 3' CUAUAACCGUGCCGAGUUAGU 5'
CA_NC	miR171f	cassava4.1_004129m|PACid:17973896	0.713945	-3.10108	3.2069	0.373737	0.116542	AT5G26820.1	ATIREG3,IREG3,MAR1,RTS3	iron-regulated protein 3	miR171f	cassava4.1_004129m|PACid:17973896	6	1940-1960	1	target 5' UGUAAUUGCACGGCUCAGUUG 3'	.:: : ::::::::::.:..	query 3' CUAUAACCGUGCCGAGUUAGU 5'
CA_NC	miR171f	cassava4.1_000432m|PACid:17992204	0.713945	-2.32575	2.41379	0.481481	0.199471	AT4G00630.1	ATKEA2,KEA2	K+ efflux antiporter 2	miR171f	cassava4.1_000432m|PACid:17992204	6	760-779	1	target 5' GAAGUU-GCACGGCUUAAUAG 3'	:: .:: ::::::::.::: .	query 3' CUAUAACCGUGCCGAGUUAGU 5'
CA_NC	miR171g	cassava4.1_004102m|PACid:17973895	0.713945	-2.71044	2.93103	0.447811	0.152783	AT5G26820.1	ATIREG3,IREG3,MAR1,RTS3	iron-regulated protein 3	miR171g	cassava4.1_004102m|PACid:17973895	6	2035-2055	1	target 5' UGUAAUUGCACGGCUCAGUUG 3'	.:: : ::::::::::.:..	query 3' CUAUAACCGUGCCGAGUUAGU 5'
CA_NC	miR171g	cassava4.1_004129m|PACid:17973896	0.713945	-3.10108	3.2069	0.373737	0.116542	AT5G26820.1	ATIREG3,IREG3,MAR1,RTS3	iron-regulated protein 3	miR171g	cassava4.1_004129m|PACid:17973896	6	1940-1960	1	target 5' UGUAAUUGCACGGCUCAGUUG 3'	.:: : ::::::::::.:..	query 3' CUAUAACCGUGCCGAGUUAGU 5'
CA_NC	miR171g	cassava4.1_000432m|PACid:17992204	0.713945	-2.32575	2.41379	0.481481	0.199471	AT4G00630.1	ATKEA2,KEA2	K+ efflux antiporter 2	miR171g	cassava4.1_000432m|PACid:17992204	6	760-779	1	target 5' GAAGUU-GCACGGCUUAAUAG 3'	:: .:: ::::::::.::: .	query 3' CUAUAACCGUGCCGAGUUAGU 5'
CA_NC	miR171h	cassava4.1_023382m|PACid:17975515	0.638114	-8.69197	5.56897	0.013468	0.002418	AT3G59780.1		Rhodanese/Cell cycle control phosphatase superfamily protein	miR171h	cassava4.1_023382m|PACid:17975515	5.5	61-81	1	target 5' GGUGUUGUUGGCGUCGCUCAG 3'	.::: :.::::::. :::::.	query 3' UCACUAUAACCGCGCCGAGUU 5'
CA_NC	miR171i	cassava4.1_023382m|PACid:17975515	0.638114	-8.69197	5.56897	0.013468	0.002418	AT3G59780.1		Rhodanese/Cell cycle control phosphatase superfamily protein	miR171i	cassava4.1_023382m|PACid:17975515	5.5	61-81	1	target 5' GGUGUUGUUGGCGUCGCUCAG 3'	.::: :.::::::. :::::.	query 3' UCACUAUAACCGCGCCGAGUU 5'
CA_NC	miR172a	cassava4.1_002489m|PACid:17985091	2.86051	-2.23081	1.89655	0.40404	0.213039	AT5G65290.1		LMBR1-like membrane protein	miR172a	cassava4.1_002489m|PACid:17985091	4	704-724	1	target 5' UGUGAAACUCGAUGAUGCUCA 3'	:::::: :: ::::::::::	query 3' ACACUUAGAACUACUACGAGG 5'
CA_NC	miR172a	cassava4.1_007502m|PACid:17991616	2.86051	-2.79691	9.17241	1.31987	0.143895	AT1G50010.1	TUA2	tubulin alpha-2 chain	miR172a	cassava4.1_007502m|PACid:17991616	4.5	881-901	1	target 5' UCUGAGGUUUGAUGGUGCUCU 3'	: :::. .::::::.:::::.	query 3' ACACUUAGAACUACUACGAGG 5'
CA_NC	miR172a	cassava4.1_007971m|PACid:17991617	2.86051	-3.0783	9.89655	1.17172	0.118397	AT1G50010.1	TUA2	tubulin alpha-2 chain	miR172a	cassava4.1_007971m|PACid:17991617	4.5	833-853	1	target 5' UCUGAGGUUUGAUGGUGCUCU 3'	: :::. .::::::.:::::.	query 3' ACACUUAGAACUACUACGAGG 5'
CA_NC	miR172a	cassava4.1_029759m|PACid:17989596	2.86051	-3.42504	2.96552	0.276094	0.093102	AT5G39680.1	EMB2744	Pentatricopeptide repeat (PPR) superfamily protein	miR172a	cassava4.1_029759m|PACid:17989596	4.5	1455-1475	1	target 5' UGGGAGGCUUGAUGAUGCUUG 3'	:: ::. ::::::::::::.	query 3' ACACUUAGAACUACUACGAGG 5'
CA_NC	miR172a	cassava4.1_003887m|PACid:17959991	2.86051	-2.73994	20.0862	3.00673	0.149691	AT1G32900.1		UDP-Glycosyltransferase superfamily protein	miR172a	cassava4.1_003887m|PACid:17959991	5	539-558	1	target 5' GGUGGA-CUUGGUGAUGUUCU 3'	:::.: ::::.:::::.::.	query 3' ACACUUAGAACUACUACGAGG 5'
CA_NC	miR172a	cassava4.1_003884m|PACid:17959989	2.86051	-2.88149	21.5862	2.92929	0.135702	AT1G32900.1		UDP-Glycosyltransferase superfamily protein	miR172a	cassava4.1_003884m|PACid:17959989	5	400-419	1	target 5' GGUGGA-CUUGGUGAUGUUCU 3'	:::.: ::::.:::::.::.	query 3' ACACUUAGAACUACUACGAGG 5'
CA_NC	miR172a	cassava4.1_003898m|PACid:17959990	2.86051	-2.86001	21.1207	2.90909	0.137737	AT1G32900.1		UDP-Glycosyltransferase superfamily protein	miR172a	cassava4.1_003898m|PACid:17959990	5	390-409	1	target 5' GGUGGA-CUUGGUGAUGUUCU 3'	:::.: ::::.:::::.::.	query 3' ACACUUAGAACUACUACGAGG 5'
CA_NC	miR172a	cassava4.1_002826m|PACid:17968981	2.86051	-2.31262	4.48276	0.902357	0.201295	AT1G18700.1		DNAJ heat shock N-terminal domain-containing protein	miR172a	cassava4.1_002826m|PACid:17968981	5.5	632-652	1	target 5' GGUAGAACUUGGUGAUGCUCA 3'	:: .: ::::.::::::::	query 3' ACACUUAGAACUACUACGAGG 5'
CA_NC	miR172a	cassava4.1_004361m|PACid:17962470	2.86051	-2.10317	5.48276	1.27609	0.232747	AT1G57770.1		FAD/NAD(P)-binding oxidoreductase family protein	miR172a	cassava4.1_004361m|PACid:17962470	6	1087-1107	1	target 5' UGGGGCUGUUGUUGAUGCUCU 3'	:: :. : ::: ::::::::.	query 3' ACACUUAGAACUACUACGAGG 5'
CA_NC	miR172a	cassava4.1_000195m|PACid:17973268	2.86051	-2.14906	4.01724	0.905724	0.225459	AT2G38770.1	EMB2765	P-loop containing nucleoside triphosphate hydrolases superfamily protein	miR172a	cassava4.1_000195m|PACid:17973268	6	1027-1047	1	target 5' UGAGGGAGUUGAUGAUGCUGC 3'	:: :.. ::::::::::: :	query 3' ACACUUAGAACUACUACGAGG 5'
CA_NC	miR172b	cassava4.1_002489m|PACid:17985091	2.86051	-2.23081	1.89655	0.40404	0.213039	AT5G65290.1		LMBR1-like membrane protein	miR172b	cassava4.1_002489m|PACid:17985091	4	704-724	1	target 5' UGUGAAACUCGAUGAUGCUCA 3'	:::::: :: ::::::::::	query 3' ACACUUAGAACUACUACGAGG 5'
CA_NC	miR172b	cassava4.1_007502m|PACid:17991616	2.86051	-2.79691	9.17241	1.31987	0.143895	AT1G50010.1	TUA2	tubulin alpha-2 chain	miR172b	cassava4.1_007502m|PACid:17991616	4.5	881-901	1	target 5' UCUGAGGUUUGAUGGUGCUCU 3'	: :::. .::::::.:::::.	query 3' ACACUUAGAACUACUACGAGG 5'
CA_NC	miR172b	cassava4.1_007971m|PACid:17991617	2.86051	-3.0783	9.89655	1.17172	0.118397	AT1G50010.1	TUA2	tubulin alpha-2 chain	miR172b	cassava4.1_007971m|PACid:17991617	4.5	833-853	1	target 5' UCUGAGGUUUGAUGGUGCUCU 3'	: :::. .::::::.:::::.	query 3' ACACUUAGAACUACUACGAGG 5'
CA_NC	miR172b	cassava4.1_029759m|PACid:17989596	2.86051	-3.42504	2.96552	0.276094	0.093102	AT5G39680.1	EMB2744	Pentatricopeptide repeat (PPR) superfamily protein	miR172b	cassava4.1_029759m|PACid:17989596	4.5	1455-1475	1	target 5' UGGGAGGCUUGAUGAUGCUUG 3'	:: ::. ::::::::::::.	query 3' ACACUUAGAACUACUACGAGG 5'
CA_NC	miR172b	cassava4.1_003887m|PACid:17959991	2.86051	-2.73994	20.0862	3.00673	0.149691	AT1G32900.1		UDP-Glycosyltransferase superfamily protein	miR172b	cassava4.1_003887m|PACid:17959991	5	539-558	1	target 5' GGUGGA-CUUGGUGAUGUUCU 3'	:::.: ::::.:::::.::.	query 3' ACACUUAGAACUACUACGAGG 5'
CA_NC	miR172b	cassava4.1_003884m|PACid:17959989	2.86051	-2.88149	21.5862	2.92929	0.135702	AT1G32900.1		UDP-Glycosyltransferase superfamily protein	miR172b	cassava4.1_003884m|PACid:17959989	5	400-419	1	target 5' GGUGGA-CUUGGUGAUGUUCU 3'	:::.: ::::.:::::.::.	query 3' ACACUUAGAACUACUACGAGG 5'
CA_NC	miR172b	cassava4.1_003898m|PACid:17959990	2.86051	-2.86001	21.1207	2.90909	0.137737	AT1G32900.1		UDP-Glycosyltransferase superfamily protein	miR172b	cassava4.1_003898m|PACid:17959990	5	390-409	1	target 5' GGUGGA-CUUGGUGAUGUUCU 3'	:::.: ::::.:::::.::.	query 3' ACACUUAGAACUACUACGAGG 5'
CA_NC	miR172b	cassava4.1_002826m|PACid:17968981	2.86051	-2.31262	4.48276	0.902357	0.201295	AT1G18700.1		DNAJ heat shock N-terminal domain-containing protein	miR172b	cassava4.1_002826m|PACid:17968981	5.5	632-652	1	target 5' GGUAGAACUUGGUGAUGCUCA 3'	:: .: ::::.::::::::	query 3' ACACUUAGAACUACUACGAGG 5'
CA_NC	miR172b	cassava4.1_004361m|PACid:17962470	2.86051	-2.10317	5.48276	1.27609	0.232747	AT1G57770.1		FAD/NAD(P)-binding oxidoreductase family protein	miR172b	cassava4.1_004361m|PACid:17962470	6	1087-1107	1	target 5' UGGGGCUGUUGUUGAUGCUCU 3'	:: :. : ::: ::::::::.	query 3' ACACUUAGAACUACUACGAGG 5'
CA_NC	miR172b	cassava4.1_000195m|PACid:17973268	2.86051	-2.14906	4.01724	0.905724	0.225459	AT2G38770.1	EMB2765	P-loop containing nucleoside triphosphate hydrolases superfamily protein	miR172b	cassava4.1_000195m|PACid:17973268	6	1027-1047	1	target 5' UGAGGGAGUUGAUGAUGCUGC 3'	:: :.. ::::::::::: :	query 3' ACACUUAGAACUACUACGAGG 5'
CA_NC	miR2111a	cassava4.1_022045m|PACid:17971059	-0.685763	6.81921	0.068966	7.78788	112.924	AT2G35330.1		RING/U-box superfamily protein	miR2111a	cassava4.1_022045m|PACid:17971059	4.5	1614-1633	1	target 5' UAAAUUGCAGGAUG-AGAUUG 3'	::::.. ::::::: :::::.	query 3' AUUUGGAGUCCUACGUCUAAU 5'
CA_NC	miR2111a	cassava4.1_001678m|PACid:17993899	-0.685763	4.65861	0.206897	5.22559	25.257	AT1G77550.1		tubulin-tyrosine ligases;tubulin-tyrosine ligases	miR2111a	cassava4.1_001678m|PACid:17993899	5.5	1584-1604	1	target 5' UGAACCCAAGGAUGCAGAUAU 3'	:.:::: :::::::::::	query 3' AUUUGGAGUCCUACGUCUAAU 5'
CA_NC	miR2111a	cassava4.1_027014m|PACid:17973930	-0.685763	6.87831	0.12069	14.1987	117.646	AT5G09950.1		Tetratricopeptide repeat (TPR)-like superfamily protein	miR2111a	cassava4.1_027014m|PACid:17973930	5.5	162-181	1	target 5' UAAA-CUUGGGAUGCAAAUUC 3'	:::: ::..::::::: :::	query 3' AUUUGGAGUCCUACGUCUAAU 5'
CA_NC	miR2111a	cassava4.1_014142m|PACid:17963460	-0.685763	2.28752	0.327586	1.59933	4.88216	AT2G41380.1		S-adenosyl-L-methionine-dependent methyltransferases superfamily protein	miR2111a	cassava4.1_014142m|PACid:17963460	5.5	994-1015	1	target 5' UUCAUCUCUAGCAUGCAGAUUA 3'	: :.::: :: ::::::::::	query 3' AUUUGGAG-UCCUACGUCUAAU 5'
CA_NC	miR2111a	cassava4.1_002017m|PACid:17965261	-0.685763	4.26571	0.310345	5.9697	19.2357	AT1G73430.2		sec34-like family protein	miR2111a	cassava4.1_002017m|PACid:17965261	6	1879-1899	1	target 5' UAAUCUUAAGGGAGCAGAUUG 3'	::: :.: :::. :::::::.	query 3' AUUUGGAGUCCUACGUCUAAU 5'
CA_NC	miR2111a	cassava4.1_014748m|PACid:17963433	-0.685763	4.00512	0.155172	2.49158	16.0569	AT1G67400.1		ELMO/CED-12 family protein	miR2111a	cassava4.1_014748m|PACid:17963433	6	161-181	1	target 5' UGAAGCAUAGGAUGAAGAUUU 3'	:.:: : .:::::: :::::	query 3' AUUUGGAGUCCUACGUCUAAU 5'
CA_NC	miR2111a	cassava4.1_008988m|PACid:17962047	-0.685763	2.76919	0.37931	2.58586	6.81726	AT5G64560.1	ATMGT9,MGT9,MRS2-2	magnesium transporter 9	miR2111a	cassava4.1_008988m|PACid:17962047	6	1414-1434	1	target 5' UAAACGUGAGGAUCCAGACUA 3'	::::: : ::::: :::: ::	query 3' AUUUGGAGUCCUACGUCUAAU 5'
CA_NC	miR2111a	cassava4.1_005995m|PACid:17963183	-0.685763	4.96859	0.103448	3.23906	31.3109	AT1G14020.1		O-fucosyltransferase family protein	miR2111a	cassava4.1_005995m|PACid:17963183	6	1410-1430	1	target 5' UAAACCAAAGGAGGAAGAUUA 3'	:::::: :::: : ::::::	query 3' AUUUGGAGUCCUACGUCUAAU 5'
CA_NC	miR2111a	cassava4.1_000052m|PACid:17974731	-0.685763	2.5652	1.68965	10	5.91837	AT2G22125.1	CSI1	binding	miR2111a	cassava4.1_000052m|PACid:17974731	6	1242-1261	1	target 5' UGAAGUUCAGGAUG-AGCUUA 3'	:.:: .:::::::: :: :::	query 3' AUUUGGAGUCCUACGUCUAAU 5'
CA_NC	miR2111b	cassava4.1_022045m|PACid:17971059	-0.685763	6.81921	0.068966	7.78788	112.924	AT2G35330.1		RING/U-box superfamily protein	miR2111b	cassava4.1_022045m|PACid:17971059	4.5	1614-1633	1	target 5' UAAAUUGCAGGAUG-AGAUUG 3'	::::.. ::::::: :::::.	query 3' AUUUGGAGUCCUACGUCUAAU 5'
CA_NC	miR2111b	cassava4.1_001678m|PACid:17993899	-0.685763	4.65861	0.206897	5.22559	25.257	AT1G77550.1		tubulin-tyrosine ligases;tubulin-tyrosine ligases	miR2111b	cassava4.1_001678m|PACid:17993899	5.5	1584-1604	1	target 5' UGAACCCAAGGAUGCAGAUAU 3'	:.:::: :::::::::::	query 3' AUUUGGAGUCCUACGUCUAAU 5'
CA_NC	miR2111b	cassava4.1_027014m|PACid:17973930	-0.685763	6.87831	0.12069	14.1987	117.646	AT5G09950.1		Tetratricopeptide repeat (TPR)-like superfamily protein	miR2111b	cassava4.1_027014m|PACid:17973930	5.5	162-181	1	target 5' UAAA-CUUGGGAUGCAAAUUC 3'	:::: ::..::::::: :::	query 3' AUUUGGAGUCCUACGUCUAAU 5'
CA_NC	miR2111b	cassava4.1_014142m|PACid:17963460	-0.685763	2.28752	0.327586	1.59933	4.88216	AT2G41380.1		S-adenosyl-L-methionine-dependent methyltransferases superfamily protein	miR2111b	cassava4.1_014142m|PACid:17963460	5.5	994-1015	1	target 5' UUCAUCUCUAGCAUGCAGAUUA 3'	: :.::: :: ::::::::::	query 3' AUUUGGAG-UCCUACGUCUAAU 5'
CA_NC	miR2111b	cassava4.1_002017m|PACid:17965261	-0.685763	4.26571	0.310345	5.9697	19.2357	AT1G73430.2		sec34-like family protein	miR2111b	cassava4.1_002017m|PACid:17965261	6	1879-1899	1	target 5' UAAUCUUAAGGGAGCAGAUUG 3'	::: :.: :::. :::::::.	query 3' AUUUGGAGUCCUACGUCUAAU 5'
CA_NC	miR2111b	cassava4.1_014748m|PACid:17963433	-0.685763	4.00512	0.155172	2.49158	16.0569	AT1G67400.1		ELMO/CED-12 family protein	miR2111b	cassava4.1_014748m|PACid:17963433	6	161-181	1	target 5' UGAAGCAUAGGAUGAAGAUUU 3'	:.:: : .:::::: :::::	query 3' AUUUGGAGUCCUACGUCUAAU 5'
CA_NC	miR2111b	cassava4.1_008988m|PACid:17962047	-0.685763	2.76919	0.37931	2.58586	6.81726	AT5G64560.1	ATMGT9,MGT9,MRS2-2	magnesium transporter 9	miR2111b	cassava4.1_008988m|PACid:17962047	6	1414-1434	1	target 5' UAAACGUGAGGAUCCAGACUA 3'	::::: : ::::: :::: ::	query 3' AUUUGGAGUCCUACGUCUAAU 5'
CA_NC	miR2111b	cassava4.1_005995m|PACid:17963183	-0.685763	4.96859	0.103448	3.23906	31.3109	AT1G14020.1		O-fucosyltransferase family protein	miR2111b	cassava4.1_005995m|PACid:17963183	6	1410-1430	1	target 5' UAAACCAAAGGAGGAAGAUUA 3'	:::::: :::: : ::::::	query 3' AUUUGGAGUCCUACGUCUAAU 5'
CA_NC	miR2111b	cassava4.1_000052m|PACid:17974731	-0.685763	2.5652	1.68965	10	5.91837	AT2G22125.1	CSI1	binding	miR2111b	cassava4.1_000052m|PACid:17974731	6	1242-1261	1	target 5' UGAAGUUCAGGAUG-AGCUUA 3'	:.:: .:::::::: :: :::	query 3' AUUUGGAGUCCUACGUCUAAU 5'
CA_NC	miR319b	cassava4.1_010346m|PACid:17961418	1.86051	-3.89673	36.2586	2.43434	0.067138	AT2G30830.1		2-oxoglutarate (2OG) and Fe(II)-dependent oxygenase superfamily protein	miR319b	cassava4.1_010346m|PACid:17961418	6	440-461	1	target 5' CUGGAGUAUCCUUCAUGUCCAA 3'	::::. .:::::: ::::::	query 3' UCCCUCGAGGGAAGU-CAGGUU 5'
CA_NC	miR319c	cassava4.1_010346m|PACid:17961418	1.86051	-3.89673	36.2586	2.43434	0.067138	AT2G30830.1		2-oxoglutarate (2OG) and Fe(II)-dependent oxygenase superfamily protein	miR319c	cassava4.1_010346m|PACid:17961418	6	440-461	1	target 5' CUGGAGUAUCCUUCAUGUCCAA 3'	::::. .:::::: ::::::	query 3' UCCCUCGAGGGAAGU-CAGGUU 5'
CA_NC	miR319d	cassava4.1_010346m|PACid:17961418	1.86051	-3.89673	36.2586	2.43434	0.067138	AT2G30830.1		2-oxoglutarate (2OG) and Fe(II)-dependent oxygenase superfamily protein	miR319d	cassava4.1_010346m|PACid:17961418	6	440-461	1	target 5' CUGGAGUAUCCUUCAUGUCCAA 3'	::::. .:::::: ::::::	query 3' UCCCUCGAGGGAAGU-CAGGUU 5'
CA_NC	miR319e	cassava4.1_010346m|PACid:17961418	1.86051	-3.89673	36.2586	2.43434	0.067138	AT2G30830.1		2-oxoglutarate (2OG) and Fe(II)-dependent oxygenase superfamily protein	miR319e	cassava4.1_010346m|PACid:17961418	6	440-461	1	target 5' CUGGAGUAUCCUUCAUGUCCAA 3'	::::. .:::::: ::::::	query 3' UCCCUCGAGGGAAGU-CAGGUU 5'
CA_NC	miR319f	cassava4.1_010346m|PACid:17961418	1.86051	-3.89673	36.2586	2.43434	0.067138	AT2G30830.1		2-oxoglutarate (2OG) and Fe(II)-dependent oxygenase superfamily protein	miR319f	cassava4.1_010346m|PACid:17961418	6	440-461	1	target 5' CUGGAGUAUCCUUCAUGUCCAA 3'	::::. .:::::: ::::::	query 3' UCCCUCGAGGGAAGU-CAGGUU 5'
CA_NC	miR390a	cassava4.1_017159m|PACid:17978387	0.745893	-2.26009	44.4828	9.28619	0.208759	AT1G18650.1	PDCB3	plasmodesmata callose-binding protein 3	miR390a	cassava4.1_017159m|PACid:17978387	5	153-172	1	target 5' AGCUCUA-CCCUCUUGAGUUU 3'	:: ::: :::::.::::.::	query 3' CCGCGAUAGGGAGGACUCGAA 5'
CA_NC	miR390a	cassava4.1_027928m|PACid:17987582	0.745893	-2.19626	3.37931	0.737374	0.218202	AT3G17980.1		Calcium-dependent lipid-binding (CaLB domain) family protein	miR390a	cassava4.1_027928m|PACid:17987582	5.5	82-101	1	target 5' UGCGUUA-CUCUUUUGAGCUU 3'	:::.:: :.::..:::::::	query 3' CCGCGAUAGGGAGGACUCGAA 5'
CA_NC	miR390b	cassava4.1_017159m|PACid:17978387	0.745893	-2.26009	44.4828	9.28619	0.208759	AT1G18650.1	PDCB3	plasmodesmata callose-binding protein 3	miR390b	cassava4.1_017159m|PACid:17978387	5	153-172	1	target 5' AGCUCUA-CCCUCUUGAGUUU 3'	:: ::: :::::.::::.::	query 3' CCGCGAUAGGGAGGACUCGAA 5'
CA_NC	miR390b	cassava4.1_027928m|PACid:17987582	0.745893	-2.19626	3.37931	0.737374	0.218202	AT3G17980.1		Calcium-dependent lipid-binding (CaLB domain) family protein	miR390b	cassava4.1_027928m|PACid:17987582	5.5	82-101	1	target 5' UGCGUUA-CUCUUUUGAGCUU 3'	:::.:: :.::..:::::::	query 3' CCGCGAUAGGGAGGACUCGAA 5'
CA_NC	miR390c	cassava4.1_017159m|PACid:17978387	0.745893	-2.26009	44.4828	9.28619	0.208759	AT1G18650.1	PDCB3	plasmodesmata callose-binding protein 3	miR390c	cassava4.1_017159m|PACid:17978387	5	153-172	1	target 5' AGCUCUA-CCCUCUUGAGUUU 3'	:: ::: :::::.::::.::	query 3' CCGCGAUAGGGAGGACUCGAA 5'
CA_NC	miR390c	cassava4.1_027928m|PACid:17987582	0.745893	-2.19626	3.37931	0.737374	0.218202	AT3G17980.1		Calcium-dependent lipid-binding (CaLB domain) family protein	miR390c	cassava4.1_027928m|PACid:17987582	5.5	82-101	1	target 5' UGCGUUA-CUCUUUUGAGCUU 3'	:::.:: :.::..:::::::	query 3' CCGCGAUAGGGAGGACUCGAA 5'
CA_NC	miR391	cassava4.1_001254m|PACid:17973678	-1.08435	2.33228	0.568966	2.86532	5.03602	AT4G19710.2	AK-HSDH,AK-HSDH II	aspartate kinase-homoserine dehydrogenase ii	miR391	cassava4.1_001254m|PACid:17973678	6	558-579	1	target 5' CAGGGCCAUGCUUCAUGCGAUA 3'	::: ::::: :.:::.::::.:	query 3' GUCGCGGUAGGGAGUGCGCUGU 5'
CA_NC	miR393a	cassava4.1_015359m|PACid:17986824	-0.683814	4.32039	0.396552	7.92256	19.9786	AT1G74050.1		Ribosomal protein L6 family protein	miR393a	cassava4.1_015359m|PACid:17986824	6	416-438	1	target 5' AAUCAAUGGUGUCCCUUUGAGAA 3'	::::::: .:::::::: :::	query 3' CUAGUUACGCUAGGGAAAC-CUU 5'
CA_NC	miR393a	cassava4.1_018483m|PACid:17979571	-0.683814	2.03941	2.41379	9.92256	4.11077	AT3G45980.1	H2B,HTB9	Histone superfamily protein	miR393a	cassava4.1_018483m|PACid:17979571	6	532-552	1	target 5' GAACAG-GGGAUCCCUUUGGUG 3'	:: ::. : ::::::::::: .	query 3' CUAGUUACGCUAGGGAAACCUU 5'
CA_NC	miR393b	cassava4.1_015359m|PACid:17986824	-0.683814	4.32039	0.396552	7.92256	19.9786	AT1G74050.1		Ribosomal protein L6 family protein	miR393b	cassava4.1_015359m|PACid:17986824	6	416-438	1	target 5' AAUCAAUGGUGUCCCUUUGAGAA 3'	::::::: .:::::::: :::	query 3' CUAGUUACGCUAGGGAAAC-CUU 5'
CA_NC	miR393b	cassava4.1_018483m|PACid:17979571	-0.683814	2.03941	2.41379	9.92256	4.11077	AT3G45980.1	H2B,HTB9	Histone superfamily protein	miR393b	cassava4.1_018483m|PACid:17979571	6	532-552	1	target 5' GAACAG-GGGAUCCCUUUGGUG 3'	:: ::. : ::::::::::: .	query 3' CUAGUUACGCUAGGGAAACCUU 5'
CA_NC	miR394a	cassava4.1_000510m|PACid:17989578	1.30369	-2.33253	10.3621	2.05724	0.198536	AT1G67230.1	LINC1	little nuclei1	miR394a	cassava4.1_000510m|PACid:17989578	5	2818-2837	1	target 5' GCAGUUGUACAGGAUGCCAA 3'	: :: :: ::::.:::::::	query 3' CCUCCACCUGUCUUACGGUU 5'
CA_NC	miR394a	cassava4.1_000802m|PACid:17987045	1.30369	-2.03228	2.32759	0.569024	0.244469	AT2G22560.1		Kinase interacting (KIP1-like) family protein	miR394a	cassava4.1_000802m|PACid:17987045	6	1459-1478	1	target 5' GGAGGCGCACAGAAUUCUAA 3'	::::: : ::::::: :.::	query 3' CCUCCACCUGUCUUACGGUU 5'
CA_NC	miR394a	cassava4.1_005911m|PACid:17965801	1.30369	-2.08886	1.86207	0.43771	0.235067	AT3G06130.1		Heavy metal transport/detoxification superfamily protein	miR394a	cassava4.1_005911m|PACid:17965801	6	816-835	1	target 5' GGUGGUGGAGGAAAUGCCAA 3'	:: :::::: . ::::::::	query 3' CCUCCACCUGUCUUACGGUU 5'
CA_NC	miR394a	cassava4.1_007538m|PACid:17971388	1.30369	-2.66308	7.74138	1.22222	0.157882	AT4G09630.1		Protein of unknown function (DUF616)	miR394a	cassava4.1_007538m|PACid:17971388	6	936-956	1	target 5' GGAGAGUGGGCAAAAUACCAA 3'	:::: ::::.:: ::: ::::	query 3' CCUC-CACCUGUCUUACGGUU 5'
CA_NC	miR394a	cassava4.1_005911m|PACid:17965801	1.30369	-2.08886	1.86207	0.43771	0.235067	AT3G06130.1		Heavy metal transport/detoxification superfamily protein	miR394a	cassava4.1_005911m|PACid:17965801	6	837-856	1	target 5' AAAGGGGGAGGGAAUGCCAA 3'	::: ::: .:::::::::	query 3' CCUCCACCUGUCUUACGGUU 5'
CA_NC	miR394b	cassava4.1_000510m|PACid:17989578	1.30369	-2.33253	10.3621	2.05724	0.198536	AT1G67230.1	LINC1	little nuclei1	miR394b	cassava4.1_000510m|PACid:17989578	5	2818-2837	1	target 5' GCAGUUGUACAGGAUGCCAA 3'	: :: :: ::::.:::::::	query 3' CCUCCACCUGUCUUACGGUU 5'
CA_NC	miR394b	cassava4.1_000802m|PACid:17987045	1.30369	-2.03228	2.32759	0.569024	0.244469	AT2G22560.1		Kinase interacting (KIP1-like) family protein	miR394b	cassava4.1_000802m|PACid:17987045	6	1459-1478	1	target 5' GGAGGCGCACAGAAUUCUAA 3'	::::: : ::::::: :.::	query 3' CCUCCACCUGUCUUACGGUU 5'
CA_NC	miR394b	cassava4.1_005911m|PACid:17965801	1.30369	-2.08886	1.86207	0.43771	0.235067	AT3G06130.1		Heavy metal transport/detoxification superfamily protein	miR394b	cassava4.1_005911m|PACid:17965801	6	816-835	1	target 5' GGUGGUGGAGGAAAUGCCAA 3'	:: :::::: . ::::::::	query 3' CCUCCACCUGUCUUACGGUU 5'
CA_NC	miR394b	cassava4.1_007538m|PACid:17971388	1.30369	-2.66308	7.74138	1.22222	0.157882	AT4G09630.1		Protein of unknown function (DUF616)	miR394b	cassava4.1_007538m|PACid:17971388	6	936-956	1	target 5' GGAGAGUGGGCAAAAUACCAA 3'	:::: ::::.:: ::: ::::	query 3' CCUC-CACCUGUCUUACGGUU 5'
CA_NC	miR394b	cassava4.1_005911m|PACid:17965801	1.30369	-2.08886	1.86207	0.43771	0.235067	AT3G06130.1		Heavy metal transport/detoxification superfamily protein	miR394b	cassava4.1_005911m|PACid:17965801	6	837-856	1	target 5' AAAGGGGGAGGGAAUGCCAA 3'	::: ::: .:::::::::	query 3' CCUCCACCUGUCUUACGGUU 5'
CA_NC	miR394c	cassava4.1_000510m|PACid:17989578	1.30369	-2.33253	10.3621	2.05724	0.198536	AT1G67230.1	LINC1	little nuclei1	miR394c	cassava4.1_000510m|PACid:17989578	5	2818-2837	1	target 5' GCAGUUGUACAGGAUGCCAA 3'	: :: :: ::::.:::::::	query 3' CCUCCACCUGUCUUACGGUU 5'
CA_NC	miR394c	cassava4.1_000802m|PACid:17987045	1.30369	-2.03228	2.32759	0.569024	0.244469	AT2G22560.1		Kinase interacting (KIP1-like) family protein	miR394c	cassava4.1_000802m|PACid:17987045	6	1459-1478	1	target 5' GGAGGCGCACAGAAUUCUAA 3'	::::: : ::::::: :.::	query 3' CCUCCACCUGUCUUACGGUU 5'
CA_NC	miR394c	cassava4.1_005911m|PACid:17965801	1.30369	-2.08886	1.86207	0.43771	0.235067	AT3G06130.1		Heavy metal transport/detoxification superfamily protein	miR394c	cassava4.1_005911m|PACid:17965801	6	816-835	1	target 5' GGUGGUGGAGGAAAUGCCAA 3'	:: :::::: . ::::::::	query 3' CCUCCACCUGUCUUACGGUU 5'
CA_NC	miR394c	cassava4.1_007538m|PACid:17971388	1.30369	-2.66308	7.74138	1.22222	0.157882	AT4G09630.1		Protein of unknown function (DUF616)	miR394c	cassava4.1_007538m|PACid:17971388	6	936-956	1	target 5' GGAGAGUGGGCAAAAUACCAA 3'	:::: ::::.:: ::: ::::	query 3' CCUC-CACCUGUCUUACGGUU 5'
CA_NC	miR394c	cassava4.1_005911m|PACid:17965801	1.30369	-2.08886	1.86207	0.43771	0.235067	AT3G06130.1		Heavy metal transport/detoxification superfamily protein	miR394c	cassava4.1_005911m|PACid:17965801	6	837-856	1	target 5' AAAGGGGGAGGGAAUGCCAA 3'	::: ::: .:::::::::	query 3' CCUCCACCUGUCUUACGGUU 5'
CA_NC	miR395a	cassava4.1_031727m|PACid:17986939	-3.11677	6.49853	0.034483	3.11784	90.4175	AT3G18010.1	WOX1	WUSCHEL related homeobox 1	miR395a	cassava4.1_031727m|PACid:17986939	5	1011-1032	1	target 5' GGAUUCUCAUCAAACACUUCAA 3'	:. :::.: .:::::::::::	query 3' CUCAAGGG-GGUUUGUGAAGUC 5'
CA_NC	miR395a	cassava4.1_012946m|PACid:17976740	-3.11677	2.09412	0.37931	1.61953	4.26967	AT2G15290.1	ATTIC21,CIA5,PIC1,TIC21	translocon at inner membrane of chloroplasts 21	miR395a	cassava4.1_012946m|PACid:17976740	5.5	330-350	1	target 5' GAGUACCUCCAAGUAUUUCAA 3'	:::: ::.::::..:.::::	query 3' CUCAAGGGGGUUUGUGAAGUC 5'
CA_NC	miR395a	cassava4.1_014057m|PACid:17969966	-3.11677	2.32415	0.965517	4.83502	5.0077	AT1G28280.2		VQ motif-containing protein	miR395a	cassava4.1_014057m|PACid:17969966	5.5	481-501	1	target 5' GAAUUCUCUCAAACACCUCAA 3'	:: :::.:.::::::: :::	query 3' CUCAAGGGGGUUUGUGAAGUC 5'
CA_NC	miR395a	cassava4.1_003763m|PACid:17964375	-3.11677	7.01265	0.155172	20.037	129.128	AT2G14170.1	ALDH6B2	aldehyde dehydrogenase 6B2	miR395a	cassava4.1_003763m|PACid:17964375	6	929-949	1	target 5' GAGUGCCCCCAAAUAUCUCAA 3'	:::: ::::::::.:. :::	query 3' CUCAAGGGGGUUUGUGAAGUC 5'
CA_NC	miR395b	cassava4.1_031727m|PACid:17986939	-3.11677	6.49853	0.034483	3.11784	90.4175	AT3G18010.1	WOX1	WUSCHEL related homeobox 1	miR395b	cassava4.1_031727m|PACid:17986939	5	1011-1032	1	target 5' GGAUUCUCAUCAAACACUUCAA 3'	:. :::.: .:::::::::::	query 3' CUCAAGGG-GGUUUGUGAAGUC 5'
CA_NC	miR395b	cassava4.1_012946m|PACid:17976740	-3.11677	2.09412	0.37931	1.61953	4.26967	AT2G15290.1	ATTIC21,CIA5,PIC1,TIC21	translocon at inner membrane of chloroplasts 21	miR395b	cassava4.1_012946m|PACid:17976740	5.5	330-350	1	target 5' GAGUACCUCCAAGUAUUUCAA 3'	:::: ::.::::..:.::::	query 3' CUCAAGGGGGUUUGUGAAGUC 5'
CA_NC	miR395b	cassava4.1_014057m|PACid:17969966	-3.11677	2.32415	0.965517	4.83502	5.0077	AT1G28280.2		VQ motif-containing protein	miR395b	cassava4.1_014057m|PACid:17969966	5.5	481-501	1	target 5' GAAUUCUCUCAAACACCUCAA 3'	:: :::.:.::::::: :::	query 3' CUCAAGGGGGUUUGUGAAGUC 5'
CA_NC	miR395b	cassava4.1_003763m|PACid:17964375	-3.11677	7.01265	0.155172	20.037	129.128	AT2G14170.1	ALDH6B2	aldehyde dehydrogenase 6B2	miR395b	cassava4.1_003763m|PACid:17964375	6	929-949	1	target 5' GAGUGCCCCCAAAUAUCUCAA 3'	:::: ::::::::.:. :::	query 3' CUCAAGGGGGUUUGUGAAGUC 5'
CA_NC	miR395c	cassava4.1_031727m|PACid:17986939	-3.11677	6.49853	0.034483	3.11784	90.4175	AT3G18010.1	WOX1	WUSCHEL related homeobox 1	miR395c	cassava4.1_031727m|PACid:17986939	5	1011-1032	1	target 5' GGAUUCUCAUCAAACACUUCAA 3'	:. :::.: .:::::::::::	query 3' CUCAAGGG-GGUUUGUGAAGUC 5'
CA_NC	miR395c	cassava4.1_012946m|PACid:17976740	-3.11677	2.09412	0.37931	1.61953	4.26967	AT2G15290.1	ATTIC21,CIA5,PIC1,TIC21	translocon at inner membrane of chloroplasts 21	miR395c	cassava4.1_012946m|PACid:17976740	5.5	330-350	1	target 5' GAGUACCUCCAAGUAUUUCAA 3'	:::: ::.::::..:.::::	query 3' CUCAAGGGGGUUUGUGAAGUC 5'
CA_NC	miR395c	cassava4.1_014057m|PACid:17969966	-3.11677	2.32415	0.965517	4.83502	5.0077	AT1G28280.2		VQ motif-containing protein	miR395c	cassava4.1_014057m|PACid:17969966	5.5	481-501	1	target 5' GAAUUCUCUCAAACACCUCAA 3'	:: :::.:.::::::: :::	query 3' CUCAAGGGGGUUUGUGAAGUC 5'
CA_NC	miR395c	cassava4.1_003763m|PACid:17964375	-3.11677	7.01265	0.155172	20.037	129.128	AT2G14170.1	ALDH6B2	aldehyde dehydrogenase 6B2	miR395c	cassava4.1_003763m|PACid:17964375	6	929-949	1	target 5' GAGUGCCCCCAAAUAUCUCAA 3'	:::: ::::::::.:. :::	query 3' CUCAAGGGGGUUUGUGAAGUC 5'
CA_NC	miR395d	cassava4.1_031727m|PACid:17986939	-3.11677	6.49853	0.034483	3.11784	90.4175	AT3G18010.1	WOX1	WUSCHEL related homeobox 1	miR395d	cassava4.1_031727m|PACid:17986939	5	1011-1032	1	target 5' GGAUUCUCAUCAAACACUUCAA 3'	:. :::.: .:::::::::::	query 3' CUCAAGGG-GGUUUGUGAAGUC 5'
CA_NC	miR395d	cassava4.1_012946m|PACid:17976740	-3.11677	2.09412	0.37931	1.61953	4.26967	AT2G15290.1	ATTIC21,CIA5,PIC1,TIC21	translocon at inner membrane of chloroplasts 21	miR395d	cassava4.1_012946m|PACid:17976740	5.5	330-350	1	target 5' GAGUACCUCCAAGUAUUUCAA 3'	:::: ::.::::..:.::::	query 3' CUCAAGGGGGUUUGUGAAGUC 5'
CA_NC	miR395d	cassava4.1_014057m|PACid:17969966	-3.11677	2.32415	0.965517	4.83502	5.0077	AT1G28280.2		VQ motif-containing protein	miR395d	cassava4.1_014057m|PACid:17969966	5.5	481-501	1	target 5' GAAUUCUCUCAAACACCUCAA 3'	:: :::.:.::::::: :::	query 3' CUCAAGGGGGUUUGUGAAGUC 5'
CA_NC	miR395d	cassava4.1_003763m|PACid:17964375	-3.11677	7.01265	0.155172	20.037	129.128	AT2G14170.1	ALDH6B2	aldehyde dehydrogenase 6B2	miR395d	cassava4.1_003763m|PACid:17964375	6	929-949	1	target 5' GAGUGCCCCCAAAUAUCUCAA 3'	:::: ::::::::.:. :::	query 3' CUCAAGGGGGUUUGUGAAGUC 5'
CA_NC	miR403a	cassava4.1_017019m|PACid:17992290	-0.921223	2.28109	0.62069	3.01683	4.86046	AT2G35900.1			miR403a	cassava4.1_017019m|PACid:17992290	5	713-733	1	target 5' GGAGUUUGUGCUGGAAUCUAA 3'	:::::::::: ::::::::	query 3' GCUCAAACACGCACUUAGAUU 5'
CA_NC	miR403b	cassava4.1_017019m|PACid:17992290	-0.921223	2.28109	0.62069	3.01683	4.86046	AT2G35900.1			miR403b	cassava4.1_017019m|PACid:17992290	5	713-733	1	target 5' GGAGUUUGUGCUGGAAUCUAA 3'	:::::::::: ::::::::	query 3' GCUCAAACACGCACUUAGAUU 5'
CA_NC	miR408a	cassava4.1_000416m|PACid:17979278	-1.23019	2.26528	0.586207	2.81818	4.80749	AT2G30800.1	ATVT-1,HVT1	helicase in vascular tissue and tapetum	miR408a	cassava4.1_000416m|PACid:17979278	6	2701-2721	1	target 5' CAUGCUGUGCUUGUUGCUGGU 3'	:::::: :::.:::: :..::	query 3' GUACGAGACGGACAAGGGUCA 5'
CA_NC	miR408a	cassava4.1_007814m|PACid:17981421	-1.23019	4.47892	0.275862	6.15151	22.2992	AT5G64430.1		Octicosapeptide/Phox/Bem1p family protein	miR408a	cassava4.1_007814m|PACid:17981421	6	580-599	1	target 5' CG-GCUUUUCUUGUUCCCGGU 3'	:. :::.: :.:::::::.::	query 3' GUACGAGACGGACAAGGGUCA 5'
CA_NC	miR408a	cassava4.1_002478m|PACid:17983680	-1.23019	2.28752	0.431034	2.10438	4.88216	AT3G16060.1		ATP binding microtubule motor family protein	miR408a	cassava4.1_002478m|PACid:17983680	6	2531-2550	1	target 5' CCUGCU-UGCCUGUUCUUAAU 3'	: :::: :::::::::..: :	query 3' GUACGAGACGGACAAGGGUCA 5'
CA_NC	miR408b	cassava4.1_000416m|PACid:17979278	-1.23019	2.26528	0.586207	2.81818	4.80749	AT2G30800.1	ATVT-1,HVT1	helicase in vascular tissue and tapetum	miR408b	cassava4.1_000416m|PACid:17979278	6	2701-2721	1	target 5' CAUGCUGUGCUUGUUGCUGGU 3'	:::::: :::.:::: :..::	query 3' GUACGAGACGGACAAGGGUCA 5'
CA_NC	miR408b	cassava4.1_007814m|PACid:17981421	-1.23019	4.47892	0.275862	6.15151	22.2992	AT5G64430.1		Octicosapeptide/Phox/Bem1p family protein	miR408b	cassava4.1_007814m|PACid:17981421	6	580-599	1	target 5' CG-GCUUUUCUUGUUCCCGGU 3'	:. :::.: :.:::::::.::	query 3' GUACGAGACGGACAAGGGUCA 5'
CA_NC	miR408b	cassava4.1_002478m|PACid:17983680	-1.23019	2.28752	0.431034	2.10438	4.88216	AT3G16060.1		ATP binding microtubule motor family protein	miR408b	cassava4.1_002478m|PACid:17983680	6	2531-2550	1	target 5' CCUGCU-UGCCUGUUCUUAAU 3'	: :::: :::::::::..: :	query 3' GUACGAGACGGACAAGGGUCA 5'
CA_NC	miR477a	cassava4.1_002067m|PACid:17981848	1.05315	-3.82243	5.62069	0.397306	0.070686	AT5G24260.1		prolyl oligopeptidase family protein	miR477a	cassava4.1_002067m|PACid:17981848	4	1289-1309	1	target 5' UUA-UCCCUUUGCAGGAGCUUC 3'	:.: ::::..::::.:::::::	query 3' AGUGAGGGGGACGUUCUCGAAG 5'
CA_NC	miR477a	cassava4.1_028813m|PACid:17984369	1.05315	-3.59035	6.44828	0.535354	0.083023	AT3G14470.1		NB-ARC domain-containing disease resistance protein	miR477a	cassava4.1_028813m|PACid:17984369	5.5	2702-2722	1	target 5' UCCCUCUUCUU-CAAGAGCUUU 3'	:: :::..:.: :::::::::.	query 3' AGUGAGGGGGACGUUCUCGAAG 5'
CA_NC	miR477a	cassava4.1_009785m|PACid:17988941	1.05315	-6.21668	5.25862	0.070707	0.013446	AT2G37620.1	AAc1,ACT1	actin 1	miR477a	cassava4.1_009785m|PACid:17988941	6	267-289	1	target 5' UCACACCUUCUACAAUGAGCUUC 3'	:::: ::..:: ::: :::::::	query 3' AGUGAGGGGGACGUU-CUCGAAG 5'
CA_NC	miR477c	cassava4.1_009369m|PACid:17977257	1.63811	-3.41034	4.22414	0.397306	0.094056	AT4G11680.1		Zinc finger, C3HC4 type (RING finger) family protein	miR477c	cassava4.1_009369m|PACid:17977257	5.5	1544-1563	1	target 5' CUACUCU-CCAAGGGUUUUCC 3'	:.::::: :: :.:::.::::	query 3' GGUGAGAGGGAUUCCAGAAGG 5'
CA_NC	miR477c	cassava4.1_002067m|PACid:17981848	1.63811	-3.82243	5.62069	0.397306	0.070686	AT5G24260.1		prolyl oligopeptidase family protein	miR477c	cassava4.1_002067m|PACid:17981848	6	2440-2460	1	target 5' CCAGGUUUCCUGACGUCUUCC 3'	::: .:.:::.: :::::::	query 3' GGUGAGAGGGAUUCCAGAAGG 5'
CA_NC	miR477c	cassava4.1_008259m|PACid:17968054	1.63811	-2.11153	2.51724	0.582492	0.231401	AT2G21140.1	ATPRP2,PRP2	proline-rich protein 2	miR477c	cassava4.1_008259m|PACid:17968054	6	678-699	1	target 5' CUAUUCCCUCCUAAGGUGUUUC 3'	:.:.:: : :::::::: ::.:	query 3' GGUGAGAG-GGAUUCCAGAAGG 5'
CA_NC	miR477c	cassava4.1_019079m|PACid:17962254	1.63811	-3.81478	6.2069	0.441077	0.071062	AT4G04830.1	ATMSRB5,MSRB5	methionine sulfoxide reductase B5	miR477c	cassava4.1_019079m|PACid:17962254	6	370-391	1	target 5' CUGCUUUCUAUGAAGGUCUUCC 3'	:..::.::. : ::::::::::	query 3' GGUGAGAGGGA-UUCCAGAAGG 5'
CA_NC	miR530	cassava4.1_000003m|PACid:17967575	-0.872848	2.40464	0.603448	3.19529	5.29505	AT1G55860.2	UPL1	ubiquitin-protein ligase 1	miR530	cassava4.1_000003m|PACid:17967575	5.5	7966-7986	1	target 5' GAGGCUUCUGGUGCAAAUGCA 3'	:.: : : ::::::::::::	query 3' AUUCCACGUCCACGUUUACGU 5'
CA_NC	miR530	cassava4.1_000004m|PACid:17967576	-0.872848	2.41826	0.603448	3.22559	5.34526	AT1G55860.2	UPL1	ubiquitin-protein ligase 1	miR530	cassava4.1_000004m|PACid:17967576	5.5	7966-7986	1	target 5' GAGGCUUCUGGUGCAAAUGCA 3'	:.: : : ::::::::::::	query 3' AUUCCACGUCCACGUUUACGU 5'
CA_NC	miR530	cassava4.1_001607m|PACid:17969515	-0.872848	3.6175	0.344828	4.23232	12.2737	AT1G79920.1		Heat shock protein 70 (Hsp 70) family protein	miR530	cassava4.1_001607m|PACid:17969515	5.5	2547-2567	1	target 5' CAGGGGGGAGAUGCAAAUGCA 3'	:.:: : :: ::::::::::	query 3' AUUCCACGUCCACGUUUACGU 5'
CA_NC	miR530	cassava4.1_032463m|PACid:17969523	-0.872848	2.63131	0.37931	2.35017	6.1959	AT1G79890.1		RAD3-like DNA-binding helicase protein	miR530	cassava4.1_032463m|PACid:17969523	5.5	834-855	1	target 5' UAAGAAUAUAGGUGCAAAUGGA 3'	:::: : .::::::::::: :	query 3' AUUC-CACGUCCACGUUUACGU 5'
CA_NC	miR530	cassava4.1_005682m|PACid:17968526	-0.872848	3.51156	0.258621	2.9495	11.4047	AT5G26780.1	SHM2	serine hydroxymethyltransferase 2	miR530	cassava4.1_005682m|PACid:17968526	6	727-748	1	target 5' UAUAGUUGCUGGUGCAAGUGCU 3'	:: :: ::: :::::::.:::	query 3' AU-UCCACGUCCACGUUUACGU 5'
CA_NC	miR535a	cassava4.1_019217m|PACid:17977867	-0.595266	5.6688	0.034483	1.75421	50.8721	AT1G27950.1	LTPG1	glycosylphosphatidylinositol-anchored lipid protein transfer 1	miR535a	cassava4.1_019217m|PACid:17977867	5.5	101-120	1	target 5' CUGUGAUCUUUCUC-UUGUUA 3'	:.::: :::.:::: ::::.:	query 3' GGCACGAGAGAGAGCAACAGU 5'
CA_NC	miR535a	cassava4.1_016557m|PACid:17977865	-0.595266	17.3231	0	1.63973	163973	AT1G27950.1	LTPG1	glycosylphosphatidylinositol-anchored lipid protein transfer 1	miR535a	cassava4.1_016557m|PACid:17977865	5.5	101-120	1	target 5' CUGUGAUCUUUCUC-UUGUUA 3'	:.::: :::.:::: ::::.:	query 3' GGCACGAGAGAGAGCAACAGU 5'
CA_NC	miR535a	cassava4.1_018160m|PACid:17977866	-0.595266	17.2841	0	1.59596	159596	AT1G27950.1	LTPG1	glycosylphosphatidylinositol-anchored lipid protein transfer 1	miR535a	cassava4.1_018160m|PACid:17977866	5.5	101-120	1	target 5' CUGUGAUCUUUCUC-UUGUUA 3'	:.::: :::.:::: ::::.:	query 3' GGCACGAGAGAGAGCAACAGU 5'
CA_NC	miR535a	cassava4.1_011857m|PACid:17978133	-0.595266	2.79076	0.396552	2.74411	6.91992	AT1G51610.1		Cation efflux family protein	miR535a	cassava4.1_011857m|PACid:17978133	5.5	918-937	1	target 5' AGGUGCU-UCUCUUGUUGUUG 3'	::::: :::::.:::::..	query 3' GGCACGAGAGAGAGCAACAGU 5'
CA_NC	miR535a	cassava4.1_011857m|PACid:17978133	-0.595266	2.79076	0.396552	2.74411	6.91992	AT1G51610.1		Cation efflux family protein	miR535a	cassava4.1_011857m|PACid:17978133	6	222-242	1	target 5' UCGUUUUCUCUCUCGCUUUCA 3'	.::: .::::::::: : :::	query 3' GGCACGAGAGAGAGCAACAGU 5'
CA_NC	miR535a	cassava4.1_012364m|PACid:17993242	-0.595266	1.85167	0.465517	1.68013	3.60918	AT5G50850.1	MAB1	Transketolase family protein	miR535a	cassava4.1_012364m|PACid:17993242	6	1251-1272	1	target 5' UCGUGGCAUUCUUUCUUUGUCA 3'	.::: :: .:::.:: ::::::	query 3' GGCA-CGAGAGAGAGCAACAGU 5'
CA_NC	miR535a	cassava4.1_014293m|PACid:17981976	-0.595266	2.54207	1.56897	9.13805	5.82425	AT1G78300.1	14-3-3OMEGA,GF14 OMEGA,GRF2	general regulatory factor 2	miR535a	cassava4.1_014293m|PACid:17981976	6	2013-10-30	1	target 5' CCCUUCUCUCUCUCAUUUUCA 3'	:: : ::::::::: :: :::	query 3' GGCACGAGAGAGAGCAACAGU 5'
CA_NC	miR535a	cassava4.1_018342m|PACid:17964478	-0.595266	2.34056	4.05172	20.5219	5.06498	AT2G24090.1		Ribosomal protein L35	miR535a	cassava4.1_018342m|PACid:17964478	6	230-249	1	target 5' CUG-GGUCUCUCUCGUUUUUG 3'	:.: : ::::::::::: :..	query 3' GGCACGAGAGAGAGCAACAGU 5'
CA_NC	miR535a	cassava4.1_009126m|PACid:17962109	-0.595266	2.07328	1.03448	4.35353	4.20842	AT4G15640.1			miR535a	cassava4.1_009126m|PACid:17962109	6	1769-1788	1	target 5' CCUUG-UGUCCUUCGUUGUCA 3'	:: :: : :: .:::::::::	query 3' GGCACGAGAGAGAGCAACAGU 5'
CA_NC	novel-1	cassava4.1_000002m|PACid:17987488	-0.946849	1.8972	0.465517	1.73401	3.7249	AT3G02260.1	ASA1,BIG,CRM1,DOC1,LPR1,TIR3,UMB1	auxin transport protein (BIG)	novel-1	cassava4.1_000002m|PACid:17987488	3.5	1595-1615	1	target 5' UAUCUCACACUCUUUGUUCUA 3'	: ::. :::::::::.:::::	query 3' ACAGGUUGUGAGAAAUAAGAU 5'
CA_NC	novel-1	cassava4.1_001054m|PACid:17976424	-0.946849	2.21001	0.448276	2.07407	4.62678	AT2G39810.1	HOS1	ubiquitin-protein ligases	novel-1	cassava4.1_001054m|PACid:17976424	4.5	438-457	1	target 5' UGUCCAGCG-UCUUUAUUCUU 3'	::::::.:. ::::::::::	query 3' ACAGGUUGUGAGAAAUAAGAU 5'
CA_NC	novel-1	cassava4.1_001258m|PACid:17990863	-0.946849	2.23895	0.5	2.36027	4.72054	AT5G28740.1		Tetratricopeptide repeat (TPR)-like superfamily protein	novel-1	cassava4.1_001258m|PACid:17990863	5	2290-2310	1	target 5' AGUCAGACACACUUUAUUCUG 3'	::: .:::: :::::::::.	query 3' ACAGGUUGUGAGAAAUAAGAU 5'
CA_NC	novel-1	cassava4.1_020550m|PACid:17987846	-0.946849	5.0187	0.068966	2.23569	32.4175	AT4G28088.1		Low temperature and salt responsive protein family	novel-1	cassava4.1_020550m|PACid:17987846	5.5	260-279	1	target 5' UGUUC-UUACUCUUUAUGCUG 3'	:::.: .::::::::: ::.	query 3' ACAGGUUGUGAGAAAUAAGAU 5'
CA_NC	novel-1	cassava4.1_013722m|PACid:17965600	-0.946849	3.0194	0.431034	3.49495	8.10828	AT2G23840.1		HNH endonuclease	novel-1	cassava4.1_013722m|PACid:17965600	5.5	142-163	1	target 5' UGUACAAGGCUCUAUUAUUCUC 3'	::: ::: .:::: :::::::	query 3' ACAGGUUGUGAGA-AAUAAGAU 5'
CA_NC	novel-1	cassava4.1_002017m|PACid:17965261	-0.946849	4.26571	0.310345	5.9697	19.2357	AT1G73430.2		sec34-like family protein	novel-1	cassava4.1_002017m|PACid:17965261	6	749-768	1	target 5' UG-CUACCAAUUUUUAUUCUG 3'	:: :.: :: :.::::::::.	query 3' ACAGGUUGUGAGAAAUAAGAU 5'
CA_NC	novel-15	cassava4.1_023647m|PACid:17960346	-1.53181	7.23985	0.034483	5.21212	151.152	AT1G22540.1		Major facilitator superfamily protein	novel-15	cassava4.1_023647m|PACid:17960346	5.5	242-262	1	target 5' AUGACCGCAUCAUUGUUCCCA 3'	::: : .:::::::::.:: :	query 3' UACGGAUGUAGUAACAGGGUU 5'
CA_NC	novel-15	cassava4.1_001876m|PACid:17987430	-1.53181	3.41332	0.155172	1.6532	10.6539	AT3G02330.1		Pentatricopeptide repeat (PPR) superfamily protein	novel-15	cassava4.1_001876m|PACid:17987430	5.5	19-40	1	target 5' GUCCCUACAAUCUUUGUCUCAA 3'	.: ::::: ::: :::::.:::	query 3' UACGGAUG-UAGUAACAGGGUU 5'
CA_NC	novel-15	cassava4.1_031887m|PACid:17988951	-1.53181	4.72226	0.103448	2.73064	26.3962	AT4G13420.1	ATHAK5,HAK5	high affinity K+ transporter 5	novel-15	cassava4.1_031887m|PACid:17988951	6	1532-1552	1	target 5' UUGCCUUCAUUAUUGUCUCCA 3'	::::: :::.::::::.: :	query 3' UACGGAUGUAGUAACAGGGUU 5'
CA_NC	novel-15	cassava4.1_024473m|PACid:17990398	-1.53181	4.29574	0.12069	2.37037	19.6402	AT4G29920.1		Double Clp-N motif-containing P-loop nucleoside triphosphate hydrolases superfamily protein	novel-15	cassava4.1_024473m|PACid:17990398	6	1268-1288	1	target 5' GUUCCAGCAUCAAUGUCUCAA 3'	.: :: .::::: ::::.:::	query 3' UACGGAUGUAGUAACAGGGUU 5'
CA_NC	novel-16	cassava4.1_002941m|PACid:17962069	-1.16503	2.63677	1.01724	6.3266	6.21937	AT5G26240.1	ATCLC-D,CLC-D	chloride channel D	novel-16	cassava4.1_002941m|PACid:17962069	6	409-428	1	target 5' GGUGGUC-UUGCUCUAGGCAA 3'	:: :::: .:.:::::::: :	query 3' CCUCCAGUGAUGAGAUCCGGU 5'
CA_NC	novel-19	cassava4.1_034066m|PACid:17989313	0.690581	-6.54046	8.77586	0.094276	0.010743	AT2G19390.1			novel-19	cassava4.1_034066m|PACid:17989313	4.5	2013-12-31	1	target 5' UGGU-CCAUGCAUCAUUGCAU 3'	:.:: ::::::::: :::::	query 3' AUCAUGGUACGUAGGAACGUU 5'
CA_NC	novel-19	cassava4.1_002360m|PACid:17992801	0.690581	-2.01018	67.7759	16.8249	0.248243	AT5G49740.1	ATFRO7,FRO7	ferric reduction oxidase 7	novel-19	cassava4.1_002360m|PACid:17992801	5.5	1851-1870	1	target 5' UA-UAGUAUGCAUGUUUGCAA 3'	:: :: .:::::: .::::::	query 3' AUCAUGGUACGUAGGAACGUU 5'
CA_NC	novel-19	cassava4.1_006025m|PACid:17963063	0.690581	-4.0069	2.32759	0.144781	0.062202	AT3G25830.1	ATTPS-CIN,TPS-CIN	terpene synthase-like sequence-1,8-cineole	novel-19	cassava4.1_006025m|PACid:17963063	5.5	1247-1266	1	target 5' UA-UGCAAAGCAUUCUUGCAA 3'	:: :.: : ::::.:::::::	query 3' AUCAUGGUACGUAGGAACGUU 5'
CA_NC	novel-19	cassava4.1_008279m|PACid:17990082	0.690581	-7.78595	29.7241	0.13468	0.004531	AT4G35090.1	CAT2	catalase 2	novel-19	cassava4.1_008279m|PACid:17990082	6	35-55	1	target 5' CUUUGUCAUGGAUCCUUGCAA 3'	:..:::: ::::::::::	query 3' AUCAUGGUACGUAGGAACGUU 5'
CA_NC	novel-19	cassava4.1_017126m|PACid:17965987	0.690581	-2.54678	30.6724	5.24916	0.171136	AT5G28050.1		Cytidine/deoxycytidylate deaminase family protein	novel-19	cassava4.1_017126m|PACid:17965987	6	406-425	1	target 5' UGGUGCCAUCCAUCUUU-CAA 3'	:.::.:::: ::::.:: :::	query 3' AUCAUGGUACGUAGGAACGUU 5'
CA_NC	novel-2	cassava4.1_002984m|PACid:17960125	-1.53181	2.31878	1.44828	7.22559	4.9891	AT4G22730.1		Leucine-rich repeat protein kinase family protein	novel-2	cassava4.1_002984m|PACid:17960125	3	2054-2073	1	target 5' AAAGCUUCUAGCAGAUGA-UA 3'	::::::::::.::::::: ::	query 3' UUUCGAAGAUUGUCUACUCAU 5'
CA_NC	novel-2	cassava4.1_000218m|PACid:17993492	-1.53181	2.61941	0.258621	1.58923	6.14501	AT1G04160.1	ATXIB,XI-8,XI-B,XIB	myosin XI B	novel-2	cassava4.1_000218m|PACid:17993492	3	4276-4295	1	target 5' AAAGC-UCUGACAGAUGAGUC 3'	::::: :::.::::::::::	query 3' UUUCGAAGAUUGUCUACUCAU 5'
CA_NC	novel-2	cassava4.1_001210m|PACid:17974771	-1.53181	2.14307	0.948276	4.18855	4.41702	AT3G44480.1	cog1,RPP1	Disease resistance protein (TIR-NBS-LRR class) family	novel-2	cassava4.1_001210m|PACid:17974771	5	946-966	1	target 5' AAAGCUUUUAGCAGGAGAGUG 3'	:::::::.::.:::. ::::.	query 3' UUUCGAAGAUUGUCUACUCAU 5'
CA_NC	novel-2	cassava4.1_021985m|PACid:17974754	-1.53181	4.54754	0.068966	1.61279	23.3855	AT4G20050.1	QRT3	Pectin lyase-like superfamily protein	novel-2	cassava4.1_021985m|PACid:17974754	6	507-527	1	target 5' UGAUUUUCCAACAGAUGGGUA 3'	.: .::: ::::::::.:::	query 3' UUUCGAAGAUUGUCUACUCAU 5'
CA_NC	novel-2	cassava4.1_013722m|PACid:17965600	-1.53181	3.0194	0.431034	3.49495	8.10828	AT2G23840.1		HNH endonuclease	novel-2	cassava4.1_013722m|PACid:17965600	6	238-257	1	target 5' GAAGAUUUUGACAG-UGAGUU 3'	.::: ::.:.:::: :::::	query 3' UUUCGAAGAUUGUCUACUCAU 5'
CA_NC	novel-23	cassava4.1_028169m|PACid:17970225	-0.653118	5.13551	0.258621	9.09091	35.1515				novel-23	cassava4.1_028169m|PACid:17970225	5.5	128-150	1	target 5' CCUCUGUGAUUGCUUUCAUCGCA 3'	: .:.. : ::::.:::::::::	query 3' GUGGGU-CGAACGGAAGUAGCGU 5'
CA_NC	novel-23	cassava4.1_002794m|PACid:17988257	-0.653118	2.09635	0.672414	2.87542	4.27627	AT4G24490.2	ATRGTA1,RGTA1	RAB geranylgeranyl transferase alpha subunit 1	novel-23	cassava4.1_002794m|PACid:17988257	6	405-426	1	target 5' UAUUCGGCUUGGCAUCAUCGCA 3'	.:..:.::::: : ::::::::	query 3' GUGGGUCGAACGGAAGUAGCGU 5'
CA_NC	novel-23	cassava4.1_000229m|PACid:17987285	-0.653118	2.13412	1.18965	5.22222	4.38969	AT1G15520.1	ABCG40,ATABCG40,ATPDR12,PDR12	pleiotropic drug resistance 12	novel-23	cassava4.1_000229m|PACid:17987285	6	1584-1605	1	target 5' CACCCAACUUACCUUUAUGGCA 3'	:::::: ::: ::::.:: :::	query 3' GUGGGUCGAACGGAAGUAGCGU 5'
CA_NC	novel-23	cassava4.1_002376m|PACid:17963693	-0.653118	2.27997	0.396552	1.92593	4.85668	AT2G46915.1		Protein of unknown function (DUF3754)	novel-23	cassava4.1_002376m|PACid:17963693	6	807-827	1	target 5' UUUCCAGCGUGCUUUCAU-GCA 3'	. .::::: :::.::::: :::	query 3' GUGGGUCGAACGGAAGUAGCGU 5'
CA_NC	novel-23	cassava4.1_000262m|PACid:17978828	-0.653118	2.51649	0.344828	1.97306	5.72189	AT1G13980.1	EMB30,GN,VAN7	sec7 domain-containing protein	novel-23	cassava4.1_000262m|PACid:17978828	6	3007-3029	1	target 5' CUCCAAGCUGUGUCUUUAUUGCA 3'	: :: :::: ::.:::.::.:::	query 3' GUGGGUCGA-ACGGAAGUAGCGU 5'
CA_NC	novel-24	cassava4.1_033913m|PACid:17964770	0.830759	-5.61592	4.2931	0.087542	0.020391	AT5G63800.1	BGAL6,MUM2	Glycosyl hydrolase family 35 protein	novel-24	cassava4.1_033913m|PACid:17964770	6	1184-1204	1	target 5' UUUCGUUU-GAUUUACCCCACA 3'	::: ::.. .:::::::::: :	query 3' AAACCAGGUUUAAAUGGGGUUU 5'
CA_NC	novel-3	cassava4.1_013577m|PACid:17975428	-0.724456	2.70975	0.413793	2.70707	6.54209	AT3G51680.1		NAD(P)-binding Rossmann-fold superfamily protein	novel-3	cassava4.1_013577m|PACid:17975428	5	46-66	1	target 5' UCUCUGCUAAAAUGGCUUCCA 3'	. :::: .:::::::: ::::	query 3' GUAGACAGUUUUACCGCAGGU 5'
CA_NC	novel-3	cassava4.1_006848m|PACid:17988727	-0.724456	2.12048	0.517241	2.24916	4.34837	AT5G45290.1		RING/U-box superfamily protein	novel-3	cassava4.1_006848m|PACid:17988727	6	1460-1480	1	target 5' UUUUUCUCAAAAUGGCUUUCA 3'	. :.: :::::::::: :.::	query 3' GUAGACAGUUUUACCGCAGGU 5'
CA_NC	novel-3	cassava4.1_019884m|PACid:17980303	-0.724456	2.75368	0.482759	3.25589	6.74435	AT4G29850.1		Eukaryotic protein of unknown function (DUF872)	novel-3	cassava4.1_019884m|PACid:17980303	6	137-156	1	target 5' CUUCU-UUGAAAUGGCGUACG 3'	: ::: :..::::::::: :.	query 3' GUAGACAGUUUUACCGCAGGU 5'
CA_NC	novel-35	cassava4.1_027722m|PACid:17977399	0.638114	-3.93298	2.98276	0.195286	0.065472	AT5G10530.1		Concanavalin A-like lectin protein kinase family protein	novel-35	cassava4.1_027722m|PACid:17977399	5.5	2013-09-29	1	target 5' UCUCUGGUUAUUGAAUUCCCA 3'	::: :. :::::: ::::::	query 3' AGAUAUGUAUAACUCAAGGGU 5'
CA_NC	novel-35	cassava4.1_004623m|PACid:17975278	0.638114	-2.33431	2.24138	0.444444	0.198291	AT1G80530.1		Major facilitator superfamily protein	novel-35	cassava4.1_004623m|PACid:17975278	5.5	837-856	1	target 5' UUCAUACAUAUU-AGUUGCCA 3'	:. ::::::::: :::: :::	query 3' AGAUAUGUAUAACUCAAGGGU 5'
CA_NC	novel-38	cassava4.1_000103m|PACid:17987979	-0.821318	2.47836	0.482759	2.69024	5.57263	AT3G43300.1	ATMIN7,BEN1	HOPM interactor 7	novel-38	cassava4.1_000103m|PACid:17987979	5.5	5443-5463	1	target 5' GAGUG-CGUUUCUUCACCGACA 3'	:::: :.:::::.:: :::::	query 3' AUCACGGUAAAGAGGUCGCUGU 5'
CA_NC	novel-38	cassava4.1_000103m|PACid:17987979	-0.821318	2.47836	0.482759	2.69024	5.57263	AT3G43300.1	ATMIN7,BEN1	HOPM interactor 7	novel-38	cassava4.1_000103m|PACid:17987979	6	4992-5012	1	target 5' UGUUGAUAUUUCUCCAGUG-CA 3'	:. :: .::::::::::.: ::	query 3' AUCACGGUAAAGAGGUCGCUGU 5'
CA_NC	novel-39	cassava4.1_004757m|PACid:17989945	2.37508	-4.69059	6.08621	0.23569	0.038725	AT5G41480.1	ATDFA,DFA,EMB9,GLA1	Folylpolyglutamate synthetase family protein	novel-39	cassava4.1_004757m|PACid:17989945	4	1002-1021	1	target 5' AAUCCGA-ACUAUCAUUAAAG 3'	: .:: : ::::::::::::.	query 3' UGGGGAUAUGAUAGUAAUUUU 5'
CA_NC	novel-39	cassava4.1_004835m|PACid:17980240	2.37508	-2.0737	4.62069	1.09764	0.23755	AT1G77380.1	AAP3,ATAAP3	amino acid permease 3	novel-39	cassava4.1_004835m|PACid:17980240	6	1254-1273	1	target 5' ACUCUU-UGCUUUCAUUGAAA 3'	::.:.: :.:: :::::.:::	query 3' UGGGGAUAUGAUAGUAAUUUU 5'
CA_NC	novel-39	cassava4.1_006405m|PACid:17980241	2.37508	-2.44154	4.81034	0.885522	0.184087	AT1G77380.1	AAP3,ATAAP3	amino acid permease 3	novel-39	cassava4.1_006405m|PACid:17980241	6	1154-1173	1	target 5' ACUCUU-UGCUUUCAUUGAAA 3'	::.:.: :.:: :::::.:::	query 3' UGGGGAUAUGAUAGUAAUUUU 5'
CA_NC	novel-4	cassava4.1_007183m|PACid:17967772	-1.30593	2.39685	1.08621	5.72054	5.26653	AT5G19485.1		transferases;nucleotidyltransferases	novel-4	cassava4.1_007183m|PACid:17967772	6	732-754	1	target 5' CAGAGCCAGCUGAGAUCAGAGGU 3'	:::::: :::::: ::::.::	query 3' CACUCGGUAGACUCU-GUCUUCA 5'
CA_NC	novel-4	cassava4.1_000493m|PACid:17973041	-1.30593	3.35332	0.206897	2.11448	10.22	AT3G14172.1			novel-4	cassava4.1_000493m|PACid:17973041	6	1720-1741	1	target 5' GGCAGUUCUCUGAGACAGAAUU 3'	: ::.. :::::::::::: :	query 3' CACUCGGUAGACUCUGUCUUCA 5'
CA_NC	novel-42-5p	cassava4.1_014559m|PACid:17974105	1.723	-3.56051	51.0862	4.32997	0.084758	AT3G47470.1	CAB4,LHCA4	light-harvesting chlorophyll-protein complex I subunit A4	novel-42-5p	cassava4.1_014559m|PACid:17974105	5.5	1036-1056	1	target 5' UCACUUCAAUCCACUUAAUUC 3'	:::::.: ::::::..: :::	query 3' AGUGAGGGUAGGUGGGUAAAG 5'
CA_NC	novel-42-5p	cassava4.1_022450m|PACid:17970692	1.723	-6.67315	4.81034	0.047138	0.009799	AT4G17140.2		pleckstrin homology (PH) domain-containing protein	novel-42-5p	cassava4.1_022450m|PACid:17970692	5.5	197-217	1	target 5' UCAAUCCUGGCCACCCAUUUG 3'	::: :::.. ::::::::::	query 3' AGUGAGGGUAGGUGGGUAAAG 5'
CA_NC	novel-42-5p	cassava4.1_007105m|PACid:17968322	1.723	-2.07762	2.10345	0.498316	0.236905	AT3G12203.1	scpl17	serine carboxypeptidase-like 17	novel-42-5p	cassava4.1_007105m|PACid:17968322	5.5	924-944	1	target 5' UCCUUCAAAUCGACCCAUUUC 3'	:: .:: ::: :::::::::	query 3' AGUGAGGGUAGGUGGGUAAAG 5'
CA_NC	novel-42-5p	cassava4.1_018837m|PACid:17965865	1.723	-3.60118	10.0517	0.828283	0.082402	AT5G28060.1		Ribosomal protein S24e family protein	novel-42-5p	cassava4.1_018837m|PACid:17965865	5.5	524-544	1	target 5' UUGCCCAUAUCCACCUAUUUG 3'	:..: : .:::::::.::::	query 3' AGUGAGGGUAGGUGGGUAAAG 5'
CA_NC	novel-42-5p	cassava4.1_003855m|PACid:17988824	1.723	-2.02127	2.63793	0.649832	0.246341	AT1G02205.2	CER1	Fatty acid hydroxylase superfamily	novel-42-5p	cassava4.1_003855m|PACid:17988824	6	983-1002	1	target 5' UCACU-CCGUUCACAUAUUUC 3'	::::: ::.:.::: .:::::	query 3' AGUGAGGGUAGGUGGGUAAAG 5'
CA_NC	novel-42-5p	cassava4.1_009836m|PACid:17991543	1.723	-2.96528	28.2414	3.61616	0.128045	AT4G04640.1	ATPC1	ATPase, F1 complex, gamma subunit protein	novel-42-5p	cassava4.1_009836m|PACid:17991543	6	59-79	1	target 5' CCUCUUCUCUCCACUCAUUUC 3'	: ::.:. :::::.::::::	query 3' AGUGAGGGUAGGUGGGUAAAG 5'
CA_NC	novel-42-5p	cassava4.1_004866m|PACid:17981242	1.723	-2.09331	1.81035	0.424242	0.234343	AT2G39130.1		Transmembrane amino acid transporter family protein	novel-42-5p	cassava4.1_004866m|PACid:17981242	6	1617-1637	1	target 5' UUGAUACCAUCAACCCAUUUG 3'	:.. : ::::: ::::::::	query 3' AGUGAGGGUAGGUGGGUAAAG 5'
CA_NC	novel-42-5p	cassava4.1_001903m|PACid:17961765	1.723	-3.30257	5.44828	0.552189	0.101351	AT3G06250.1	FRS7	FAR1-related sequence 7	novel-42-5p	cassava4.1_001903m|PACid:17961765	6	438-458	1	target 5' UGAAAGUCAUCCACCUAUUUU 3'	: : .::::::::.::::.	query 3' AGUGAGGGUAGGUGGGUAAAG 5'
CA_NC	novel-42-5p	cassava4.1_009022m|PACid:17981947	1.723	-2.0288	8.86207	2.17172	0.245058	AT2G13360.2	AGT,AGT1,SGAT	alanine:glyoxylate aminotransferase	novel-42-5p	cassava4.1_009022m|PACid:17981947	6	956-975	1	target 5' ACAC-CCCAUCCAUCCAGUUG 3'	::: ::::::::.::: ::	query 3' AGUGAGGGUAGGUGGGUAAAG 5'
CA_NC	novel-42-5p	cassava4.1_008989m|PACid:17981944	1.723	-2.02385	8.44828	2.07744	0.245901	AT2G13360.1	AGT,AGT1,SGAT	alanine:glyoxylate aminotransferase	novel-42-5p	cassava4.1_008989m|PACid:17981944	6	953-972	1	target 5' ACAC-CCCAUCCAUCCAGUUG 3'	::: ::::::::.::: ::	query 3' AGUGAGGGUAGGUGGGUAAAG 5'
CA_NC	novel-42-5p	cassava4.1_009004m|PACid:17981948	1.723	-2.06866	8.67241	2.06734	0.238381	AT2G13360.1	AGT,AGT1,SGAT	alanine:glyoxylate aminotransferase	novel-42-5p	cassava4.1_009004m|PACid:17981948	6	900-919	1	target 5' ACAC-CCCAUCCAUCCAGUUG 3'	::: ::::::::.::: ::	query 3' AGUGAGGGUAGGUGGGUAAAG 5'
CA_NC	novel-50	cassava4.1_015190m|PACid:17982487	-0.592184	2.19364	0.689655	3.15488	4.57458	AT1G55900.1	emb1860,TIM50	Haloacid dehalogenase-like hydrolase (HAD) superfamily protein	novel-50	cassava4.1_015190m|PACid:17982487	4	659-679	1	target 5' GCUUUUGAAAAUAGCCUUCAG 3'	::::.:: :::.::::.:::.	query 3' CGAAGACCUUUGUCGGGAGUU 5'
CA_NC	novel-50	cassava4.1_016381m|PACid:17994176	-0.592184	4.57558	0.172414	4.11111	23.8444	AT1G60670.2		Protein of unknown function (DUF3755)	novel-50	cassava4.1_016381m|PACid:17994176	5	223-243	1	target 5' GCUUCCGAAAGUGGCCCUCAA 3'	::::: : ::...::::::::	query 3' CGAAGACCUUUGUCGGGAGUU 5'
CA_NC	novel-50	cassava4.1_021759m|PACid:17979566	-0.592184	5.59472	0.224138	10.8316	48.3258	AT5G54650.1	ATFH5,Fh5	formin homology5	novel-50	cassava4.1_021759m|PACid:17979566	5.5	1518-1538	1	target 5' ACUAUUGGAAGCAGUUCUCAA 3'	:: .:::::.:::..:::::	query 3' CGAAGACCUUUGUCGGGAGUU 5'
CA_NC	novel-50	cassava4.1_000791m|PACid:17976241	-0.592184	2.53045	0.913793	5.27946	5.77752	AT2G42010.1	PLDBETA,PLDBETA1	phospholipase D beta 1	novel-50	cassava4.1_000791m|PACid:17976241	5.5	3090-3110	1	target 5' GCUGCUGCAAACACUCCUCAG 3'	::: ::: ::::: .:::::.	query 3' CGAAGACCUUUGUCGGGAGUU 5'
CA_NC	novel-50	cassava4.1_001021m|PACid:17965816	-0.592184	2.98882	1.32759	10.5387	7.93826	AT3G04240.1	SEC	Tetratricopeptide repeat (TPR)-like superfamily protein	novel-50	cassava4.1_001021m|PACid:17965816	5.5	3046-3065	1	target 5' GCUCCGGGAAGCAG-CCUCAG 3'	::: : ::::.::: :::::.	query 3' CGAAGACCUUUGUCGGGAGUU 5'
CA_NC	novel-50	cassava4.1_000783m|PACid:17982918	-0.592184	2.80431	0.224138	1.56566	6.98524	AT2G27980.1		Acyl-CoA N-acyltransferase with RING/FYVE/PHD-type zinc finger domain	novel-50	cassava4.1_000783m|PACid:17982918	6	2698-2717	1	target 5' GUUUUUGGAAAUAG-CGUCAA 3'	:.::.::::::.:: : ::::	query 3' CGAAGACCUUUGUCGGGAGUU 5'
CA_NC	novel-50	cassava4.1_031779m|PACid:17971799	-0.592184	2.04413	0.724138	2.98653	4.12426	AT1G22060.1			novel-50	cassava4.1_031779m|PACid:17971799	6	1882-1901	1	target 5' ACUGCU-GAAGCAGCACUCAA 3'	:: :: :::.:::: :::::	query 3' CGAAGACCUUUGUCGGGAGUU 5'
CA_NC	novel-50	cassava4.1_019201m|PACid:17960163	-0.592184	2.69967	0.258621	1.68013	6.49652	AT5G05300.1			novel-50	cassava4.1_019201m|PACid:17960163	6	162-181	1	target 5' GCAUC-CGAACCAGCCUUCAA 3'	:: :: ::: :::::.::::	query 3' CGAAGACCUUUGUCGGGAGUU 5'
CA_NC	novel-50	cassava4.1_017263m|PACid:17983935	-0.592184	2.15807	2.84483	12.697	4.46318	AT3G58700.1		Ribosomal L5P family protein	novel-50	cassava4.1_017263m|PACid:17983935	6	109-130	1	target 5' GCUUCGGAGAAGAAGCUCUCAA 3'	::::: : :::. :::.:::::	query 3' CGAAGAC-CUUUGUCGGGAGUU 5'
CA_NC	novel-51-5p	cassava4.1_010305m|PACid:17983169	0.866738	-2.3473	5.48276	1.07744	0.196514	AT3G10970.1		Haloacid dehalogenase-like hydrolase (HAD) superfamily protein	novel-51-5p	cassava4.1_010305m|PACid:17983169	6	1143-1163	1	target 5' GGCAAAAGCAGAUCAUAGAGA 3'	:: :: :::::.:::: :::	query 3' CCAUUGGCGUCUGGUAUAUCU 5'
CA_NC	novel-51-5p	cassava4.1_016802m|PACid:17986668	0.866738	-3.24484	3.86207	0.407407	0.105489	AT2G21600.1	ATRER1B,RER1B	endoplasmatic reticulum retrieval protein 1B	novel-51-5p	cassava4.1_016802m|PACid:17986668	6	281-300	1	target 5' UGUAGCUGCAG-CCAUAUAUA 3'	:::.:.:::: ::::::: :	query 3' CCAUUGGCGUCUGGUAUAUCU 5'
CA_NC	novel-6a	cassava4.1_002102m|PACid:17965823	-0.598926	3.8943	0.12069	1.79461	14.8696	AT5G27230.1		Frigida-like protein	novel-6a	cassava4.1_002102m|PACid:17965823	5.5	2293-2313	1	target 5' UUGGCAGGUAUAAUUGAUAUA 3'	:.. ::. ::::::: :::::	query 3' AGUGGUUGAUAUUAAAUAUAU 5'
CA_NC	novel-6a	cassava4.1_004346m|PACid:17985919	-0.598926	2.26521	1.25862	6.05051	4.80725	AT3G24550.1	ATPERK1,PERK1	proline extensin-like receptor kinase 1	novel-6a	cassava4.1_004346m|PACid:17985919	6	2296-2316	1	target 5' CCAGUGACUAUGGUUUAUAUC 3'	:: ..:::::..:::::::	query 3' AGUGGUUGAUAUUAAAUAUAU 5'
CA_NC	novel-6a	cassava4.1_003115m|PACid:17985918	-0.598926	3.73974	0.465517	6.21885	13.359	AT3G24550.1	ATPERK1,PERK1	proline extensin-like receptor kinase 1	novel-6a	cassava4.1_003115m|PACid:17985918	6	1935-1955	1	target 5' CCAGUGACUAUGGUUUAUAUC 3'	:: ..:::::..:::::::	query 3' AGUGGUUGAUAUUAAAUAUAU 5'
CA_NC	novel-6a	cassava4.1_000121m|PACid:17984592	-0.598926	4.22109	0.931034	17.3636	18.6498	AT4G38200.1		SEC7-like guanine nucleotide exchange family protein	novel-6a	cassava4.1_000121m|PACid:17984592	6	1327-1347	1	target 5' UCACAGAUUAUAGUUGAUAUU 3'	:::: .:.::::.:: ::::	query 3' AGUGGUUGAUAUUAAAUAUAU 5'
CA_NC	novel-6a	cassava4.1_000113m|PACid:17983579	-0.598926	3.20336	0.206897	1.90572	9.211	AT5G15540.1	ATSCC2,EMB2773,SCC2	PHD finger family protein	novel-6a	cassava4.1_000113m|PACid:17983579	6	4308-4328	1	target 5' CCUUCAGCUAUCAUUUAUAUU 3'	: .::.:::: ::::::::	query 3' AGUGGUUGAUAUUAAAUAUAU 5'
CA_NC	novel-6a	cassava4.1_000856m|PACid:17990435	-0.598926	2.2462	0.586207	2.78114	4.74431	AT1G76390.1		ARM repeat superfamily protein	novel-6a	cassava4.1_000856m|PACid:17990435	6	1580-1599	1	target 5' UCA-GAGCUAUAGUUAAUAUG 3'	::: :.:::::.:: ::::.	query 3' AGUGGUUGAUAUUAAAUAUAU 5'
CA_NC	novel-6a	cassava4.1_007427m|PACid:17962728	-0.598926	2.39463	2.82759	14.8687	5.25844	AT5G60920.1	COB	COBRA-like extracellular glycosyl-phosphatidyl inositol-anchored protein family	novel-6a	cassava4.1_007427m|PACid:17962728	6	1733-1753	1	target 5' UUUCCUUCUAUAAUUUAUUUG 3'	:. :: ::::::::::: :.	query 3' AGUGGUUGAUAUUAAAUAUAU 5'
CA_NC	novel-6a	cassava4.1_015019m|PACid:17982970	-0.598926	2.20904	0.586207	2.71044	4.62369	AT3G24550.1	ATPERK1,PERK1	proline extensin-like receptor kinase 1	novel-6a	cassava4.1_015019m|PACid:17982970	6	345-366	1	target 5' UCUCUACGAUAUAAUUUAAAUA 3'	:: :.: . ::::::::: :::	query 3' AGUGGU-UGAUAUUAAAUAUAU 5'
CA_NC	novel-6b	cassava4.1_002102m|PACid:17965823	-0.598926	3.8943	0.12069	1.79461	14.8696	AT5G27230.1		Frigida-like protein	novel-6b	cassava4.1_002102m|PACid:17965823	5.5	2293-2313	1	target 5' UUGGCAGGUAUAAUUGAUAUA 3'	:.. ::. ::::::: :::::	query 3' AGUGGUUGAUAUUAAAUAUAU 5'
CA_NC	novel-6b	cassava4.1_004346m|PACid:17985919	-0.598926	2.26521	1.25862	6.05051	4.80725	AT3G24550.1	ATPERK1,PERK1	proline extensin-like receptor kinase 1	novel-6b	cassava4.1_004346m|PACid:17985919	6	2296-2316	1	target 5' CCAGUGACUAUGGUUUAUAUC 3'	:: ..:::::..:::::::	query 3' AGUGGUUGAUAUUAAAUAUAU 5'
CA_NC	novel-6b	cassava4.1_003115m|PACid:17985918	-0.598926	3.73974	0.465517	6.21885	13.359	AT3G24550.1	ATPERK1,PERK1	proline extensin-like receptor kinase 1	novel-6b	cassava4.1_003115m|PACid:17985918	6	1935-1955	1	target 5' CCAGUGACUAUGGUUUAUAUC 3'	:: ..:::::..:::::::	query 3' AGUGGUUGAUAUUAAAUAUAU 5'
CA_NC	novel-6b	cassava4.1_000121m|PACid:17984592	-0.598926	4.22109	0.931034	17.3636	18.6498	AT4G38200.1		SEC7-like guanine nucleotide exchange family protein	novel-6b	cassava4.1_000121m|PACid:17984592	6	1327-1347	1	target 5' UCACAGAUUAUAGUUGAUAUU 3'	:::: .:.::::.:: ::::	query 3' AGUGGUUGAUAUUAAAUAUAU 5'
CA_NC	novel-6b	cassava4.1_000113m|PACid:17983579	-0.598926	3.20336	0.206897	1.90572	9.211	AT5G15540.1	ATSCC2,EMB2773,SCC2	PHD finger family protein	novel-6b	cassava4.1_000113m|PACid:17983579	6	4308-4328	1	target 5' CCUUCAGCUAUCAUUUAUAUU 3'	: .::.:::: ::::::::	query 3' AGUGGUUGAUAUUAAAUAUAU 5'
CA_NC	novel-6b	cassava4.1_000856m|PACid:17990435	-0.598926	2.2462	0.586207	2.78114	4.74431	AT1G76390.1		ARM repeat superfamily protein	novel-6b	cassava4.1_000856m|PACid:17990435	6	1580-1599	1	target 5' UCA-GAGCUAUAGUUAAUAUG 3'	::: :.:::::.:: ::::.	query 3' AGUGGUUGAUAUUAAAUAUAU 5'
CA_NC	novel-6b	cassava4.1_007427m|PACid:17962728	-0.598926	2.39463	2.82759	14.8687	5.25844	AT5G60920.1	COB	COBRA-like extracellular glycosyl-phosphatidyl inositol-anchored protein family	novel-6b	cassava4.1_007427m|PACid:17962728	6	1733-1753	1	target 5' UUUCCUUCUAUAAUUUAUUUG 3'	:. :: ::::::::::: :.	query 3' AGUGGUUGAUAUUAAAUAUAU 5'
CA_NC	novel-6b	cassava4.1_015019m|PACid:17982970	-0.598926	2.20904	0.586207	2.71044	4.62369	AT3G24550.1	ATPERK1,PERK1	proline extensin-like receptor kinase 1	novel-6b	cassava4.1_015019m|PACid:17982970	6	345-366	1	target 5' UCUCUACGAUAUAAUUUAAAUA 3'	:: :.: . ::::::::: :::	query 3' AGUGGU-UGAUAUUAAAUAUAU 5'
CA_NC	novel-7a	cassava4.1_010211m|PACid:17966286	0.860506	-2.35634	3.63793	0.710438	0.195286	AT2G45440.1	DHDPS2	dihydrodipicolinate synthase	novel-7a	cassava4.1_010211m|PACid:17966286	3.5	1280-1302	1	target 5' CAUAUGUACCUCUUCAUCUCUCA 3'	::::.::: :::::::::: :::	query 3' GUAUGCAUCGAGAAGUAGA-AGU 5'
CA_NC	novel-7a	cassava4.1_004476m|PACid:17962772	0.860506	-2.13982	7.87931	1.78788	0.226908	AT1G68830.1	STN7	STT7 homolog STN7	novel-7a	cassava4.1_004476m|PACid:17962772	4.5	1715-1737	1	target 5' CUCGCGUCAGCUCUUCGUCUUCA 3'	: .::: ::::::::.::::::	query 3' GUAUGCA-UCGAGAAGUAGAAGU 5'
CA_NC	novel-7a	cassava4.1_001454m|PACid:17964643	0.860506	-2.41976	11.2241	2.09764	0.186887	AT2G31400.1	GUN1	genomes uncoupled 1	novel-7a	cassava4.1_001454m|PACid:17964643	6	1841-1861	1	target 5' CAGGU-UAAGUCUUCAUCUUCA 3'	:: .. :: ::::::::::::	query 3' GUAUGCAUCGAGAAGUAGAAGU 5'
CA_NC	novel-7a	cassava4.1_002998m|PACid:17986462	0.860506	-2.07333	4.53448	1.07744	0.237611	AT1G70610.1	ATTAP1,TAP1	transporter associated with antigen processing protein 1	novel-7a	cassava4.1_002998m|PACid:17986462	6	650-671	1	target 5' UAUAUUCUGCUCUUCUUCUUCA 3'	.:::. ::::::: ::::::	query 3' GUAUGCAUCGAGAAGUAGAAGU 5'
CA_NC	novel-7a	cassava4.1_003754m|PACid:17971627	0.860506	-2.05148	3.51724	0.848485	0.241236	AT3G60190.1	ADL1E,ADL4,ADLP2,DL1E,DRP1E,EDR3	DYNAMIN-like 1E	novel-7a	cassava4.1_003754m|PACid:17971627	6	388-410	1	target 5' UAUGCUGAGUUUCUUCAUCUUCC 3'	.::.: :: .:::::::::::	query 3' GUAUGCAUC-GAGAAGUAGAAGU 5'
CA_NC	novel-7a	cassava4.1_023111m|PACid:17980511	0.860506	-6.26324	2.58621	0.03367	0.013019	AT1G50910.1			novel-7a	cassava4.1_023111m|PACid:17980511	6	111-131	1	target 5' CAGAAGAAGCUCUU-AUUUUCA 3'	:: : : ::::::: ::.::::	query 3' GUAUGCAUCGAGAAGUAGAAGU 5'
CCA_CA	miR160c	cassava4.1_005997m|PACid:17967603	1.17302	-2.921	3.6532	0.482353	0.132036	AT3G26280.1	CYP71B4	cytochrome P450, family 71, subfamily B, polypeptide 4	miR160c	cassava4.1_005997m|PACid:17967603	5	673-692	1	target 5' UGGAUUUCA-GGAGCCAGGCC 3'	::: :::: ::::::::::	query 3' ACCGUAAGUCCCUCGGUCCGU 5'
CCA_CA	miR160c	cassava4.1_006274m|PACid:17982976	1.17302	-2.08135	9.36027	2.21177	0.236293	AT1G80380.2		P-loop containing nucleoside triphosphate hydrolases superfamily protein	miR160c	cassava4.1_006274m|PACid:17982976	5	1296-1315	1	target 5' UGCCA-UGAGGGAGGCAGGCA 3'	:: :: : :::::: ::::::	query 3' ACCGUAAGUCCCUCGGUCCGU 5'
CCA_CA	miR160c	cassava4.1_004416m|PACid:17964075	1.17302	-5.8545	11.5724	0.2	0.017283	AT1G29890.2		O-acetyltransferase family protein	miR160c	cassava4.1_004416m|PACid:17964075	6	1936-1955	1	target 5' AGGCAUU-AGGCAGGCAGGCA 3'	:::::: ::: :: ::::::	query 3' ACCGUAAGUCCCUCGGUCCGU 5'
CCA_CA	miR160d	cassava4.1_005997m|PACid:17967603	1.17302	-2.921	3.6532	0.482353	0.132036	AT3G26280.1	CYP71B4	cytochrome P450, family 71, subfamily B, polypeptide 4	miR160d	cassava4.1_005997m|PACid:17967603	5	673-692	1	target 5' UGGAUUUCA-GGAGCCAGGCC 3'	::: :::: ::::::::::	query 3' ACCGUAAGUCCCUCGGUCCGU 5'
CCA_CA	miR160d	cassava4.1_006274m|PACid:17982976	1.17302	-2.08135	9.36027	2.21177	0.236293	AT1G80380.2		P-loop containing nucleoside triphosphate hydrolases superfamily protein	miR160d	cassava4.1_006274m|PACid:17982976	5	1296-1315	1	target 5' UGCCA-UGAGGGAGGCAGGCA 3'	:: :: : :::::: ::::::	query 3' ACCGUAAGUCCCUCGGUCCGU 5'
CCA_CA	miR160d	cassava4.1_004416m|PACid:17964075	1.17302	-5.8545	11.5724	0.2	0.017283	AT1G29890.2		O-acetyltransferase family protein	miR160d	cassava4.1_004416m|PACid:17964075	6	1936-1955	1	target 5' AGGCAUU-AGGCAGGCAGGCA 3'	:::::: ::: :: ::::::	query 3' ACCGUAAGUCCCUCGGUCCGU 5'
CCA_CA	miR164b	cassava4.1_028129m|PACid:17979443	-0.585378	7.84932	0.013468	3.10588	230.612	AT1G73260.1	ATKTI1,KTI1	kunitz trypsin inhibitor 1	miR164b	cassava4.1_028129m|PACid:17979443	4.5	542-561	1	target 5' UGGAUG-GCCCUGCUUUUCCC 3'	:: :.: :::::::::.:::	query 3' ACGUGCACGGGACGAAGAGGU 5'
CCA_CA	miR164b	cassava4.1_012575m|PACid:17978372	-0.585378	2.27059	0.494949	2.38823	4.82521	AT1G69310.2	ATWRKY57,WRKY57	WRKY DNA-binding protein 57	miR164b	cassava4.1_012575m|PACid:17978372	4.5	89-108	1	target 5' UACGCGU-CCUUGCUUCUCCU 3'	: :.::: ::.:::::::::	query 3' ACGUGCACGGGACGAAGAGGU 5'
CCA_CA	miR164b	cassava4.1_015433m|PACid:17960538	-0.585378	3.8892	0.447811	6.63529	14.8172	AT1G35180.1		TRAM, LAG1 and CLN8 (TLC) lipid-sensing domain containing protein	miR164b	cassava4.1_015433m|PACid:17960538	5	233-253	1	target 5' UGGAGGUGCCCUGCUUGUCCU 3'	:: : ::::::::::: :::	query 3' ACGUGCACGGGACGAAGAGGU 5'
CCA_CA	miR164b	cassava4.1_006576m|PACid:17965394	-0.585378	3.79466	0.474747	6.58824	13.8773	AT3G26630.1		Tetratricopeptide repeat (TPR)-like superfamily protein	miR164b	cassava4.1_006576m|PACid:17965394	5	352-371	1	target 5' UAUGCCU-CCCUGCUUUUCCA 3'	: ..: : ::::::::.::::	query 3' ACGUGCACGGGACGAAGAGGU 5'
CCA_CA	miR164b	cassava4.1_002672m|PACid:17966370	-0.585378	2.72507	0.43771	2.89412	6.61195	AT5G58620.1		zinc finger (CCCH-type) family protein	miR164b	cassava4.1_002672m|PACid:17966370	5	567-588	1	target 5' UGCAGGUGGCUCUGCUUCUUCU 3'	:::: :: ::.::::::::.:	query 3' ACGUGCA-CGGGACGAAGAGGU 5'
CCA_CA	miR164b	cassava4.1_002817m|PACid:17966371	-0.585378	2.6784	0.441077	2.82353	6.40144	AT5G58620.1		zinc finger (CCCH-type) family protein	miR164b	cassava4.1_002817m|PACid:17966371	5	515-536	1	target 5' UGCAGGUGGCUCUGCUUCUUCU 3'	:::: :: ::.::::::::.:	query 3' ACGUGCA-CGGGACGAAGAGGU 5'
CCA_CA	miR164b	cassava4.1_027161m|PACid:17966853	-0.585378	5.65181	0.060606	3.04706	50.2765	AT4G10890.1			miR164b	cassava4.1_027161m|PACid:17966853	5.5	57-76	1	target 5' UGU-CGUCUCCUGCUGCUCCA 3'	::. ::: .:::::: :::::	query 3' ACGUGCACGGGACGAAGAGGU 5'
CCA_CA	miR164b	cassava4.1_000402m|PACid:17990097	-0.585378	3.00929	1.62626	13.0941	8.05166	AT4G38350.1		Patched family protein	miR164b	cassava4.1_000402m|PACid:17990097	6	3539-3559	1	target 5' UGCUCGUUCUGUGCUUCUCUA 3'	::: ::: :. ::::::::.:	query 3' ACGUGCACGGGACGAAGAGGU 5'
CCA_CA	miR164b	cassava4.1_004004m|PACid:17977905	-0.585378	2.92692	0.400673	3.04706	7.60484	AT5G13110.1	G6PD2	glucose-6-phosphate dehydrogenase 2	miR164b	cassava4.1_004004m|PACid:17977905	6	899-919	1	target 5' UGUCUGUUCUCCGCUUCUCCA 3'	::. .:: :.: :::::::::	query 3' ACGUGCACGGGACGAAGAGGU 5'
CCA_CA	miR164b	cassava4.1_013429m|PACid:17983115	-0.585378	3.24508	1.22222	11.5882	9.48128	AT1G55340.2		Protein of unknown function (DUF1639)	miR164b	cassava4.1_013429m|PACid:17983115	6	1033-1054	1	target 5' UGUGAGAAGCCUUGCUUCUCCU 3'	::.. : :::.:::::::::	query 3' ACGUGC-ACGGGACGAAGAGGU 5'
CCA_CA	miR164b	cassava4.1_006102m|PACid:17979460	-0.585378	2.89239	0.808081	6	7.425	AT2G18193.1		P-loop containing nucleoside triphosphate hydrolases superfamily protein	miR164b	cassava4.1_006102m|PACid:17979460	6	1089-1110	1	target 5' UGACCCUGCUCUGCUUCGUCCA 3'	:: : :::.::::::: ::::	query 3' ACGUGCACGGGACGAAG-AGGU 5'
CCA_CA	miR164b	cassava4.1_019385m|PACid:17980496	-0.585378	2.47078	3.09428	17.1529	5.54344	AT3G07600.1		Heavy metal transport/detoxification superfamily protein	miR164b	cassava4.1_019385m|PACid:17980496	6	2013-01-21	1	target 5' UUCACAUUCCCUGCUUCAUCA 3'	: ::: : ::::::::: .::	query 3' ACGUGCACGGGACGAAGAGGU 5'
CCA_CA	miR164b	cassava4.1_015184m|PACid:17975408	-0.585378	2.29914	1.41751	6.97647	4.92164	AT3G52560.1	MMZ4,UEV1D,UEV1D-4	ubiquitin E2 variant 1D-4	miR164b	cassava4.1_015184m|PACid:17975408	6	179-200	1	target 5' UGCUCUUGCCCUGCCUUCUUUA 3'	::: : ::::::: :::::..:	query 3' ACGUGCACGGGAC-GAAGAGGU 5'
CCA_CA	miR164c	cassava4.1_028129m|PACid:17979443	-0.585378	7.84932	0.013468	3.10588	230.612	AT1G73260.1	ATKTI1,KTI1	kunitz trypsin inhibitor 1	miR164c	cassava4.1_028129m|PACid:17979443	4.5	542-561	1	target 5' UGGAUG-GCCCUGCUUUUCCC 3'	:: :.: :::::::::.:::	query 3' ACGUGCACGGGACGAAGAGGU 5'
CCA_CA	miR164c	cassava4.1_012575m|PACid:17978372	-0.585378	2.27059	0.494949	2.38823	4.82521	AT1G69310.2	ATWRKY57,WRKY57	WRKY DNA-binding protein 57	miR164c	cassava4.1_012575m|PACid:17978372	4.5	89-108	1	target 5' UACGCGU-CCUUGCUUCUCCU 3'	: :.::: ::.:::::::::	query 3' ACGUGCACGGGACGAAGAGGU 5'
CCA_CA	miR164c	cassava4.1_015433m|PACid:17960538	-0.585378	3.8892	0.447811	6.63529	14.8172	AT1G35180.1		TRAM, LAG1 and CLN8 (TLC) lipid-sensing domain containing protein	miR164c	cassava4.1_015433m|PACid:17960538	5	233-253	1	target 5' UGGAGGUGCCCUGCUUGUCCU 3'	:: : ::::::::::: :::	query 3' ACGUGCACGGGACGAAGAGGU 5'
CCA_CA	miR164c	cassava4.1_006576m|PACid:17965394	-0.585378	3.79466	0.474747	6.58824	13.8773	AT3G26630.1		Tetratricopeptide repeat (TPR)-like superfamily protein	miR164c	cassava4.1_006576m|PACid:17965394	5	352-371	1	target 5' UAUGCCU-CCCUGCUUUUCCA 3'	: ..: : ::::::::.::::	query 3' ACGUGCACGGGACGAAGAGGU 5'
CCA_CA	miR164c	cassava4.1_002672m|PACid:17966370	-0.585378	2.72507	0.43771	2.89412	6.61195	AT5G58620.1		zinc finger (CCCH-type) family protein	miR164c	cassava4.1_002672m|PACid:17966370	5	567-588	1	target 5' UGCAGGUGGCUCUGCUUCUUCU 3'	:::: :: ::.::::::::.:	query 3' ACGUGCA-CGGGACGAAGAGGU 5'
CCA_CA	miR164c	cassava4.1_002817m|PACid:17966371	-0.585378	2.6784	0.441077	2.82353	6.40144	AT5G58620.1		zinc finger (CCCH-type) family protein	miR164c	cassava4.1_002817m|PACid:17966371	5	515-536	1	target 5' UGCAGGUGGCUCUGCUUCUUCU 3'	:::: :: ::.::::::::.:	query 3' ACGUGCA-CGGGACGAAGAGGU 5'
CCA_CA	miR164c	cassava4.1_027161m|PACid:17966853	-0.585378	5.65181	0.060606	3.04706	50.2765	AT4G10890.1			miR164c	cassava4.1_027161m|PACid:17966853	5.5	57-76	1	target 5' UGU-CGUCUCCUGCUGCUCCA 3'	::. ::: .:::::: :::::	query 3' ACGUGCACGGGACGAAGAGGU 5'
CCA_CA	miR164c	cassava4.1_000402m|PACid:17990097	-0.585378	3.00929	1.62626	13.0941	8.05166	AT4G38350.1		Patched family protein	miR164c	cassava4.1_000402m|PACid:17990097	6	3539-3559	1	target 5' UGCUCGUUCUGUGCUUCUCUA 3'	::: ::: :. ::::::::.:	query 3' ACGUGCACGGGACGAAGAGGU 5'
CCA_CA	miR164c	cassava4.1_004004m|PACid:17977905	-0.585378	2.92692	0.400673	3.04706	7.60484	AT5G13110.1	G6PD2	glucose-6-phosphate dehydrogenase 2	miR164c	cassava4.1_004004m|PACid:17977905	6	899-919	1	target 5' UGUCUGUUCUCCGCUUCUCCA 3'	::. .:: :.: :::::::::	query 3' ACGUGCACGGGACGAAGAGGU 5'
CCA_CA	miR164c	cassava4.1_013429m|PACid:17983115	-0.585378	3.24508	1.22222	11.5882	9.48128	AT1G55340.2		Protein of unknown function (DUF1639)	miR164c	cassava4.1_013429m|PACid:17983115	6	1033-1054	1	target 5' UGUGAGAAGCCUUGCUUCUCCU 3'	::.. : :::.:::::::::	query 3' ACGUGC-ACGGGACGAAGAGGU 5'
CCA_CA	miR164c	cassava4.1_006102m|PACid:17979460	-0.585378	2.89239	0.808081	6	7.425	AT2G18193.1		P-loop containing nucleoside triphosphate hydrolases superfamily protein	miR164c	cassava4.1_006102m|PACid:17979460	6	1089-1110	1	target 5' UGACCCUGCUCUGCUUCGUCCA 3'	:: : :::.::::::: ::::	query 3' ACGUGCACGGGACGAAG-AGGU 5'
CCA_CA	miR164c	cassava4.1_019385m|PACid:17980496	-0.585378	2.47078	3.09428	17.1529	5.54344	AT3G07600.1		Heavy metal transport/detoxification superfamily protein	miR164c	cassava4.1_019385m|PACid:17980496	6	2013-01-21	1	target 5' UUCACAUUCCCUGCUUCAUCA 3'	: ::: : ::::::::: .::	query 3' ACGUGCACGGGACGAAGAGGU 5'
CCA_CA	miR164c	cassava4.1_015184m|PACid:17975408	-0.585378	2.29914	1.41751	6.97647	4.92164	AT3G52560.1	MMZ4,UEV1D,UEV1D-4	ubiquitin E2 variant 1D-4	miR164c	cassava4.1_015184m|PACid:17975408	6	179-200	1	target 5' UGCUCUUGCCCUGCCUUCUUUA 3'	::: : ::::::: :::::..:	query 3' ACGUGCACGGGAC-GAAGAGGU 5'
CCA_CA	miR164d	cassava4.1_028129m|PACid:17979443	-0.585378	7.84932	0.013468	3.10588	230.612	AT1G73260.1	ATKTI1,KTI1	kunitz trypsin inhibitor 1	miR164d	cassava4.1_028129m|PACid:17979443	4.5	542-561	1	target 5' UGGAUG-GCCCUGCUUUUCCC 3'	:: :.: :::::::::.:::	query 3' ACGUGCACGGGACGAAGAGGU 5'
CCA_CA	miR164d	cassava4.1_012575m|PACid:17978372	-0.585378	2.27059	0.494949	2.38823	4.82521	AT1G69310.2	ATWRKY57,WRKY57	WRKY DNA-binding protein 57	miR164d	cassava4.1_012575m|PACid:17978372	4.5	89-108	1	target 5' UACGCGU-CCUUGCUUCUCCU 3'	: :.::: ::.:::::::::	query 3' ACGUGCACGGGACGAAGAGGU 5'
CCA_CA	miR164d	cassava4.1_015433m|PACid:17960538	-0.585378	3.8892	0.447811	6.63529	14.8172	AT1G35180.1		TRAM, LAG1 and CLN8 (TLC) lipid-sensing domain containing protein	miR164d	cassava4.1_015433m|PACid:17960538	5	233-253	1	target 5' UGGAGGUGCCCUGCUUGUCCU 3'	:: : ::::::::::: :::	query 3' ACGUGCACGGGACGAAGAGGU 5'
CCA_CA	miR164d	cassava4.1_006576m|PACid:17965394	-0.585378	3.79466	0.474747	6.58824	13.8773	AT3G26630.1		Tetratricopeptide repeat (TPR)-like superfamily protein	miR164d	cassava4.1_006576m|PACid:17965394	5	352-371	1	target 5' UAUGCCU-CCCUGCUUUUCCA 3'	: ..: : ::::::::.::::	query 3' ACGUGCACGGGACGAAGAGGU 5'
CCA_CA	miR164d	cassava4.1_002672m|PACid:17966370	-0.585378	2.72507	0.43771	2.89412	6.61195	AT5G58620.1		zinc finger (CCCH-type) family protein	miR164d	cassava4.1_002672m|PACid:17966370	5	567-588	1	target 5' UGCAGGUGGCUCUGCUUCUUCU 3'	:::: :: ::.::::::::.:	query 3' ACGUGCA-CGGGACGAAGAGGU 5'
CCA_CA	miR164d	cassava4.1_002817m|PACid:17966371	-0.585378	2.6784	0.441077	2.82353	6.40144	AT5G58620.1		zinc finger (CCCH-type) family protein	miR164d	cassava4.1_002817m|PACid:17966371	5	515-536	1	target 5' UGCAGGUGGCUCUGCUUCUUCU 3'	:::: :: ::.::::::::.:	query 3' ACGUGCA-CGGGACGAAGAGGU 5'
CCA_CA	miR164d	cassava4.1_027161m|PACid:17966853	-0.585378	5.65181	0.060606	3.04706	50.2765	AT4G10890.1			miR164d	cassava4.1_027161m|PACid:17966853	5.5	57-76	1	target 5' UGU-CGUCUCCUGCUGCUCCA 3'	::. ::: .:::::: :::::	query 3' ACGUGCACGGGACGAAGAGGU 5'
CCA_CA	miR164d	cassava4.1_000402m|PACid:17990097	-0.585378	3.00929	1.62626	13.0941	8.05166	AT4G38350.1		Patched family protein	miR164d	cassava4.1_000402m|PACid:17990097	6	3539-3559	1	target 5' UGCUCGUUCUGUGCUUCUCUA 3'	::: ::: :. ::::::::.:	query 3' ACGUGCACGGGACGAAGAGGU 5'
CCA_CA	miR164d	cassava4.1_004004m|PACid:17977905	-0.585378	2.92692	0.400673	3.04706	7.60484	AT5G13110.1	G6PD2	glucose-6-phosphate dehydrogenase 2	miR164d	cassava4.1_004004m|PACid:17977905	6	899-919	1	target 5' UGUCUGUUCUCCGCUUCUCCA 3'	::. .:: :.: :::::::::	query 3' ACGUGCACGGGACGAAGAGGU 5'
CCA_CA	miR164d	cassava4.1_013429m|PACid:17983115	-0.585378	3.24508	1.22222	11.5882	9.48128	AT1G55340.2		Protein of unknown function (DUF1639)	miR164d	cassava4.1_013429m|PACid:17983115	6	1033-1054	1	target 5' UGUGAGAAGCCUUGCUUCUCCU 3'	::.. : :::.:::::::::	query 3' ACGUGC-ACGGGACGAAGAGGU 5'
CCA_CA	miR164d	cassava4.1_006102m|PACid:17979460	-0.585378	2.89239	0.808081	6	7.425	AT2G18193.1		P-loop containing nucleoside triphosphate hydrolases superfamily protein	miR164d	cassava4.1_006102m|PACid:17979460	6	1089-1110	1	target 5' UGACCCUGCUCUGCUUCGUCCA 3'	:: : :::.::::::: ::::	query 3' ACGUGCACGGGACGAAG-AGGU 5'
CCA_CA	miR164d	cassava4.1_019385m|PACid:17980496	-0.585378	2.47078	3.09428	17.1529	5.54344	AT3G07600.1		Heavy metal transport/detoxification superfamily protein	miR164d	cassava4.1_019385m|PACid:17980496	6	2013-01-21	1	target 5' UUCACAUUCCCUGCUUCAUCA 3'	: ::: : ::::::::: .::	query 3' ACGUGCACGGGACGAAGAGGU 5'
CCA_CA	miR164d	cassava4.1_015184m|PACid:17975408	-0.585378	2.29914	1.41751	6.97647	4.92164	AT3G52560.1	MMZ4,UEV1D,UEV1D-4	ubiquitin E2 variant 1D-4	miR164d	cassava4.1_015184m|PACid:17975408	6	179-200	1	target 5' UGCUCUUGCCCUGCCUUCUUUA 3'	::: : ::::::: :::::..:	query 3' ACGUGCACGGGAC-GAAGAGGU 5'
CCA_CA	miR169a	cassava4.1_005345m|PACid:17980235	-0.758914	2.24561	2.29966	10.9059	4.74238	AT3G57530.1	ATCPK32,CDPK32,CPK32	calcium-dependent protein kinase 32	miR169a	cassava4.1_005345m|PACid:17980235	5.5	1234-1254	1	target 5' GUGCUAGAUCAUCCUUGGUUG 3'	.: .:. ::::::::::.::	query 3' GGCCGUUCAGUAGGAACCGAC 5'
CCA_CA	miR169a	cassava4.1_001913m|PACid:17960455	-0.758914	2.89871	0.451178	3.36471	7.45759	AT5G42480.1	ARC6	Chaperone DnaJ-domain superfamily protein	miR169a	cassava4.1_001913m|PACid:17960455	5.5	1613-1633	1	target 5' UUGGUCAUUCACCCUUGGCUG 3'	..::. : ::: :::::::::	query 3' GGCCGUUCAGUAGGAACCGAC 5'
CCA_CA	miR169a	cassava4.1_001719m|PACid:17994155	-0.758914	3.40562	0.511785	5.42353	10.5973	AT4G32300.1	SD2-5	S-domain-2 5	miR169a	cassava4.1_001719m|PACid:17994155	5.5	1689-1709	1	target 5' UCAAAAAAUCAUUCUUGGCUG 3'	.: :: ::::.::::::::	query 3' GGCCGUUCAGUAGGAACCGAC 5'
CCA_CA	miR169b	cassava4.1_005345m|PACid:17980235	-0.758914	2.24561	2.29966	10.9059	4.74238	AT3G57530.1	ATCPK32,CDPK32,CPK32	calcium-dependent protein kinase 32	miR169b	cassava4.1_005345m|PACid:17980235	5.5	1234-1254	1	target 5' GUGCUAGAUCAUCCUUGGUUG 3'	.: .:. ::::::::::.::	query 3' GGCCGUUCAGUAGGAACCGAC 5'
CCA_CA	miR169b	cassava4.1_001913m|PACid:17960455	-0.758914	2.89871	0.451178	3.36471	7.45759	AT5G42480.1	ARC6	Chaperone DnaJ-domain superfamily protein	miR169b	cassava4.1_001913m|PACid:17960455	5.5	1613-1633	1	target 5' UUGGUCAUUCACCCUUGGCUG 3'	..::. : ::: :::::::::	query 3' GGCCGUUCAGUAGGAACCGAC 5'
CCA_CA	miR169b	cassava4.1_001719m|PACid:17994155	-0.758914	3.40562	0.511785	5.42353	10.5973	AT4G32300.1	SD2-5	S-domain-2 5	miR169b	cassava4.1_001719m|PACid:17994155	5.5	1689-1709	1	target 5' UCAAAAAAUCAUUCUUGGCUG 3'	.: :: ::::.::::::::	query 3' GGCCGUUCAGUAGGAACCGAC 5'
CCA_CA	miR169c	cassava4.1_005345m|PACid:17980235	-0.758914	2.24561	2.29966	10.9059	4.74238	AT3G57530.1	ATCPK32,CDPK32,CPK32	calcium-dependent protein kinase 32	miR169c	cassava4.1_005345m|PACid:17980235	5.5	1234-1254	1	target 5' GUGCUAGAUCAUCCUUGGUUG 3'	.: .:. ::::::::::.::	query 3' GGCCGUUCAGUAGGAACCGAC 5'
CCA_CA	miR169c	cassava4.1_001913m|PACid:17960455	-0.758914	2.89871	0.451178	3.36471	7.45759	AT5G42480.1	ARC6	Chaperone DnaJ-domain superfamily protein	miR169c	cassava4.1_001913m|PACid:17960455	5.5	1613-1633	1	target 5' UUGGUCAUUCACCCUUGGCUG 3'	..::. : ::: :::::::::	query 3' GGCCGUUCAGUAGGAACCGAC 5'
CCA_CA	miR169c	cassava4.1_001719m|PACid:17994155	-0.758914	3.40562	0.511785	5.42353	10.5973	AT4G32300.1	SD2-5	S-domain-2 5	miR169c	cassava4.1_001719m|PACid:17994155	5.5	1689-1709	1	target 5' UCAAAAAAUCAUUCUUGGCUG 3'	.: :: ::::.::::::::	query 3' GGCCGUUCAGUAGGAACCGAC 5'
CCA_CA	miR169d	cassava4.1_005345m|PACid:17980235	-0.758914	2.24561	2.29966	10.9059	4.74238	AT3G57530.1	ATCPK32,CDPK32,CPK32	calcium-dependent protein kinase 32	miR169d	cassava4.1_005345m|PACid:17980235	5.5	1234-1254	1	target 5' GUGCUAGAUCAUCCUUGGUUG 3'	.: .:. ::::::::::.::	query 3' GGCCGUUCAGUAGGAACCGAC 5'
CCA_CA	miR169d	cassava4.1_001913m|PACid:17960455	-0.758914	2.89871	0.451178	3.36471	7.45759	AT5G42480.1	ARC6	Chaperone DnaJ-domain superfamily protein	miR169d	cassava4.1_001913m|PACid:17960455	5.5	1613-1633	1	target 5' UUGGUCAUUCACCCUUGGCUG 3'	..::. : ::: :::::::::	query 3' GGCCGUUCAGUAGGAACCGAC 5'
CCA_CA	miR169d	cassava4.1_001719m|PACid:17994155	-0.758914	3.40562	0.511785	5.42353	10.5973	AT4G32300.1	SD2-5	S-domain-2 5	miR169d	cassava4.1_001719m|PACid:17994155	5.5	1689-1709	1	target 5' UCAAAAAAUCAUUCUUGGCUG 3'	.: :: ::::.::::::::	query 3' GGCCGUUCAGUAGGAACCGAC 5'
CCA_CA	miR319b	cassava4.1_015766m|PACid:17986366	-0.981307	2.48591	1.04377	5.84706	5.60186	AT3G09270.1	ATGSTU8,GSTU8	glutathione S-transferase TAU 8	miR319b	cassava4.1_015766m|PACid:17986366	3.5	65-84	1	target 5' GGGGAGC-CCCUUCAGUCGAA 3'	.:::::: :::::::::: ::	query 3' UCCCUCGAGGGAAGUCAGGUU 5'
CCA_CA	miR319b	cassava4.1_027633m|PACid:17986399	-0.981307	5.30573	0.084175	3.32941	39.5534	AT3G09270.1	ATGSTU8,GSTU8	glutathione S-transferase TAU 8	miR319b	cassava4.1_027633m|PACid:17986399	5.5	30-49	1	target 5' GUCGAGC-CCCUUCAGUCGAA 3'	. :::: :::::::::: ::	query 3' UCCCUCGAGGGAAGUCAGGUU 5'
CCA_CA	miR319c	cassava4.1_015766m|PACid:17986366	-0.981307	2.48591	1.04377	5.84706	5.60186	AT3G09270.1	ATGSTU8,GSTU8	glutathione S-transferase TAU 8	miR319c	cassava4.1_015766m|PACid:17986366	3.5	65-84	1	target 5' GGGGAGC-CCCUUCAGUCGAA 3'	.:::::: :::::::::: ::	query 3' UCCCUCGAGGGAAGUCAGGUU 5'
CCA_CA	miR319c	cassava4.1_027633m|PACid:17986399	-0.981307	5.30573	0.084175	3.32941	39.5534	AT3G09270.1	ATGSTU8,GSTU8	glutathione S-transferase TAU 8	miR319c	cassava4.1_027633m|PACid:17986399	5.5	30-49	1	target 5' GUCGAGC-CCCUUCAGUCGAA 3'	. :::: :::::::::: ::	query 3' UCCCUCGAGGGAAGUCAGGUU 5'
CCA_CA	miR319d	cassava4.1_015766m|PACid:17986366	-0.981307	2.48591	1.04377	5.84706	5.60186	AT3G09270.1	ATGSTU8,GSTU8	glutathione S-transferase TAU 8	miR319d	cassava4.1_015766m|PACid:17986366	3.5	65-84	1	target 5' GGGGAGC-CCCUUCAGUCGAA 3'	.:::::: :::::::::: ::	query 3' UCCCUCGAGGGAAGUCAGGUU 5'
CCA_CA	miR319d	cassava4.1_027633m|PACid:17986399	-0.981307	5.30573	0.084175	3.32941	39.5534	AT3G09270.1	ATGSTU8,GSTU8	glutathione S-transferase TAU 8	miR319d	cassava4.1_027633m|PACid:17986399	5.5	30-49	1	target 5' GUCGAGC-CCCUUCAGUCGAA 3'	. :::: :::::::::: ::	query 3' UCCCUCGAGGGAAGUCAGGUU 5'
CCA_CA	miR319e	cassava4.1_015766m|PACid:17986366	-0.981307	2.48591	1.04377	5.84706	5.60186	AT3G09270.1	ATGSTU8,GSTU8	glutathione S-transferase TAU 8	miR319e	cassava4.1_015766m|PACid:17986366	3.5	65-84	1	target 5' GGGGAGC-CCCUUCAGUCGAA 3'	.:::::: :::::::::: ::	query 3' UCCCUCGAGGGAAGUCAGGUU 5'
CCA_CA	miR319e	cassava4.1_027633m|PACid:17986399	-0.981307	5.30573	0.084175	3.32941	39.5534	AT3G09270.1	ATGSTU8,GSTU8	glutathione S-transferase TAU 8	miR319e	cassava4.1_027633m|PACid:17986399	5.5	30-49	1	target 5' GUCGAGC-CCCUUCAGUCGAA 3'	. :::: :::::::::: ::	query 3' UCCCUCGAGGGAAGUCAGGUU 5'
CCA_CA	miR319f	cassava4.1_015766m|PACid:17986366	-0.981307	2.48591	1.04377	5.84706	5.60186	AT3G09270.1	ATGSTU8,GSTU8	glutathione S-transferase TAU 8	miR319f	cassava4.1_015766m|PACid:17986366	3.5	65-84	1	target 5' GGGGAGC-CCCUUCAGUCGAA 3'	.:::::: :::::::::: ::	query 3' UCCCUCGAGGGAAGUCAGGUU 5'
CCA_CA	miR319f	cassava4.1_027633m|PACid:17986399	-0.981307	5.30573	0.084175	3.32941	39.5534	AT3G09270.1	ATGSTU8,GSTU8	glutathione S-transferase TAU 8	miR319f	cassava4.1_027633m|PACid:17986399	5.5	30-49	1	target 5' GUCGAGC-CCCUUCAGUCGAA 3'	. :::: :::::::::: ::	query 3' UCCCUCGAGGGAAGUCAGGUU 5'
CCA_CA	miR391	cassava4.1_001254m|PACid:17973678	2.71172	-2.84063	2.86532	0.4	0.1396	AT4G19710.2	AK-HSDH,AK-HSDH II	aspartate kinase-homoserine dehydrogenase ii	miR391	cassava4.1_001254m|PACid:17973678	6	558-579	1	target 5' CAGGGCCAUGCUUCAUGCGAUA 3'	::: ::::: :.:::.::::.:	query 3' GUCGCGGUAGGGAGUGCGCUGU 5'
CCA_CA	miR394a	cassava4.1_000510m|PACid:17989578	-0.900007	2.20454	2.05724	9.48235	4.60926	AT1G67230.1	LINC1	little nuclei1	miR394a	cassava4.1_000510m|PACid:17989578	5	2818-2837	1	target 5' GCAGUUGUACAGGAUGCCAA 3'	: :: :: ::::.:::::::	query 3' CCUCCACCUGUCUUACGGUU 5'
CCA_CA	miR394a	cassava4.1_014344m|PACid:17993091	-0.900007	2.43207	0.643098	3.47059	5.39667	AT2G42590.3	GF14 MU,GRF9	general regulatory factor 9	miR394a	cassava4.1_014344m|PACid:17993091	6	1053-1072	1	target 5' UGUGGUGGACAGAAUGUAGA 3'	: :::::::::::::. .:	query 3' CCUCCACCUGUCUUACGGUU 5'
CCA_CA	miR394a	cassava4.1_014275m|PACid:17993089	-0.900007	2.64754	0.602694	3.77647	6.26599	AT2G42590.2	GF14 MU,GRF9	general regulatory factor 9	miR394a	cassava4.1_014275m|PACid:17993089	6	1059-1078	1	target 5' UGUGGUGGACAGAAUGUAGA 3'	: :::::::::::::. .:	query 3' CCUCCACCUGUCUUACGGUU 5'
CCA_CA	miR394a	cassava4.1_014319m|PACid:17993090	-0.900007	2.77219	0.525253	3.58824	6.83145	AT2G42590.2	GF14 MU,GRF9	general regulatory factor 9	miR394a	cassava4.1_014319m|PACid:17993090	6	1056-1075	1	target 5' UGUGGUGGACAGAAUGUAGA 3'	: :::::::::::::. .:	query 3' CCUCCACCUGUCUUACGGUU 5'
CCA_CA	miR394a	cassava4.1_005911m|PACid:17965801	-0.900007	2.24199	0.43771	2.07059	4.7305	AT3G06130.1		Heavy metal transport/detoxification superfamily protein	miR394a	cassava4.1_005911m|PACid:17965801	6	816-835	1	target 5' GGUGGUGGAGGAAAUGCCAA 3'	:: :::::: . ::::::::	query 3' CCUCCACCUGUCUUACGGUU 5'
CCA_CA	miR394a	cassava4.1_000736m|PACid:17967927	-0.900007	4.15369	0.824916	14.6824	17.7986	AT5G15920.1	SMC5	structural maintenance of chromosomes 5	miR394a	cassava4.1_000736m|PACid:17967927	6	795-815	1	target 5' AGAGGUGGAAAAGGAUGCCAA 3'	::::::: : ::.:::::::	query 3' CCUCCACC-UGUCUUACGGUU 5'
CCA_CA	miR394a	cassava4.1_005911m|PACid:17965801	-0.900007	2.24199	0.43771	2.07059	4.7305	AT3G06130.1		Heavy metal transport/detoxification superfamily protein	miR394a	cassava4.1_005911m|PACid:17965801	6	837-856	1	target 5' AAAGGGGGAGGGAAUGCCAA 3'	::: ::: .:::::::::	query 3' CCUCCACCUGUCUUACGGUU 5'
CCA_CA	miR394b	cassava4.1_000510m|PACid:17989578	-0.900007	2.20454	2.05724	9.48235	4.60926	AT1G67230.1	LINC1	little nuclei1	miR394b	cassava4.1_000510m|PACid:17989578	5	2818-2837	1	target 5' GCAGUUGUACAGGAUGCCAA 3'	: :: :: ::::.:::::::	query 3' CCUCCACCUGUCUUACGGUU 5'
CCA_CA	miR394b	cassava4.1_014344m|PACid:17993091	-0.900007	2.43207	0.643098	3.47059	5.39667	AT2G42590.3	GF14 MU,GRF9	general regulatory factor 9	miR394b	cassava4.1_014344m|PACid:17993091	6	1053-1072	1	target 5' UGUGGUGGACAGAAUGUAGA 3'	: :::::::::::::. .:	query 3' CCUCCACCUGUCUUACGGUU 5'
CCA_CA	miR394b	cassava4.1_014275m|PACid:17993089	-0.900007	2.64754	0.602694	3.77647	6.26599	AT2G42590.2	GF14 MU,GRF9	general regulatory factor 9	miR394b	cassava4.1_014275m|PACid:17993089	6	1059-1078	1	target 5' UGUGGUGGACAGAAUGUAGA 3'	: :::::::::::::. .:	query 3' CCUCCACCUGUCUUACGGUU 5'
CCA_CA	miR394b	cassava4.1_014319m|PACid:17993090	-0.900007	2.77219	0.525253	3.58824	6.83145	AT2G42590.2	GF14 MU,GRF9	general regulatory factor 9	miR394b	cassava4.1_014319m|PACid:17993090	6	1056-1075	1	target 5' UGUGGUGGACAGAAUGUAGA 3'	: :::::::::::::. .:	query 3' CCUCCACCUGUCUUACGGUU 5'
CCA_CA	miR394b	cassava4.1_005911m|PACid:17965801	-0.900007	2.24199	0.43771	2.07059	4.7305	AT3G06130.1		Heavy metal transport/detoxification superfamily protein	miR394b	cassava4.1_005911m|PACid:17965801	6	816-835	1	target 5' GGUGGUGGAGGAAAUGCCAA 3'	:: :::::: . ::::::::	query 3' CCUCCACCUGUCUUACGGUU 5'
CCA_CA	miR394b	cassava4.1_000736m|PACid:17967927	-0.900007	4.15369	0.824916	14.6824	17.7986	AT5G15920.1	SMC5	structural maintenance of chromosomes 5	miR394b	cassava4.1_000736m|PACid:17967927	6	795-815	1	target 5' AGAGGUGGAAAAGGAUGCCAA 3'	::::::: : ::.:::::::	query 3' CCUCCACC-UGUCUUACGGUU 5'
CCA_CA	miR394b	cassava4.1_005911m|PACid:17965801	-0.900007	2.24199	0.43771	2.07059	4.7305	AT3G06130.1		Heavy metal transport/detoxification superfamily protein	miR394b	cassava4.1_005911m|PACid:17965801	6	837-856	1	target 5' AAAGGGGGAGGGAAUGCCAA 3'	::: ::: .:::::::::	query 3' CCUCCACCUGUCUUACGGUU 5'
CCA_CA	miR394c	cassava4.1_000510m|PACid:17989578	-0.900007	2.20454	2.05724	9.48235	4.60926	AT1G67230.1	LINC1	little nuclei1	miR394c	cassava4.1_000510m|PACid:17989578	5	2818-2837	1	target 5' GCAGUUGUACAGGAUGCCAA 3'	: :: :: ::::.:::::::	query 3' CCUCCACCUGUCUUACGGUU 5'
CCA_CA	miR394c	cassava4.1_014344m|PACid:17993091	-0.900007	2.43207	0.643098	3.47059	5.39667	AT2G42590.3	GF14 MU,GRF9	general regulatory factor 9	miR394c	cassava4.1_014344m|PACid:17993091	6	1053-1072	1	target 5' UGUGGUGGACAGAAUGUAGA 3'	: :::::::::::::. .:	query 3' CCUCCACCUGUCUUACGGUU 5'
CCA_CA	miR394c	cassava4.1_014275m|PACid:17993089	-0.900007	2.64754	0.602694	3.77647	6.26599	AT2G42590.2	GF14 MU,GRF9	general regulatory factor 9	miR394c	cassava4.1_014275m|PACid:17993089	6	1059-1078	1	target 5' UGUGGUGGACAGAAUGUAGA 3'	: :::::::::::::. .:	query 3' CCUCCACCUGUCUUACGGUU 5'
CCA_CA	miR394c	cassava4.1_014319m|PACid:17993090	-0.900007	2.77219	0.525253	3.58824	6.83145	AT2G42590.2	GF14 MU,GRF9	general regulatory factor 9	miR394c	cassava4.1_014319m|PACid:17993090	6	1056-1075	1	target 5' UGUGGUGGACAGAAUGUAGA 3'	: :::::::::::::. .:	query 3' CCUCCACCUGUCUUACGGUU 5'
CCA_CA	miR394c	cassava4.1_005911m|PACid:17965801	-0.900007	2.24199	0.43771	2.07059	4.7305	AT3G06130.1		Heavy metal transport/detoxification superfamily protein	miR394c	cassava4.1_005911m|PACid:17965801	6	816-835	1	target 5' GGUGGUGGAGGAAAUGCCAA 3'	:: :::::: . ::::::::	query 3' CCUCCACCUGUCUUACGGUU 5'
CCA_CA	miR394c	cassava4.1_000736m|PACid:17967927	-0.900007	4.15369	0.824916	14.6824	17.7986	AT5G15920.1	SMC5	structural maintenance of chromosomes 5	miR394c	cassava4.1_000736m|PACid:17967927	6	795-815	1	target 5' AGAGGUGGAAAAGGAUGCCAA 3'	::::::: : ::.:::::::	query 3' CCUCCACC-UGUCUUACGGUU 5'
CCA_CA	miR394c	cassava4.1_005911m|PACid:17965801	-0.900007	2.24199	0.43771	2.07059	4.7305	AT3G06130.1		Heavy metal transport/detoxification superfamily protein	miR394c	cassava4.1_005911m|PACid:17965801	6	837-856	1	target 5' AAAGGGGGAGGGAAUGCCAA 3'	::: ::: .:::::::::	query 3' CCUCCACCUGUCUUACGGUU 5'
CCA_CA	miR395a	cassava4.1_031727m|PACid:17986939	1.60366	-5.46498	3.11784	0.070588	0.02264	AT3G18010.1	WOX1	WUSCHEL related homeobox 1	miR395a	cassava4.1_031727m|PACid:17986939	5	1011-1032	1	target 5' GGAUUCUCAUCAAACACUUCAA 3'	:. :::.: .:::::::::::	query 3' CUCAAGGG-GGUUUGUGAAGUC 5'
CCA_CA	miR395a	cassava4.1_012946m|PACid:17976740	1.60366	-2.35007	1.61953	0.317647	0.196136	AT2G15290.1	ATTIC21,CIA5,PIC1,TIC21	translocon at inner membrane of chloroplasts 21	miR395a	cassava4.1_012946m|PACid:17976740	5.5	330-350	1	target 5' GAGUACCUCCAAGUAUUUCAA 3'	:::: ::.::::..:.::::	query 3' CUCAAGGGGGUUUGUGAAGUC 5'
CCA_CA	miR395a	cassava4.1_003763m|PACid:17964375	1.60366	-5.68959	20.037	0.388235	0.019376	AT2G14170.1	ALDH6B2	aldehyde dehydrogenase 6B2	miR395a	cassava4.1_003763m|PACid:17964375	6	929-949	1	target 5' GAGUGCCCCCAAAUAUCUCAA 3'	:::: ::::::::.:. :::	query 3' CUCAAGGGGGUUUGUGAAGUC 5'
CCA_CA	miR395b	cassava4.1_031727m|PACid:17986939	1.60366	-5.46498	3.11784	0.070588	0.02264	AT3G18010.1	WOX1	WUSCHEL related homeobox 1	miR395b	cassava4.1_031727m|PACid:17986939	5	1011-1032	1	target 5' GGAUUCUCAUCAAACACUUCAA 3'	:. :::.: .:::::::::::	query 3' CUCAAGGG-GGUUUGUGAAGUC 5'
CCA_CA	miR395b	cassava4.1_012946m|PACid:17976740	1.60366	-2.35007	1.61953	0.317647	0.196136	AT2G15290.1	ATTIC21,CIA5,PIC1,TIC21	translocon at inner membrane of chloroplasts 21	miR395b	cassava4.1_012946m|PACid:17976740	5.5	330-350	1	target 5' GAGUACCUCCAAGUAUUUCAA 3'	:::: ::.::::..:.::::	query 3' CUCAAGGGGGUUUGUGAAGUC 5'
CCA_CA	miR395b	cassava4.1_003763m|PACid:17964375	1.60366	-5.68959	20.037	0.388235	0.019376	AT2G14170.1	ALDH6B2	aldehyde dehydrogenase 6B2	miR395b	cassava4.1_003763m|PACid:17964375	6	929-949	1	target 5' GAGUGCCCCCAAAUAUCUCAA 3'	:::: ::::::::.:. :::	query 3' CUCAAGGGGGUUUGUGAAGUC 5'
CCA_CA	miR395c	cassava4.1_031727m|PACid:17986939	1.60366	-5.46498	3.11784	0.070588	0.02264	AT3G18010.1	WOX1	WUSCHEL related homeobox 1	miR395c	cassava4.1_031727m|PACid:17986939	5	1011-1032	1	target 5' GGAUUCUCAUCAAACACUUCAA 3'	:. :::.: .:::::::::::	query 3' CUCAAGGG-GGUUUGUGAAGUC 5'
CCA_CA	miR395c	cassava4.1_012946m|PACid:17976740	1.60366	-2.35007	1.61953	0.317647	0.196136	AT2G15290.1	ATTIC21,CIA5,PIC1,TIC21	translocon at inner membrane of chloroplasts 21	miR395c	cassava4.1_012946m|PACid:17976740	5.5	330-350	1	target 5' GAGUACCUCCAAGUAUUUCAA 3'	:::: ::.::::..:.::::	query 3' CUCAAGGGGGUUUGUGAAGUC 5'
CCA_CA	miR395c	cassava4.1_003763m|PACid:17964375	1.60366	-5.68959	20.037	0.388235	0.019376	AT2G14170.1	ALDH6B2	aldehyde dehydrogenase 6B2	miR395c	cassava4.1_003763m|PACid:17964375	6	929-949	1	target 5' GAGUGCCCCCAAAUAUCUCAA 3'	:::: ::::::::.:. :::	query 3' CUCAAGGGGGUUUGUGAAGUC 5'
CCA_CA	miR395d	cassava4.1_031727m|PACid:17986939	1.60366	-5.46498	3.11784	0.070588	0.02264	AT3G18010.1	WOX1	WUSCHEL related homeobox 1	miR395d	cassava4.1_031727m|PACid:17986939	5	1011-1032	1	target 5' GGAUUCUCAUCAAACACUUCAA 3'	:. :::.: .:::::::::::	query 3' CUCAAGGG-GGUUUGUGAAGUC 5'
CCA_CA	miR395d	cassava4.1_012946m|PACid:17976740	1.60366	-2.35007	1.61953	0.317647	0.196136	AT2G15290.1	ATTIC21,CIA5,PIC1,TIC21	translocon at inner membrane of chloroplasts 21	miR395d	cassava4.1_012946m|PACid:17976740	5.5	330-350	1	target 5' GAGUACCUCCAAGUAUUUCAA 3'	:::: ::.::::..:.::::	query 3' CUCAAGGGGGUUUGUGAAGUC 5'
CCA_CA	miR395d	cassava4.1_003763m|PACid:17964375	1.60366	-5.68959	20.037	0.388235	0.019376	AT2G14170.1	ALDH6B2	aldehyde dehydrogenase 6B2	miR395d	cassava4.1_003763m|PACid:17964375	6	929-949	1	target 5' GAGUGCCCCCAAAUAUCUCAA 3'	:::: ::::::::.:. :::	query 3' CUCAAGGGGGUUUGUGAAGUC 5'
CCA_CA	miR477b	cassava4.1_009153m|PACid:17987318	-0.673184	2.85343	0.393939	2.84706	7.22715	AT1G80510.1		Transmembrane amino acid transporter family protein	miR477b	cassava4.1_009153m|PACid:17987318	6	309-328	1	target 5' CCGCUCUUUGUAAGG-CUUCU 3'	::.::::.. ::::: :::::	query 3' GGUGAGAGGGAUUCCAGAAGA 5'
CCA_CA	miR477b	cassava4.1_005831m|PACid:17979602	-0.673184	2.23246	3.48485	16.3765	4.69933	AT2G26640.1	KCS11	3-ketoacyl-CoA synthase 11	miR477b	cassava4.1_005831m|PACid:17979602	6	1200-1221	1	target 5' UAGCUCUAGCUAAGGAUCUUCU 3'	. .:::: :::::: ::::::	query 3' GGUGAGAGGGAUUCC-AGAAGA 5'
CCA_CA	miR477b	cassava4.1_003996m|PACid:17979601	-0.673184	2.23864	3.36027	15.8588	4.71951	AT2G26640.1	KCS11	3-ketoacyl-CoA synthase 11	miR477b	cassava4.1_003996m|PACid:17979601	6	1004-1025	1	target 5' UAGCUCUAGCUAAGGAUCUUCU 3'	. .:::: :::::: ::::::	query 3' GGUGAGAGGGAUUCC-AGAAGA 5'
CCA_CA	miR477b	cassava4.1_002462m|PACid:17962556	-0.673184	2.27886	0.424242	2.05882	4.85294	AT1G60890.1		Phosphatidylinositol-4-phosphate 5-kinase family protein	miR477b	cassava4.1_002462m|PACid:17962556	6	1234-1253	1	target 5' UUACU-GCCCUAUGGUCUUCA 3'	..::: ::::: :::::::	query 3' GGUGAGAGGGAUUCCAGAAGA 5'
CCA_CA	miR477d	cassava4.1_000132m|PACid:17969885	1.34062	-2.04363	5.14141	1.24706	0.242552	AT4G32620.1		Enhancer of polycomb-like transcription factor protein	miR477d	cassava4.1_000132m|PACid:17969885	6	5184-5204	1	target 5' CAGCCCUUCAGCAUGAGUUUC 3'	::::::..: ::: :::.:::	query 3' GUCGGGGGGACGUUCUCGAAG 5'
CCA_CA	miR477d	cassava4.1_000019m|PACid:17965651	1.34062	-2.15641	6.81818	1.52941	0.224314	AT1G64790.1	ILA	ILITYHIA	miR477d	cassava4.1_000019m|PACid:17965651	6	5621-5640	1	target 5' CAG-CCCUCUGUGAUAGCUUU 3'	::: :::.:::..: :::::.	query 3' GUCGGGGGGACGUUCUCGAAG 5'
CCA_CA	miR477d	cassava4.1_009848m|PACid:17993923	1.34062	-6.00963	6.06397	0.094118	0.015521	AT3G63510.1		FMN-linked oxidoreductases superfamily protein	miR477d	cassava4.1_009848m|PACid:17993923	6	596-615	1	target 5' UCGCCCUCCUGCGGGA-CUUC 3'	. ::::.:::::..:: ::::	query 3' GUCGGGGGGACGUUCUCGAAG 5'
CCA_CA	miR477d	cassava4.1_002417m|PACid:17982983	1.34062	-2.06893	2.61616	0.623529	0.238337	AT1G80000.2		CASC3/Barentsz eIF4AIII binding	miR477d	cassava4.1_002417m|PACid:17982983	6	1075-1096	1	target 5' CAGUGCCCACUGCUGGAGCUUU 3'	:::. ::: :::: .::::::.	query 3' GUCG-GGGGGACGUUCUCGAAG 5'
CCA_CA	miR477d	cassava4.1_002418m|PACid:17982984	1.34062	-2.37474	2.50168	0.482353	0.192811	AT1G80000.1		CASC3/Barentsz eIF4AIII binding	miR477d	cassava4.1_002418m|PACid:17982984	6	1075-1096	1	target 5' CAGUGCCCACUGCUGGAGCUUU 3'	:::. ::: :::: .::::::.	query 3' GUCG-GGGGGACGUUCUCGAAG 5'
CCA_CA	miR477d	cassava4.1_002414m|PACid:17982982	1.34062	-2.8183	2.57239	0.364706	0.141777	AT1G80000.2		CASC3/Barentsz eIF4AIII binding	miR477d	cassava4.1_002414m|PACid:17982982	6	623-644	1	target 5' CAGUGCCCACUGCUGGAGCUUU 3'	:::. ::: :::: .::::::.	query 3' GUCG-GGGGGACGUUCUCGAAG 5'
CCA_CA	miR477d	cassava4.1_002409m|PACid:17982985	1.34062	-3.45889	2.45791	0.223529	0.090943	AT1G80000.2		CASC3/Barentsz eIF4AIII binding	miR477d	cassava4.1_002409m|PACid:17982985	6	623-644	1	target 5' CAGUGCCCACUGCUGGAGCUUU 3'	:::. ::: :::: .::::::.	query 3' GUCG-GGGGGACGUUCUCGAAG 5'
CCA_CA	miR477d	cassava4.1_008714m|PACid:17968887	1.34062	-2.28254	1.94613	0.4	0.205536	AT1G05055.1	ATGTF2H2,GTF2H2	general transcription factor II H2	miR477d	cassava4.1_008714m|PACid:17968887	6	1390-1411	1	target 5' CUGCCCAGGCUGCGAGAGUUUC 3'	: :::: ::::.::::.:::	query 3' GUCGGG-GGGACGUUCUCGAAG 5'
CCA_CA	miR477d	cassava4.1_020952m|PACid:17974870	1.34062	-4.41264	3.00673	0.141176	0.046953	AT5G17680.1		disease resistance protein (TIR-NBS-LRR class), putative	miR477d	cassava4.1_020952m|PACid:17974870	6	2172-2191	1	target 5' CA-CUUCAUUGCAAGCGCUUC 3'	:: :..: .:::::: :::::	query 3' GUCGGGGGGACGUUCUCGAAG 5'
CCA_CA	novel-1	cassava4.1_019207m|PACid:17967413	1.34062	-2.26339	3.27609	0.682353	0.208282	AT5G63460.1		SAP domain-containing protein	novel-1	cassava4.1_019207m|PACid:17967413	4.5	559-578	1	target 5' UGUGCAG-ACUUUUUAUUCUU 3'	::: ::. :::.::::::::	query 3' ACAGGUUGUGAGAAAUAAGAU 5'
CCA_CA	novel-1	cassava4.1_020550m|PACid:17987846	1.34062	-4.40019	2.23569	0.105882	0.04736	AT4G28088.1		Low temperature and salt responsive protein family	novel-1	cassava4.1_020550m|PACid:17987846	5.5	260-279	1	target 5' UGUUC-UUACUCUUUAUGCUG 3'	:::.: .::::::::: ::.	query 3' ACAGGUUGUGAGAAAUAAGAU 5'
CCA_CA	novel-1	cassava4.1_013722m|PACid:17965600	1.34062	-2.72281	3.49495	0.529412	0.151479	AT2G23840.1		HNH endonuclease	novel-1	cassava4.1_013722m|PACid:17965600	5.5	142-163	1	target 5' UGUACAAGGCUCUAUUAUUCUC 3'	::: ::: .:::: :::::::	query 3' ACAGGUUGUGAGA-AAUAAGAU 5'
CCA_CA	novel-1	cassava4.1_002017m|PACid:17965261	1.34062	-4.89957	5.9697	0.2	0.033503	AT1G73430.2		sec34-like family protein	novel-1	cassava4.1_002017m|PACid:17965261	6	749-768	1	target 5' UG-CUACCAAUUUUUAUUCUG 3'	:: :.: :: :.::::::::.	query 3' ACAGGUUGUGAGAAAUAAGAU 5'
CCA_CA	novel-10	cassava4.1_004362m|PACid:17968530	-1.30323	2.38276	4.77778	24.9176	5.21532	AT4G37870.1	PCK1,PEPCK	phosphoenolpyruvate carboxykinase 1	novel-10	cassava4.1_004362m|PACid:17968530	5.5	1396-1415	1	target 5' CUGGAAUGCCAUUA-AGUUUG 3'	...:::::::::: :.::::	query 3' AGUUUUACGGUAAUAUUAAAC 5'
CCA_CA	novel-10	cassava4.1_006133m|PACid:17979481	-1.30323	2.79553	0.518519	3.6	6.94286	AT2G30880.1		Pleckstrin homology (PH) domain-containing protein	novel-10	cassava4.1_006133m|PACid:17979481	5.5	1662-1683	1	target 5' UUGUGAUGCCAUUGUACAUUUG 3'	:.. .::::::::.:: :::::	query 3' AGUUUUACGGUAAUAU-UAAAC 5'
CCA_CA	novel-10	cassava4.1_000035m|PACid:17975576	-1.30323	3.38442	0.296296	3.09412	10.4426	AT2G46020.2	ATBRM,BRM,CHA2,CHR2	transcription regulatory protein SNF2, putative	novel-10	cassava4.1_000035m|PACid:17975576	6	4100-4121	1	target 5' UCAGAGUGCCAUUUAUGAUUGG 3'	:::.:.::::: ::::.::: :	query 3' AGUUUUACGGU-AAUAUUAAAC 5'
CCA_CA	novel-10	cassava4.1_000036m|PACid:17975575	-1.30323	3.59547	0.249158	3.01177	12.0878	AT2G46020.2	ATBRM,BRM,CHA2,CHR2	transcription regulatory protein SNF2, putative	novel-10	cassava4.1_000036m|PACid:17975575	6	3783-3804	1	target 5' UCAGAGUGCCAUUUAUGAUUGG 3'	:::.:.::::: ::::.::: :	query 3' AGUUUUACGGU-AAUAUUAAAC 5'
CCA_CA	novel-10	cassava4.1_015755m|PACid:17989211	-1.30323	6.48104	0.232323	20.7529	89.3279	AT1G78380.1	ATGSTU19,GST8,GSTU19	glutathione S-transferase TAU 19	novel-10	cassava4.1_015755m|PACid:17989211	6	758-777	1	target 5' ACAAAAU-CCAUUAUAGGUUC 3'	:::::: ::::::::. ::	query 3' AGUUUUACGGUAAUAUUAAAC 5'
CCA_CA	novel-11	cassava4.1_000236m|PACid:17964597	0.656123	-3.18897	3.9697	0.435294	0.109654	AT5G51660.1	ATCPSF160,CPSF160	cleavage and polyadenylation specificity factor 160	novel-11	cassava4.1_000236m|PACid:17964597	5.5	57-76	1	target 5' GUUGUCUUCCCCAC-UGCUUA 3'	:::.:::::::::: :.:..:	query 3' CAAUAGAAGGGGUGAAUGGGU 5'
CCA_CA	novel-11	cassava4.1_024627m|PACid:17964764	0.656123	-5.17564	2.97643	0.082353	0.027668	AT4G22730.1		Leucine-rich repeat protein kinase family protein	novel-11	cassava4.1_024627m|PACid:17964764	6	2013-05-24	1	target 5' GUU-UCUUCUCCUCUUACUCC 3'	::: :::::.:: :::::.:	query 3' CAAUAGAAGGGGUGAAUGGGU 5'
CCA_CA	novel-14	cassava4.1_004816m|PACid:17968554	-0.697514	4.23598	0.094276	1.77647	18.8433	AT5G02320.1	ATMYB3R5,MYB3R-5	myb domain protein 3r-5	novel-14	cassava4.1_004816m|PACid:17968554	5.5	1767-1789	1	target 5' UUCAACA-GUGAUGAGUCUCAUUC 3'	..:: :: .:::::::::.::::	query 3' GGGUGGUAUACUACUCAGGGUAAA 5'
CCA_CA	novel-15	cassava4.1_023647m|PACid:17960346	0.86669	-5.98393	5.21212	0.082353	0.0158	AT1G22540.1		Major facilitator superfamily protein	novel-15	cassava4.1_023647m|PACid:17960346	5.5	242-262	1	target 5' AUGACCGCAUCAUUGUUCCCA 3'	::: : .:::::::::.:: :	query 3' UACGGAUGUAGUAACAGGGUU 5'
CCA_CA	novel-15	cassava4.1_031887m|PACid:17988951	0.86669	-3.95174	2.73064	0.176471	0.064626	AT4G13420.1	ATHAK5,HAK5	high affinity K+ transporter 5	novel-15	cassava4.1_031887m|PACid:17988951	6	1532-1552	1	target 5' UUGCCUUCAUUAUUGUCUCCA 3'	::::: :::.::::::.: :	query 3' UACGGAUGUAGUAACAGGGUU 5'
CCA_CA	novel-15	cassava4.1_024473m|PACid:17990398	0.86669	-3.7476	2.37037	0.176471	0.074449	AT4G29920.1		Double Clp-N motif-containing P-loop nucleoside triphosphate hydrolases superfamily protein	novel-15	cassava4.1_024473m|PACid:17990398	6	1268-1288	1	target 5' GUUCCAGCAUCAAUGUCUCAA 3'	.: :: .::::: ::::.:::	query 3' UACGGAUGUAGUAACAGGGUU 5'
CCA_CA	novel-15	cassava4.1_025468m|PACid:17977185	0.86669	-2.09967	2.11784	0.494118	0.233312	AT1G63300.1		Myosin heavy chain-related protein	novel-15	cassava4.1_025468m|PACid:17977185	6	258-277	1	target 5' AUAUC-AUUUCAUUGUCUCAA 3'	:: .: :. ::::::::.:::	query 3' UACGGAUGUAGUAACAGGGUU 5'
CCA_CA	novel-16	cassava4.1_016658m|PACid:17980506	0.863415	-2.21215	3.43434	0.741176	0.215813	AT4G14540.1	NF-YB3	nuclear factor Y, subunit B3	novel-16	cassava4.1_016658m|PACid:17980506	6	433-454	1	target 5' GGCGAUGAUCUACUUUGGGCCA 3'	:: : : : :::::.:.:::::	query 3' CCUCCAGU-GAUGAGAUCCGGU 5'
CCA_CA	novel-16	cassava4.1_002941m|PACid:17962069	0.863415	-2.80404	6.3266	0.905882	0.143186	AT5G26240.1	ATCLC-D,CLC-D	chloride channel D	novel-16	cassava4.1_002941m|PACid:17962069	6	409-428	1	target 5' GGUGGUC-UUGCUCUAGGCAA 3'	:: :::: .:.:::::::: :	query 3' CCUCCAGUGAUGAGAUCCGGU 5'
CCA_CA	novel-2	cassava4.1_031642m|PACid:17974775	-0.981307	2.85997	0.30303	2.2	7.26	AT5G17680.1		disease resistance protein (TIR-NBS-LRR class), putative	novel-2	cassava4.1_031642m|PACid:17974775	5	927-947	1	target 5' AAAGCUUUUAGCAGGAGAGUG 3'	:::::::.::.:::. ::::.	query 3' UUUCGAAGAUUGUCUACUCAU 5'
CCA_CA	novel-2	cassava4.1_005331m|PACid:17963398	-0.981307	3.08726	0.771044	6.55294	8.49879	AT1G24490.1	ALB4,ARTEMIS	OxaA/YidC-like membrane insertion protein	novel-2	cassava4.1_005331m|PACid:17963398	5.5	486-506	1	target 5' AAAGGUUUUAAAAGAUGGGUU 3'	:::: ::.::: :::::.::	query 3' UUUCGAAGAUUGUCUACUCAU 5'
CCA_CA	novel-2	cassava4.1_028501m|PACid:17970991	-0.981307	2.64413	0.430976	2.69412	6.2512	AT5G52430.1		hydroxyproline-rich glycoprotein family protein	novel-2	cassava4.1_028501m|PACid:17970991	6	1150-1169	1	target 5' AAAGCUUC-GACAGAUGGGGA 3'	:::::::: .:::::::.: :	query 3' UUUCGAAGAUUGUCUACUCAU 5'
CCA_CA	novel-24	cassava4.1_023487m|PACid:17976502	0.603656	-3.0373	7.05051	0.858824	0.12181	AT1G13410.1		Tetratricopeptide repeat (TPR)-like superfamily protein	novel-24	cassava4.1_023487m|PACid:17976502	4	13-35	1	target 5' UUUGCUCCAAGUUUAGCCCCAAA 3'	:::: :::::.:::: :::::::	query 3' AAACCAGGUUUAAAU-GGGGUUU 5'
CCA_CA	novel-24	cassava4.1_012152m|PACid:17988434	0.603656	-2.22672	1.70707	0.364706	0.213644	AT5G53050.2		alpha/beta-Hydrolases superfamily protein	novel-24	cassava4.1_012152m|PACid:17988434	5	816-836	1	target 5' AUUGG-ACAAAUUUGCCCCAGA 3'	:::: :::::::.:::::.:	query 3' AAACCAGGUUUAAAUGGGGUUU 5'
CCA_CA	novel-24	cassava4.1_000876m|PACid:17986449	0.603656	-3.34564	20.9293	2.05882	0.09837	AT1G70620.3		cyclin-related	novel-24	cassava4.1_000876m|PACid:17986449	6	3352-3374	1	target 5' UCAGGUUGCAAAUUUAUUCCAAG 3'	: :::. ::::::::..::::.	query 3' AAACCAG-GUUUAAAUGGGGUUU 5'
CCA_CA	novel-29	cassava4.1_011093m|PACid:17972270	0.673558	-5.66266	7.15151	0.141176	0.019741	AT2G34460.1		NAD(P)-binding Rossmann-fold superfamily protein	novel-29	cassava4.1_011093m|PACid:17972270	6	487-508	1	target 5' AGGCUGGGGUCAGAGAUUUAGA 3'	::::: ::::: ::::.:::	query 3' UCCGA-AGCAGUCCCUAAGUCU 5'
CCA_CA	novel-35	cassava4.1_000089m|PACid:17980594	-1.56627	2.21612	1.58249	7.35294	4.64643	AT4G16340.1	SPK1	guanyl-nucleotide exchange factors;GTPase binding;GTP binding	novel-35	cassava4.1_000089m|PACid:17980594	5	5089-5109	1	target 5' UCUGAAUCUAUUGAGUUCUCC 3'	:::. :. ::::::::::.:	query 3' AGAUAUGUAUAACUCAAGGGU 5'
CCA_CA	novel-35	cassava4.1_011902m|PACid:17970680	-1.56627	7.36122	0.30303	49.8235	164.418	AT1G45063.2		copper ion binding;electron carriers	novel-35	cassava4.1_011902m|PACid:17970680	5	1127-1146	1	target 5' UC-AUACAGAUUGAGUUCUUA 3'	:: ::::: :::::::::..:	query 3' AGAUAUGUAUAACUCAAGGGU 5'
CCA_CA	novel-4	cassava4.1_007183m|PACid:17967772	0.665056	-2.85946	5.72054	0.788235	0.13779	AT5G19485.1		transferases;nucleotidyltransferases	novel-4	cassava4.1_007183m|PACid:17967772	6	732-754	1	target 5' CAGAGCCAGCUGAGAUCAGAGGU 3'	:::::: :::::: ::::.::	query 3' CACUCGGUAGACUCU-GUCUUCA 5'
CCA_CA	novel-4	cassava4.1_000493m|PACid:17973041	0.665056	-2.84584	2.11448	0.294118	0.139097	AT3G14172.1			novel-4	cassava4.1_000493m|PACid:17973041	6	1720-1741	1	target 5' GGCAGUUCUCUGAGACAGAAUU 3'	: ::.. :::::::::::: :	query 3' CACUCGGUAGACUCUGUCUUCA 5'
CCA_CA	novel-40	cassava4.1_012180m|PACid:17991353	-0.606911	2.08056	0.447811	1.89412	4.22972	AT1G77660.1		Histone H3 K4-specific methyltransferase SET7/9 family protein	novel-40	cassava4.1_012180m|PACid:17991353	3.5	1468-1489	1	target 5' UUUUAUCACACUCACUCACUCA 3'	:.::::: :::::::.:::.::	query 3' AGAAUAG-GUGAGUGGGUGGGU 5'
CCA_CA	novel-40	cassava4.1_007695m|PACid:17991352	-0.606911	2.17797	0.410774	1.85882	4.52517	AT1G77660.1		Histone H3 K4-specific methyltransferase SET7/9 family protein	novel-40	cassava4.1_007695m|PACid:17991352	3.5	1453-1474	1	target 5' UUUUAUCACACUCACUCACUCA 3'	:.::::: :::::::.:::.::	query 3' AGAAUAG-GUGAGUGGGUGGGU 5'
CCA_CA	novel-40	cassava4.1_009866m|PACid:17972891	-0.606911	5.047	0.087542	2.89412	33.0597	AT3G58790.1	GAUT15	galacturonosyltransferase 15	novel-40	cassava4.1_009866m|PACid:17972891	4	62-82	1	target 5' UUGUACUCACUCACUCACCCA 3'	:. :: .:::::::.::::::	query 3' AGAAUAGGUGAGUGGGUGGGU 5'
CCA_CA	novel-40	cassava4.1_010565m|PACid:17967275	-0.606911	3.08082	0.407407	3.44706	8.46096	AT3G09770.1		RING/U-box superfamily protein	novel-40	cassava4.1_010565m|PACid:17967275	4.5	39-58	1	target 5' UUAUAUCCA-UCAUCCACCCA 3'	:. :::::: :::.:::::::	query 3' AGAAUAGGUGAGUGGGUGGGU 5'
CCA_CA	novel-40	cassava4.1_010768m|PACid:17975607	-0.606911	2.82922	0.892256	6.34118	7.1069	AT4G23810.1	ATWRKY53,WRKY53	WRKY family transcription factor	novel-40	cassava4.1_010768m|PACid:17975607	6	44-63	1	target 5' UCUCAUUUA-UCACCCACCUU 3'	::: ::..: :::::::::.	query 3' AGAAUAGGUGAGUGGGUGGGU 5'
CCA_CA	novel-40	cassava4.1_014593m|PACid:17975608	-0.606911	2.85917	0.878788	6.37647	7.25598	AT4G23810.1	ATWRKY53,WRKY53	WRKY family transcription factor	novel-40	cassava4.1_014593m|PACid:17975608	6	44-63	1	target 5' UCUCAUUUA-UCACCCACCUU 3'	::: ::..: :::::::::.	query 3' AGAAUAGGUGAGUGGGUGGGU 5'
CCA_CA	novel-40	cassava4.1_011077m|PACid:17969036	-0.606911	3.6354	0.387205	4.81177	12.4269	AT1G13340.1		Regulator of Vps4 activity in the MVB pathway protein	novel-40	cassava4.1_011077m|PACid:17969036	6	53-72	1	target 5' UCAUA-CCACUCGCCCAUCUU 3'	:: :: ::::::.::::.:.	query 3' AGAAUAGGUGAGUGGGUGGGU 5'
CCA_CA	novel-40	cassava4.1_003707m|PACid:17963319	-0.606911	6.2694	0.043771	3.37647	77.1394	AT1G67630.1	POLA2	DNA polymerase alpha 2	novel-40	cassava4.1_003707m|PACid:17963319	6	1374-1393	1	target 5' UUUUG-AAAUUCAUCCACCCA 3'	:.::. :.:::.:::::::	query 3' AGAAUAGGUGAGUGGGUGGGU 5'
CCA_CA	novel-42-3p	cassava4.1_023669m|PACid:17967662	0.925584	-3.77574	3.38384	0.247059	0.073011	AT3G14470.1		NB-ARC domain-containing disease resistance protein	novel-42-3p	cassava4.1_023669m|PACid:17967662	6	587-608	1	target 5' UGGGAAUGGGAGGUAUGGGGAA 3'	:.:.:::::: ::.:::::.:	query 3' AUCUUUACCCACCGUACCCUUG 5'
CCA_CA	novel-42-5p	cassava4.1_006493m|PACid:17960077	1.00835	-2.0625	2.06397	0.494118	0.239401	AT1G34270.1		Exostosin family protein	novel-42-5p	cassava4.1_006493m|PACid:17960077	5.5	835-854	1	target 5' UUG-UUCCAUACACCCAUUUG 3'	:.. :.:::: :::::::::	query 3' AGUGAGGGUAGGUGGGUAAAG 5'
CCA_CA	novel-42-5p	cassava4.1_031779m|PACid:17971799	1.00835	-2.12988	2.98653	0.682353	0.228477	AT1G22060.1			novel-42-5p	cassava4.1_031779m|PACid:17971799	6	807-826	1	target 5' UC-CUUCCAAUCAUCCAUUUU 3'	:: ::.::: .::.::::::.	query 3' AGUGAGGGUAGGUGGGUAAAG 5'
CCA_CA	novel-42-5p	cassava4.1_004931m|PACid:17959900	1.00835	-2.27415	4.0404	0.835294	0.206735	AT5G24870.2		RING/U-box superfamily protein	novel-42-5p	cassava4.1_004931m|PACid:17959900	6	1794-1814	1	target 5' UCCGUCUCAUACAUCCAUUUU 3'	:: ::.::: ::.::::::.	query 3' AGUGAGGGUAGGUGGGUAAAG 5'
CCA_CA	novel-5	cassava4.1_003070m|PACid:17973414	-0.981307	2.57925	0.616162	3.68235	5.97628	AT1G78570.1	ATRHM1,RHM1,ROL1	rhamnose biosynthesis 1	novel-5	cassava4.1_003070m|PACid:17973414	5	1529-1550	1	target 5' UAUUUGAGUAUGAUUCUACUCA 3'	::::::: :::: ::::::: :	query 3' AUAAACU-AUACAAAGAUGAAU 5'
CCA_CA	novel-5	cassava4.1_020617m|PACid:17970666	-0.981307	2.97886	0.538721	4.24706	7.8836				novel-5	cassava4.1_020617m|PACid:17970666	5.5	339-359	1	target 5' UGUUUGAUAUGUUUGUGCAUA 3'	:.:::::::::::: :.: ::	query 3' AUAAACUAUACAAAGAUGAAU 5'
CCA_CA	novel-5	cassava4.1_012048m|PACid:17971798	-0.981307	2.0896	1.37374	5.84706	4.25631	AT4G08950.1	EXO	Phosphate-responsive 1 family protein	novel-5	cassava4.1_012048m|PACid:17971798	6	1147-1167	1	target 5' UAUUUGUUAUUUUUUUAUUUU 3'	:::::: ::: :::.::.::	query 3' AUAAACUAUACAAAGAUGAAU 5'
CCA_CA	novel-5	cassava4.1_002370m|PACid:17992186	-0.981307	2.02417	0.882155	3.58824	4.06758	AT4G03560.1	ATCCH1,ATTPC1,FOU2,TPC1	two-pore channel 1	novel-5	cassava4.1_002370m|PACid:17992186	6	2494-2514	1	target 5' AAUUUGUUAUGUUUCUGGUUU 3'	::::: :::::::::. ::	query 3' AUAAACUAUACAAAGAUGAAU 5'
CCA_CA	novel-5	cassava4.1_018027m|PACid:17962089	-0.981307	5.05767	0.424242	14.1294	33.305	AT1G24020.2	MLP423	MLP-like protein 423	novel-5	cassava4.1_018027m|PACid:17962089	6	56-76	1	target 5' UGUUCAAUGUGUUUCUCCUUG 3'	:.:: ::.::::::: :::.	query 3' AUAAACUAUACAAAGAUGAAU 5'
CCA_CA	novel-5	cassava4.1_030002m|PACid:17979757	-0.981307	3.93214	0.602694	9.2	15.2648	AT4G19950.1			novel-5	cassava4.1_030002m|PACid:17979757	6	95-115	1	target 5' UGUUUAAGUUGUUUCUAUUUG 3'	:.::: : ::::::::.::.	query 3' AUAAACUAUACAAAGAUGAAU 5'
CCA_CA	novel-5	cassava4.1_012006m|PACid:17987854	-0.981307	3.51605	1.08081	12.3647	11.4402	AT5G57900.1	SKIP1	SKP1 interacting partner 1	novel-5	cassava4.1_012006m|PACid:17987854	6	1107-1126	1	target 5' UA-UUGUUAUGUUACUACGUA 3'	:: ::: :::::: :::: ::	query 3' AUAAACUAUACAAAGAUGAAU 5'
CCA_CA	novel-52-5p	cassava4.1_004919m|PACid:17991859	0.587012	-2.31141	3.73737	0.752941	0.201463	AT5G40200.1	DegP9	DegP protease 9	novel-52-5p	cassava4.1_004919m|PACid:17991859	6	438-457	1	target 5' UUUUGACUAA-UGCCCAUUCC 3'	:::: : :: .:::::::::	query 3' AAAAGGGUUUGGCGGGUAAGG 5'
CCA_CA	novel-53	cassava4.1_014996m|PACid:17979615	0.690071	-3.58084	2.95623	0.247059	0.083572	AT4G15920.1		Nodulin MtN3 family protein	novel-53	cassava4.1_014996m|PACid:17979615	3.5	568-589	1	target 5' UCCUGCUCUCCUUCUUCCUUUU 3'	:: :::.:::: ::::::::::	query 3' AGUACGGGAGGUAGAAGGAAAA 5'
CCA_CA	novel-53	cassava4.1_009638m|PACid:17993150	0.690071	-2.94139	2.25926	0.294118	0.130183	AT1G73760.1		RING/U-box superfamily protein	novel-53	cassava4.1_009638m|PACid:17993150	4.5	155-176	1	target 5' CCAUCUCCUCUAUCUUCCUUUC 3'	::: .::::.::::::::::	query 3' AGUACGGGAGGUAGAAGGAAAA 5'
CCA_CA	novel-53	cassava4.1_000192m|PACid:17969365	0.690071	-2.70575	3.3771	0.517647	0.153281	AT4G27190.1		NB-ARC domain-containing disease resistance protein	novel-53	cassava4.1_000192m|PACid:17969365	5	4689-4711	1	target 5' UGAUGCUUUCUCAUUUUCCUUUU 3'	: ::::..:: :::.::::::::	query 3' AGUACGGGAG-GUAGAAGGAAAA 5'
CCA_CA	novel-53	cassava4.1_009841m|PACid:17992345	0.690071	-2.26519	3.61953	0.752941	0.208022	AT1G57790.1		F-box family protein	novel-53	cassava4.1_009841m|PACid:17992345	6	54-76	1	target 5' UCGUCUCUCUCCAUUUUCUUUUC 3'	::.: :.::::::.:::.:::	query 3' AGUA-CGGGAGGUAGAAGGAAAA 5'
CCA_CA	novel-53	cassava4.1_017344m|PACid:17986811	0.690071	-3.40752	4.86869	0.458824	0.09424	AT3G12630.1		A20/AN1-like zinc finger family protein	novel-53	cassava4.1_017344m|PACid:17986811	6	46-67	1	target 5' UUCUCCUCUUCAUCUUCUUUUC 3'	:. : :.::.:::::::.:::	query 3' AGUACGGGAGGUAGAAGGAAAA 5'
CCA_CA	novel-53	cassava4.1_017376m|PACid:17986810	0.690071	-3.26311	4.9697	0.517647	0.104161	AT3G12630.1		A20/AN1-like zinc finger family protein	novel-53	cassava4.1_017376m|PACid:17986810	6	46-67	1	target 5' UUCUCCUCUUCAUCUUCUUUUC 3'	:. : :.::.:::::::.:::	query 3' AGUACGGGAGGUAGAAGGAAAA 5'
CCA_CA	novel-53	cassava4.1_016407m|PACid:17966302	0.690071	-3.15036	8.87879	1	0.112628	AT2G17695.3			novel-53	cassava4.1_016407m|PACid:17966302	6	425-445	1	target 5' CCAUGCCCU-CAUUUUCUUUUG 3'	:::::::: :::.:::.:::	query 3' AGUACGGGAGGUAGAAGGAAAA 5'
CCA_CA	novel-53	cassava4.1_021384m|PACid:17972695	0.690071	-2.46025	2.26599	0.411765	0.181715	AT1G74190.1	AtRLP15,RLP15	receptor like protein 15	novel-53	cassava4.1_021384m|PACid:17972695	6	123-144	1	target 5' AUAUGAUCAACAUCUUCCUUUU 3'	.::: .: ::::::::::::	query 3' AGUACGGGAGGUAGAAGGAAAA 5'
CCA_CA	novel-53	cassava4.1_001580m|PACid:17983552	0.690071	-2.6992	1.98653	0.305882	0.153978	AT3G51550.1	FER	Malectin/receptor-like protein kinase family protein	novel-53	cassava4.1_001580m|PACid:17983552	6	30-50	1	target 5' UCA-CUUCUCCAUCUUCUUCUU 3'	::: ..::::::::::.: ::	query 3' AGUACGGGAGGUAGAAGGAAAA 5'
CCA_CA	novel-55-3p	cassava4.1_000460m|PACid:17986591	0.634029	-5.6881	16.9832	0.329412	0.019396	AT3G14460.1		LRR and NB-ARC domains-containing disease resistance protein	novel-55-3p	cassava4.1_000460m|PACid:17986591	5.5	629-650	1	target 5' UUGGGAUGGGAGGCCUUGGCAA 3'	.::: :::::::: ::::: ::	query 3' GACCAUACCCUCCAGAACCCUU 5'
CCA_CA	novel-55-3p	cassava4.1_031700m|PACid:17974294	0.634029	-2.59051	1.55892	0.258824	0.166027	AT3G14470.1		NB-ARC domain-containing disease resistance protein	novel-55-3p	cassava4.1_031700m|PACid:17974294	5.5	587-607	1	target 5' UUGGUAUUGGAGG-AUUGGGAA 3'	.:::::: ::::: :::::::	query 3' GACCAUACCCUCCAGAACCCUU 5'
CCA_CA	novel-55-3p	cassava4.1_007670m|PACid:17972926	0.634029	-3.31994	3.28956	0.329412	0.100138	AT5G50150.1		Protein of Unknown Function (DUF239)	novel-55-3p	cassava4.1_007670m|PACid:17972926	6	1299-1319	1	target 5' UUAUUAU-GGAGGUCCUGGGAG 3'	.: ::: ::::::: :::::.	query 3' GACCAUACCCUCCAGAACCCUU 5'
CCA_CA	novel-55-3p	cassava4.1_011672m|PACid:17963443	0.634029	-2.13993	2.85185	0.647059	0.226891	AT1G24360.1		NAD(P)-binding Rossmann-fold superfamily protein	novel-55-3p	cassava4.1_011672m|PACid:17963443	6	522-542	1	target 5' CUGGU-UGUAAGGUCUUGGUAA 3'	::::: :: ::::::::: ::	query 3' GACCAUACCCUCCAGAACCCUU 5'
CCA_CA	novel-6a	cassava4.1_002102m|PACid:17965823	0.7349	-2.60921	1.79461	0.294118	0.163889	AT5G27230.1		Frigida-like protein	novel-6a	cassava4.1_002102m|PACid:17965823	5.5	2293-2313	1	target 5' UUGGCAGGUAUAAUUGAUAUA 3'	:.. ::. ::::::: :::::	query 3' AGUGGUUGAUAUUAAAUAUAU 5'
CCA_CA	novel-6a	cassava4.1_003115m|PACid:17985918	0.7349	-2.55419	6.21885	1.05882	0.17026	AT3G24550.1	ATPERK1,PERK1	proline extensin-like receptor kinase 1	novel-6a	cassava4.1_003115m|PACid:17985918	6	1935-1955	1	target 5' CCAGUGACUAUGGUUUAUAUC 3'	:: ..:::::..:::::::	query 3' AGUGGUUGAUAUUAAAUAUAU 5'
CCA_CA	novel-6a	cassava4.1_000121m|PACid:17984592	0.7349	-3.8409	17.3636	1.21176	0.069787	AT4G38200.1		SEC7-like guanine nucleotide exchange family protein	novel-6a	cassava4.1_000121m|PACid:17984592	6	1327-1347	1	target 5' UCACAGAUUAUAGUUGAUAUU 3'	:::: .:.::::.:: ::::	query 3' AGUGGUUGAUAUUAAAUAUAU 5'
CCA_CA	novel-6a	cassava4.1_000113m|PACid:17983579	0.7349	-2.63929	1.90572	0.305882	0.160507	AT5G15540.1	ATSCC2,EMB2773,SCC2	PHD finger family protein	novel-6a	cassava4.1_000113m|PACid:17983579	6	4308-4328	1	target 5' CCUUCAGCUAUCAUUUAUAUU 3'	: .::.:::: ::::::::	query 3' AGUGGUUGAUAUUAAAUAUAU 5'
CCA_CA	novel-6a	cassava4.1_007427m|PACid:17962728	0.7349	-2.31491	14.8687	2.98823	0.200975	AT5G60920.1	COB	COBRA-like extracellular glycosyl-phosphatidyl inositol-anchored protein family	novel-6a	cassava4.1_007427m|PACid:17962728	6	1733-1753	1	target 5' UUUCCUUCUAUAAUUUAUUUG 3'	:. :: ::::::::::: :.	query 3' AGUGGUUGAUAUUAAAUAUAU 5'
CCA_CA	novel-6a	cassava4.1_015019m|PACid:17982970	0.7349	-2.12	2.71044	0.623529	0.230047	AT3G24550.1	ATPERK1,PERK1	proline extensin-like receptor kinase 1	novel-6a	cassava4.1_015019m|PACid:17982970	6	345-366	1	target 5' UCUCUACGAUAUAAUUUAAAUA 3'	:: :.: . ::::::::: :::	query 3' AGUGGU-UGAUAUUAAAUAUAU 5'
CCA_CA	novel-6b	cassava4.1_002102m|PACid:17965823	0.7349	-2.60921	1.79461	0.294118	0.163889	AT5G27230.1		Frigida-like protein	novel-6b	cassava4.1_002102m|PACid:17965823	5.5	2293-2313	1	target 5' UUGGCAGGUAUAAUUGAUAUA 3'	:.. ::. ::::::: :::::	query 3' AGUGGUUGAUAUUAAAUAUAU 5'
CCA_CA	novel-6b	cassava4.1_003115m|PACid:17985918	0.7349	-2.55419	6.21885	1.05882	0.17026	AT3G24550.1	ATPERK1,PERK1	proline extensin-like receptor kinase 1	novel-6b	cassava4.1_003115m|PACid:17985918	6	1935-1955	1	target 5' CCAGUGACUAUGGUUUAUAUC 3'	:: ..:::::..:::::::	query 3' AGUGGUUGAUAUUAAAUAUAU 5'
CCA_CA	novel-6b	cassava4.1_000121m|PACid:17984592	0.7349	-3.8409	17.3636	1.21176	0.069787	AT4G38200.1		SEC7-like guanine nucleotide exchange family protein	novel-6b	cassava4.1_000121m|PACid:17984592	6	1327-1347	1	target 5' UCACAGAUUAUAGUUGAUAUU 3'	:::: .:.::::.:: ::::	query 3' AGUGGUUGAUAUUAAAUAUAU 5'
CCA_CA	novel-6b	cassava4.1_000113m|PACid:17983579	0.7349	-2.63929	1.90572	0.305882	0.160507	AT5G15540.1	ATSCC2,EMB2773,SCC2	PHD finger family protein	novel-6b	cassava4.1_000113m|PACid:17983579	6	4308-4328	1	target 5' CCUUCAGCUAUCAUUUAUAUU 3'	: .::.:::: ::::::::	query 3' AGUGGUUGAUAUUAAAUAUAU 5'
CCA_CA	novel-6b	cassava4.1_007427m|PACid:17962728	0.7349	-2.31491	14.8687	2.98823	0.200975	AT5G60920.1	COB	COBRA-like extracellular glycosyl-phosphatidyl inositol-anchored protein family	novel-6b	cassava4.1_007427m|PACid:17962728	6	1733-1753	1	target 5' UUUCCUUCUAUAAUUUAUUUG 3'	:. :: ::::::::::: :.	query 3' AGUGGUUGAUAUUAAAUAUAU 5'
CCA_CA	novel-6b	cassava4.1_015019m|PACid:17982970	0.7349	-2.12	2.71044	0.623529	0.230047	AT3G24550.1	ATPERK1,PERK1	proline extensin-like receptor kinase 1	novel-6b	cassava4.1_015019m|PACid:17982970	6	345-366	1	target 5' UCUCUACGAUAUAAUUUAAAUA 3'	:: :.: . ::::::::: :::	query 3' AGUGGU-UGAUAUUAAAUAUAU 5'
CCA_CA	novel-7a	cassava4.1_026072m|PACid:17967176	-0.881771	2.6991	0.690236	4.48235	6.49395				novel-7a	cassava4.1_026072m|PACid:17967176	5	217-237	1	target 5' UAUAC-AGGAUCUUCAUCUUCA 3'	.:::: .: ::::::::::::	query 3' GUAUGCAUCGAGAAGUAGAAGU 5'
CCA_CA	novel-7a	cassava4.1_003403m|PACid:17990950	-0.881771	2.41	0.639731	3.4	5.31474				novel-7a	cassava4.1_003403m|PACid:17990950	5.5	99-120	1	target 5' UACAGGUAGCUUUUCCUCUUCA 3'	.: : ::::::.::: ::::::	query 3' GUAUGCAUCGAGAAGUAGAAGU 5'
CCA_CA	novel-7a	cassava4.1_034180m|PACid:17967235	-0.881771	3.97144	0.158249	2.48235	15.6864	AT3G23670.1	KINESIN-12B,PAKRP1L	phragmoplast-associated kinesin-related protein, putative	novel-7a	cassava4.1_034180m|PACid:17967235	5.5	1909-1929	1	target 5' UAUAU-UGACUCUUCAUCUGCA 3'	.:::. :. :::::::::: ::	query 3' GUAUGCAUCGAGAAGUAGAAGU 5'
CCA_CA	novel-7a	cassava4.1_027677m|PACid:17987279	-0.881771	5.73769	0.23569	12.5765	53.3602	AT1G15520.1	ABCG40,ATABCG40,ATPDR12,PDR12	pleiotropic drug resistance 12	novel-7a	cassava4.1_027677m|PACid:17987279	6	2281-2302	1	target 5' UAUAUGUUUCUCUUCAACUUCC 3'	.:::.:: ::::::: ::::	query 3' GUAUGCAUCGAGAAGUAGAAGU 5'
CCA_NC	miR156h	cassava4.1_016898m|PACid:17961784	1.24785	-2.21799	34.4828	7.41176	0.214941	AT4G15630.1		Uncharacterised protein family (UPF0497)	miR156h	cassava4.1_016898m|PACid:17961784	5	811-830	1	target 5' AUGCUCUCUCUCUUAUG-CAA 3'	::::::::::::: :: :::	query 3' CACGAGAGAGAGAAGACAGUU 5'
CCA_NC	miR156h	cassava4.1_020299m|PACid:17992699	1.24785	-2.18981	2.84483	0.623529	0.21918	AT5G43150.1			miR156h	cassava4.1_020299m|PACid:17992699	5.5	503-523	1	target 5' GUCUUGUUUAUCUUCUGUCAG 3'	:: .: :.: ::::::::::.	query 3' CACGAGAGAGAGAAGACAGUU 5'
CCA_NC	miR156h	cassava4.1_019524m|PACid:17992698	1.24785	-2.26882	2.94828	0.611765	0.207499	AT5G43150.1			miR156h	cassava4.1_019524m|PACid:17992698	5.5	488-508	1	target 5' GUCUUGUUUAUCUUCUGUCAG 3'	:: .: :.: ::::::::::.	query 3' CACGAGAGAGAGAAGACAGUU 5'
CCA_NC	miR164b	cassava4.1_028129m|PACid:17979443	-0.894797	7.49298	0.017241	3.10588	180.141	AT1G73260.1	ATKTI1,KTI1	kunitz trypsin inhibitor 1	miR164b	cassava4.1_028129m|PACid:17979443	4.5	542-561	1	target 5' UGGAUG-GCCCUGCUUUUCCC 3'	:: :.: :::::::::.:::	query 3' ACGUGCACGGGACGAAGAGGU 5'
CCA_NC	miR164b	cassava4.1_006576m|PACid:17965394	-0.894797	2.74498	0.982759	6.58824	6.70382	AT3G26630.1		Tetratricopeptide repeat (TPR)-like superfamily protein	miR164b	cassava4.1_006576m|PACid:17965394	5	352-371	1	target 5' UAUGCCU-CCCUGCUUUUCCA 3'	: ..: : ::::::::.::::	query 3' ACGUGCACGGGACGAAGAGGU 5'
CCA_NC	miR164b	cassava4.1_000402m|PACid:17990097	-0.894797	3.98387	0.827586	13.0941	15.8221	AT4G38350.1		Patched family protein	miR164b	cassava4.1_000402m|PACid:17990097	6	3539-3559	1	target 5' UGCUCGUUCUGUGCUUCUCUA 3'	::: ::: :. ::::::::.:	query 3' ACGUGCACGGGACGAAGAGGU 5'
CCA_NC	miR164b	cassava4.1_004004m|PACid:17977905	-0.894797	2.5112	0.534483	3.04706	5.70095	AT5G13110.1	G6PD2	glucose-6-phosphate dehydrogenase 2	miR164b	cassava4.1_004004m|PACid:17977905	6	899-919	1	target 5' UGUCUGUUCUCCGCUUCUCCA 3'	::. .:: :.: :::::::::	query 3' ACGUGCACGGGACGAAGAGGU 5'
CCA_NC	miR164b	cassava4.1_013429m|PACid:17983115	-0.894797	2.74871	1.72414	11.5882	6.72118	AT1G55340.2		Protein of unknown function (DUF1639)	miR164b	cassava4.1_013429m|PACid:17983115	6	1033-1054	1	target 5' UGUGAGAAGCCUUGCUUCUCCU 3'	::.. : :::.:::::::::	query 3' ACGUGC-ACGGGACGAAGAGGU 5'
CCA_NC	miR164b	cassava4.1_010853m|PACid:17985296	-0.894797	2.176	0.913793	4.12941	4.51898	AT4G25170.1		Uncharacterised conserved protein (UCP012943)	miR164b	cassava4.1_010853m|PACid:17985296	6	595-614	1	target 5' UGU-UGUUCCGUGUUUCUCCA 3'	::. .:: :: ::.:::::::	query 3' ACGUGCACGGGACGAAGAGGU 5'
CCA_NC	miR164b	cassava4.1_010875m|PACid:17985297	-0.894797	2.48176	0.741379	4.14118	5.58577	AT4G25170.1		Uncharacterised conserved protein (UCP012943)	miR164b	cassava4.1_010875m|PACid:17985297	6	595-614	1	target 5' UGU-UGUUCCGUGUUUCUCCA 3'	::. .:: :: ::.:::::::	query 3' ACGUGCACGGGACGAAGAGGU 5'
CCA_NC	miR164b	cassava4.1_006102m|PACid:17979460	-0.894797	5.85798	0.103448	6	58	AT2G18193.1		P-loop containing nucleoside triphosphate hydrolases superfamily protein	miR164b	cassava4.1_006102m|PACid:17979460	6	1089-1110	1	target 5' UGACCCUGCUCUGCUUCGUCCA 3'	:: : :::.::::::: ::::	query 3' ACGUGCACGGGACGAAG-AGGU 5'
CCA_NC	miR164c	cassava4.1_028129m|PACid:17979443	-0.894797	7.49298	0.017241	3.10588	180.141	AT1G73260.1	ATKTI1,KTI1	kunitz trypsin inhibitor 1	miR164c	cassava4.1_028129m|PACid:17979443	4.5	542-561	1	target 5' UGGAUG-GCCCUGCUUUUCCC 3'	:: :.: :::::::::.:::	query 3' ACGUGCACGGGACGAAGAGGU 5'
CCA_NC	miR164c	cassava4.1_006576m|PACid:17965394	-0.894797	2.74498	0.982759	6.58824	6.70382	AT3G26630.1		Tetratricopeptide repeat (TPR)-like superfamily protein	miR164c	cassava4.1_006576m|PACid:17965394	5	352-371	1	target 5' UAUGCCU-CCCUGCUUUUCCA 3'	: ..: : ::::::::.::::	query 3' ACGUGCACGGGACGAAGAGGU 5'
CCA_NC	miR164c	cassava4.1_000402m|PACid:17990097	-0.894797	3.98387	0.827586	13.0941	15.8221	AT4G38350.1		Patched family protein	miR164c	cassava4.1_000402m|PACid:17990097	6	3539-3559	1	target 5' UGCUCGUUCUGUGCUUCUCUA 3'	::: ::: :. ::::::::.:	query 3' ACGUGCACGGGACGAAGAGGU 5'
CCA_NC	miR164c	cassava4.1_004004m|PACid:17977905	-0.894797	2.5112	0.534483	3.04706	5.70095	AT5G13110.1	G6PD2	glucose-6-phosphate dehydrogenase 2	miR164c	cassava4.1_004004m|PACid:17977905	6	899-919	1	target 5' UGUCUGUUCUCCGCUUCUCCA 3'	::. .:: :.: :::::::::	query 3' ACGUGCACGGGACGAAGAGGU 5'
CCA_NC	miR164c	cassava4.1_013429m|PACid:17983115	-0.894797	2.74871	1.72414	11.5882	6.72118	AT1G55340.2		Protein of unknown function (DUF1639)	miR164c	cassava4.1_013429m|PACid:17983115	6	1033-1054	1	target 5' UGUGAGAAGCCUUGCUUCUCCU 3'	::.. : :::.:::::::::	query 3' ACGUGC-ACGGGACGAAGAGGU 5'
CCA_NC	miR164c	cassava4.1_010853m|PACid:17985296	-0.894797	2.176	0.913793	4.12941	4.51898	AT4G25170.1		Uncharacterised conserved protein (UCP012943)	miR164c	cassava4.1_010853m|PACid:17985296	6	595-614	1	target 5' UGU-UGUUCCGUGUUUCUCCA 3'	::. .:: :: ::.:::::::	query 3' ACGUGCACGGGACGAAGAGGU 5'
CCA_NC	miR164c	cassava4.1_010875m|PACid:17985297	-0.894797	2.48176	0.741379	4.14118	5.58577	AT4G25170.1		Uncharacterised conserved protein (UCP012943)	miR164c	cassava4.1_010875m|PACid:17985297	6	595-614	1	target 5' UGU-UGUUCCGUGUUUCUCCA 3'	::. .:: :: ::.:::::::	query 3' ACGUGCACGGGACGAAGAGGU 5'
CCA_NC	miR164c	cassava4.1_006102m|PACid:17979460	-0.894797	5.85798	0.103448	6	58	AT2G18193.1		P-loop containing nucleoside triphosphate hydrolases superfamily protein	miR164c	cassava4.1_006102m|PACid:17979460	6	1089-1110	1	target 5' UGACCCUGCUCUGCUUCGUCCA 3'	:: : :::.::::::: ::::	query 3' ACGUGCACGGGACGAAG-AGGU 5'
CCA_NC	miR164d	cassava4.1_028129m|PACid:17979443	-0.894797	7.49298	0.017241	3.10588	180.141	AT1G73260.1	ATKTI1,KTI1	kunitz trypsin inhibitor 1	miR164d	cassava4.1_028129m|PACid:17979443	4.5	542-561	1	target 5' UGGAUG-GCCCUGCUUUUCCC 3'	:: :.: :::::::::.:::	query 3' ACGUGCACGGGACGAAGAGGU 5'
CCA_NC	miR164d	cassava4.1_006576m|PACid:17965394	-0.894797	2.74498	0.982759	6.58824	6.70382	AT3G26630.1		Tetratricopeptide repeat (TPR)-like superfamily protein	miR164d	cassava4.1_006576m|PACid:17965394	5	352-371	1	target 5' UAUGCCU-CCCUGCUUUUCCA 3'	: ..: : ::::::::.::::	query 3' ACGUGCACGGGACGAAGAGGU 5'
CCA_NC	miR164d	cassava4.1_000402m|PACid:17990097	-0.894797	3.98387	0.827586	13.0941	15.8221	AT4G38350.1		Patched family protein	miR164d	cassava4.1_000402m|PACid:17990097	6	3539-3559	1	target 5' UGCUCGUUCUGUGCUUCUCUA 3'	::: ::: :. ::::::::.:	query 3' ACGUGCACGGGACGAAGAGGU 5'
CCA_NC	miR164d	cassava4.1_004004m|PACid:17977905	-0.894797	2.5112	0.534483	3.04706	5.70095	AT5G13110.1	G6PD2	glucose-6-phosphate dehydrogenase 2	miR164d	cassava4.1_004004m|PACid:17977905	6	899-919	1	target 5' UGUCUGUUCUCCGCUUCUCCA 3'	::. .:: :.: :::::::::	query 3' ACGUGCACGGGACGAAGAGGU 5'
CCA_NC	miR164d	cassava4.1_013429m|PACid:17983115	-0.894797	2.74871	1.72414	11.5882	6.72118	AT1G55340.2		Protein of unknown function (DUF1639)	miR164d	cassava4.1_013429m|PACid:17983115	6	1033-1054	1	target 5' UGUGAGAAGCCUUGCUUCUCCU 3'	::.. : :::.:::::::::	query 3' ACGUGC-ACGGGACGAAGAGGU 5'
CCA_NC	miR164d	cassava4.1_010853m|PACid:17985296	-0.894797	2.176	0.913793	4.12941	4.51898	AT4G25170.1		Uncharacterised conserved protein (UCP012943)	miR164d	cassava4.1_010853m|PACid:17985296	6	595-614	1	target 5' UGU-UGUUCCGUGUUUCUCCA 3'	::. .:: :: ::.:::::::	query 3' ACGUGCACGGGACGAAGAGGU 5'
CCA_NC	miR164d	cassava4.1_010875m|PACid:17985297	-0.894797	2.48176	0.741379	4.14118	5.58577	AT4G25170.1		Uncharacterised conserved protein (UCP012943)	miR164d	cassava4.1_010875m|PACid:17985297	6	595-614	1	target 5' UGU-UGUUCCGUGUUUCUCCA 3'	::. .:: :: ::.:::::::	query 3' ACGUGCACGGGACGAAGAGGU 5'
CCA_NC	miR164d	cassava4.1_006102m|PACid:17979460	-0.894797	5.85798	0.103448	6	58	AT2G18193.1		P-loop containing nucleoside triphosphate hydrolases superfamily protein	miR164d	cassava4.1_006102m|PACid:17979460	6	1089-1110	1	target 5' UGACCCUGCUCUGCUUCGUCCA 3'	:: : :::.::::::: ::::	query 3' ACGUGCACGGGACGAAG-AGGU 5'
CCA_NC	miR169a	cassava4.1_006778m|PACid:17978538	0.879199	-2.45796	18.2931	3.32941	0.182004	AT4G01070.1	GT72B1,UGT72B1	UDP-Glycosyltransferase superfamily protein	miR169a	cassava4.1_006778m|PACid:17978538	6	50-70	1	target 5' UUUGCAUCUCAUCCAUGGCUG 3'	.. ::: :::::: ::::::	query 3' GGCCGUUCAGUAGGAACCGAC 5'
CCA_NC	miR169b	cassava4.1_006778m|PACid:17978538	0.879199	-2.45796	18.2931	3.32941	0.182004	AT4G01070.1	GT72B1,UGT72B1	UDP-Glycosyltransferase superfamily protein	miR169b	cassava4.1_006778m|PACid:17978538	6	50-70	1	target 5' UUUGCAUCUCAUCCAUGGCUG 3'	.. ::: :::::: ::::::	query 3' GGCCGUUCAGUAGGAACCGAC 5'
CCA_NC	miR169c	cassava4.1_006778m|PACid:17978538	0.879199	-2.45796	18.2931	3.32941	0.182004	AT4G01070.1	GT72B1,UGT72B1	UDP-Glycosyltransferase superfamily protein	miR169c	cassava4.1_006778m|PACid:17978538	6	50-70	1	target 5' UUUGCAUCUCAUCCAUGGCUG 3'	.. ::: :::::: ::::::	query 3' GGCCGUUCAGUAGGAACCGAC 5'
CCA_NC	miR169d	cassava4.1_006778m|PACid:17978538	0.879199	-2.45796	18.2931	3.32941	0.182004	AT4G01070.1	GT72B1,UGT72B1	UDP-Glycosyltransferase superfamily protein	miR169d	cassava4.1_006778m|PACid:17978538	6	50-70	1	target 5' UUUGCAUCUCAUCCAUGGCUG 3'	.. ::: :::::: ::::::	query 3' GGCCGUUCAGUAGGAACCGAC 5'
CCA_NC	miR169e	cassava4.1_004079m|PACid:17979362	-2.51312	2.79165	2.10345	14.5647	6.9242	AT5G66760.1	SDH1-1	succinate dehydrogenase 1-1	miR169e	cassava4.1_004079m|PACid:17979362	4	1101-1119	1	target 5' CUACAGCCAAGGAU-CUUGC 3'	:: :::::::::: :::::	query 3' CAUCUCGGUUCCUACGAACG 5'
CCA_NC	miR169e	cassava4.1_003203m|PACid:17961527	-2.51312	2.66237	0.310345	1.96471	6.33072	AT3G24090.1		glutamine-fructose-6-phosphate transaminase (isomerizing)s;sugar binding;transaminases	miR169e	cassava4.1_003203m|PACid:17961527	5.5	1743-1763	1	target 5' GCACAGUGAAGGAAUGCUUGC 3'	: : ::. :::: ::::::::	query 3' CAUCUCGGUUCC-UACGAACG 5'
CCA_NC	miR169e	cassava4.1_002740m|PACid:17961526	-2.51312	2.56698	0.327586	1.94118	5.9257	AT3G24090.1		glutamine-fructose-6-phosphate transaminase (isomerizing)s;sugar binding;transaminases	miR169e	cassava4.1_002740m|PACid:17961526	5.5	1743-1763	1	target 5' GCACAGUGAAGGAAUGCUUGC 3'	: : ::. :::: ::::::::	query 3' CAUCUCGGUUCC-UACGAACG 5'
CCA_NC	miR169e	cassava4.1_003493m|PACid:17990126	-2.51312	2.32008	1.13793	5.68235	4.99358	AT5G42340.1	PUB15	Plant U-Box 15	miR169e	cassava4.1_003493m|PACid:17990126	6	1538-1557	1	target 5' GUAGAGCCAUUGAUGCUGGC 3'	::::::::: :::::: ::	query 3' CAUCUCGGUUCCUACGAACG 5'
CCA_NC	miR172a	cassava4.1_003887m|PACid:17959991	3.07184	-2.35814	20.0862	3.91765	0.195042	AT1G32900.1		UDP-Glycosyltransferase superfamily protein	miR172a	cassava4.1_003887m|PACid:17959991	5	539-558	1	target 5' GGUGGA-CUUGGUGAUGUUCU 3'	:::.: ::::.:::::.::.	query 3' ACACUUAGAACUACUACGAGG 5'
CCA_NC	miR172a	cassava4.1_003884m|PACid:17959989	3.07184	-2.78614	21.5862	3.12941	0.144973	AT1G32900.1		UDP-Glycosyltransferase superfamily protein	miR172a	cassava4.1_003884m|PACid:17959989	5	400-419	1	target 5' GGUGGA-CUUGGUGAUGUUCU 3'	:::.: ::::.:::::.::.	query 3' ACACUUAGAACUACUACGAGG 5'
CCA_NC	miR172a	cassava4.1_003898m|PACid:17959990	3.07184	-2.57636	21.1207	3.54118	0.167664	AT1G32900.1		UDP-Glycosyltransferase superfamily protein	miR172a	cassava4.1_003898m|PACid:17959990	5	390-409	1	target 5' GGUGGA-CUUGGUGAUGUUCU 3'	:::.: ::::.:::::.::.	query 3' ACACUUAGAACUACUACGAGG 5'
CCA_NC	miR172a	cassava4.1_004361m|PACid:17962470	3.07184	-2.50674	5.48276	0.964706	0.175953	AT1G57770.1		FAD/NAD(P)-binding oxidoreductase family protein	miR172a	cassava4.1_004361m|PACid:17962470	6	1087-1107	1	target 5' UGGGGCUGUUGUUGAUGCUCU 3'	:: :. : ::: ::::::::.	query 3' ACACUUAGAACUACUACGAGG 5'
CCA_NC	miR172b	cassava4.1_003887m|PACid:17959991	3.07184	-2.35814	20.0862	3.91765	0.195042	AT1G32900.1		UDP-Glycosyltransferase superfamily protein	miR172b	cassava4.1_003887m|PACid:17959991	5	539-558	1	target 5' GGUGGA-CUUGGUGAUGUUCU 3'	:::.: ::::.:::::.::.	query 3' ACACUUAGAACUACUACGAGG 5'
CCA_NC	miR172b	cassava4.1_003884m|PACid:17959989	3.07184	-2.78614	21.5862	3.12941	0.144973	AT1G32900.1		UDP-Glycosyltransferase superfamily protein	miR172b	cassava4.1_003884m|PACid:17959989	5	400-419	1	target 5' GGUGGA-CUUGGUGAUGUUCU 3'	:::.: ::::.:::::.::.	query 3' ACACUUAGAACUACUACGAGG 5'
CCA_NC	miR172b	cassava4.1_003898m|PACid:17959990	3.07184	-2.57636	21.1207	3.54118	0.167664	AT1G32900.1		UDP-Glycosyltransferase superfamily protein	miR172b	cassava4.1_003898m|PACid:17959990	5	390-409	1	target 5' GGUGGA-CUUGGUGAUGUUCU 3'	:::.: ::::.:::::.::.	query 3' ACACUUAGAACUACUACGAGG 5'
CCA_NC	miR172b	cassava4.1_004361m|PACid:17962470	3.07184	-2.50674	5.48276	0.964706	0.175953	AT1G57770.1		FAD/NAD(P)-binding oxidoreductase family protein	miR172b	cassava4.1_004361m|PACid:17962470	6	1087-1107	1	target 5' UGGGGCUGUUGUUGAUGCUCU 3'	:: :. : ::: ::::::::.	query 3' ACACUUAGAACUACUACGAGG 5'
CCA_NC	miR2111a	cassava4.1_014142m|PACid:17963460	-0.78906	7.44086	0.327586	56.9176	173.749	AT2G41380.1		S-adenosyl-L-methionine-dependent methyltransferases superfamily protein	miR2111a	cassava4.1_014142m|PACid:17963460	5.5	994-1015	1	target 5' UUCAUCUCUAGCAUGCAGAUUA 3'	: :.::: :: ::::::::::	query 3' AUUUGGAG-UCCUACGUCUAAU 5'
CCA_NC	miR2111a	cassava4.1_025130m|PACid:17976165	-0.78906	3.54375	0.189655	2.21177	11.662	AT4G03320.1	tic20-IV	translocon at the inner envelope membrane of chloroplasts 20-IV	miR2111a	cassava4.1_025130m|PACid:17976165	5.5	508-527	1	target 5' CAGAUUUCA-GAUGCAGGUUA 3'	:.:..::: :::::::.:::	query 3' AUUUGGAGUCCUACGUCUAAU 5'
CCA_NC	miR2111b	cassava4.1_014142m|PACid:17963460	-0.78906	7.44086	0.327586	56.9176	173.749	AT2G41380.1		S-adenosyl-L-methionine-dependent methyltransferases superfamily protein	miR2111b	cassava4.1_014142m|PACid:17963460	5.5	994-1015	1	target 5' UUCAUCUCUAGCAUGCAGAUUA 3'	: :.::: :: ::::::::::	query 3' AUUUGGAG-UCCUACGUCUAAU 5'
CCA_NC	miR2111b	cassava4.1_025130m|PACid:17976165	-0.78906	3.54375	0.189655	2.21177	11.662	AT4G03320.1	tic20-IV	translocon at the inner envelope membrane of chloroplasts 20-IV	miR2111b	cassava4.1_025130m|PACid:17976165	5.5	508-527	1	target 5' CAGAUUUCA-GAUGCAGGUUA 3'	:.:..::: :::::::.:::	query 3' AUUUGGAGUCCUACGUCUAAU 5'
CCA_NC	miR319b	cassava4.1_010346m|PACid:17961418	0.879199	-3.20594	36.2586	3.92941	0.108372	AT2G30830.1		2-oxoglutarate (2OG) and Fe(II)-dependent oxygenase superfamily protein	miR319b	cassava4.1_010346m|PACid:17961418	6	440-461	1	target 5' CUGGAGUAUCCUUCAUGUCCAA 3'	::::. .:::::: ::::::	query 3' UCCCUCGAGGGAAGU-CAGGUU 5'
CCA_NC	miR319c	cassava4.1_010346m|PACid:17961418	0.879199	-3.20594	36.2586	3.92941	0.108372	AT2G30830.1		2-oxoglutarate (2OG) and Fe(II)-dependent oxygenase superfamily protein	miR319c	cassava4.1_010346m|PACid:17961418	6	440-461	1	target 5' CUGGAGUAUCCUUCAUGUCCAA 3'	::::. .:::::: ::::::	query 3' UCCCUCGAGGGAAGU-CAGGUU 5'
CCA_NC	miR319d	cassava4.1_010346m|PACid:17961418	0.879199	-3.20594	36.2586	3.92941	0.108372	AT2G30830.1		2-oxoglutarate (2OG) and Fe(II)-dependent oxygenase superfamily protein	miR319d	cassava4.1_010346m|PACid:17961418	6	440-461	1	target 5' CUGGAGUAUCCUUCAUGUCCAA 3'	::::. .:::::: ::::::	query 3' UCCCUCGAGGGAAGU-CAGGUU 5'
CCA_NC	miR319e	cassava4.1_010346m|PACid:17961418	0.879199	-3.20594	36.2586	3.92941	0.108372	AT2G30830.1		2-oxoglutarate (2OG) and Fe(II)-dependent oxygenase superfamily protein	miR319e	cassava4.1_010346m|PACid:17961418	6	440-461	1	target 5' CUGGAGUAUCCUUCAUGUCCAA 3'	::::. .:::::: ::::::	query 3' UCCCUCGAGGGAAGU-CAGGUU 5'
CCA_NC	miR319f	cassava4.1_010346m|PACid:17961418	0.879199	-3.20594	36.2586	3.92941	0.108372	AT2G30830.1		2-oxoglutarate (2OG) and Fe(II)-dependent oxygenase superfamily protein	miR319f	cassava4.1_010346m|PACid:17961418	6	440-461	1	target 5' CUGGAGUAUCCUUCAUGUCCAA 3'	::::. .:::::: ::::::	query 3' UCCCUCGAGGGAAGU-CAGGUU 5'
CCA_NC	miR390a	cassava4.1_017159m|PACid:17978387	0.653779	-2.4987	44.4828	7.87059	0.176936	AT1G18650.1	PDCB3	plasmodesmata callose-binding protein 3	miR390a	cassava4.1_017159m|PACid:17978387	5	153-172	1	target 5' AGCUCUA-CCCUCUUGAGUUU 3'	:: ::: :::::.::::.::	query 3' CCGCGAUAGGGAGGACUCGAA 5'
CCA_NC	miR390b	cassava4.1_017159m|PACid:17978387	0.653779	-2.4987	44.4828	7.87059	0.176936	AT1G18650.1	PDCB3	plasmodesmata callose-binding protein 3	miR390b	cassava4.1_017159m|PACid:17978387	5	153-172	1	target 5' AGCUCUA-CCCUCUUGAGUUU 3'	:: ::: :::::.::::.::	query 3' CCGCGAUAGGGAGGACUCGAA 5'
CCA_NC	miR390c	cassava4.1_017159m|PACid:17978387	0.653779	-2.4987	44.4828	7.87059	0.176936	AT1G18650.1	PDCB3	plasmodesmata callose-binding protein 3	miR390c	cassava4.1_017159m|PACid:17978387	5	153-172	1	target 5' AGCUCUA-CCCUCUUGAGUUU 3'	:: ::: :::::.::::.::	query 3' CCGCGAUAGGGAGGACUCGAA 5'
CCA_NC	miR397	cassava4.1_005492m|PACid:17990833	-0.67138	3.62172	0.431034	5.30588	12.3096	AT1G11260.1	ATSTP1,STP1	sugar transporter 1	miR397	cassava4.1_005492m|PACid:17990833	5.5	951-970	1	target 5' CAGUGAUGCUGCACUC-AUGU 3'	:: ..:.::::::::: :::	query 3' GUAGUUGCGACGUGAGUUACU 5'
CCA_NC	miR398	cassava4.1_011902m|PACid:17970680	-0.758231	8.0373	0.189655	49.8235	262.706	AT1G45063.2		copper ion binding;electron carriers	miR398	cassava4.1_011902m|PACid:17970680	4.5	54-74	1	target 5' CAGAGGUGAUCUGAAAACACA 3'	::: ::.::.:::: ::::::	query 3' GUCCCCGCUGGACUCUUGUGU 5'
CCA_NC	miR398	cassava4.1_011920m|PACid:17970682	-0.758231	7.16284	0.086207	12.3529	143.294	AT1G45063.2		copper ion binding;electron carriers	miR398	cassava4.1_011920m|PACid:17970682	5	47-66	1	target 5' CAGGGGCGACCUGAAAAU-CA 3'	:::::::::::::: ::. ::	query 3' GUCCCCGCUGGACUCUUGUGU 5'
CCA_NC	miR398	cassava4.1_014291m|PACid:17973671	-0.758231	4.2078	0.637931	11.7882	18.4789	AT4G22530.1		S-adenosyl-L-methionine-dependent methyltransferases superfamily protein	miR398	cassava4.1_014291m|PACid:17973671	5	606-625	1	target 5' GAGGGGCAACCUGAG-ACACU 3'	:::::: ::::::: ::::	query 3' GUCCCCGCUGGACUCUUGUGU 5'
CCA_NC	miR398	cassava4.1_021087m|PACid:17983006	-0.758231	6.1733	0.293103	21.1529	72.1689	AT1G79990.3		structural molecules	miR398	cassava4.1_021087m|PACid:17983006	5	720-741	1	target 5' CACUUGCAGACUUGAGAACACA 3'	:: :: :::.::::::::::	query 3' GUCCCCG-CUGGACUCUUGUGU 5'
CCA_NC	miR403a	cassava4.1_017019m|PACid:17992290	-0.979028	2.50748	0.62069	3.52941	5.68628	AT2G35900.1			miR403a	cassava4.1_017019m|PACid:17992290	5	713-733	1	target 5' GGAGUUUGUGCUGGAAUCUAA 3'	:::::::::: ::::::::	query 3' GCUCAAACACGCACUUAGAUU 5'
CCA_NC	miR403b	cassava4.1_017019m|PACid:17992290	-0.979028	2.50748	0.62069	3.52941	5.68628	AT2G35900.1			miR403b	cassava4.1_017019m|PACid:17992290	5	713-733	1	target 5' GGAGUUUGUGCUGGAAUCUAA 3'	:::::::::: ::::::::	query 3' GCUCAAACACGCACUUAGAUU 5'
CCA_NC	miR408a	cassava4.1_018807m|PACid:17969719	-1.09993	2.35932	1.2931	6.63529	5.13129	AT1G70780.1			miR408a	cassava4.1_018807m|PACid:17969719	6	302-321	1	target 5' CAUGCUCUCCCU-UUCCCAAU 3'	:::::::: ::: :::::: :	query 3' GUACGAGACGGACAAGGGUCA 5'
CCA_NC	miR408b	cassava4.1_018807m|PACid:17969719	-1.09993	2.35932	1.2931	6.63529	5.13129	AT1G70780.1			miR408b	cassava4.1_018807m|PACid:17969719	6	302-321	1	target 5' CAUGCUCUCCCU-UUCCCAAU 3'	:::::::: ::: :::::: :	query 3' GUACGAGACGGACAAGGGUCA 5'
CCA_NC	miR477a	cassava4.1_028813m|PACid:17984369	1.07184	-2.16757	6.44828	1.43529	0.222586	AT3G14470.1		NB-ARC domain-containing disease resistance protein	miR477a	cassava4.1_028813m|PACid:17984369	5.5	2702-2722	1	target 5' UCCCUCUUCUU-CAAGAGCUUU 3'	:: :::..:.: :::::::::.	query 3' AGUGAGGGGGACGUUCUCGAAG 5'
CCA_NC	miR477d	cassava4.1_014714m|PACid:17972974	1.39377	-2.55141	7.93103	1.35294	0.170588	AT3G56010.1			miR477d	cassava4.1_014714m|PACid:17972974	6	266-286	1	target 5' AAGGUCUCCUGUCAGAGCUUC 3'	:: .:.::::. ::::::::	query 3' GUCGGGGGGACGUUCUCGAAG 5'
CCA_NC	miR530	cassava4.1_005667m|PACid:17978321	-0.854155	4.27302	0.155172	3	19.3333	AT1G70280.2		NHL domain-containing protein	miR530	cassava4.1_005667m|PACid:17978321	5.5	1295-1316	1	target 5' UGCAGAUGCAGAUGCAGAUGCA 3'	:. :: ::::: ::::.:::::	query 3' AU-UCCACGUCCACGUUUACGU 5'
CCA_NC	novel-10	cassava4.1_015755m|PACid:17989211	-0.928156	4.27903	1.06897	20.7529	19.414	AT1G78380.1	ATGSTU19,GST8,GSTU19	glutathione S-transferase TAU 19	novel-10	cassava4.1_015755m|PACid:17989211	6	758-777	1	target 5' ACAAAAU-CCAUUAUAGGUUC 3'	:::::: ::::::::. ::	query 3' AGUUUUACGGUAAUAUUAAAC 5'
CCA_NC	novel-15	cassava4.1_017155m|PACid:17991118	-0.665121	2.31545	1.63793	8.15294	4.97759	AT5G17350.1			novel-15	cassava4.1_017155m|PACid:17991118	5	327-347	1	target 5' AUGUUUACAUCAUGUUCCCAA 3'	:::..:::::::: ::::::	query 3' UACGGAUGUAGUAACAGGGUU 5'
CCA_NC	novel-15	cassava4.1_025340m|PACid:17993613	-0.665121	2.45212	0.87931	4.81177	5.4722	AT4G01190.1	ATPIPK10,PIPK10	phosphatidylinositol phosphate kinase 10	novel-15	cassava4.1_025340m|PACid:17993613	6	120-140	1	target 5' AUGGAAAGAUUAUUGUCCUAA 3'	::: : ::.:::::::.::	query 3' UACGGAUGUAGUAACAGGGUU 5'
CCA_NC	novel-19	cassava4.1_002360m|PACid:17992801	0.80881	-3.43681	67.7759	6.25882	0.092346	AT5G49740.1	ATFRO7,FRO7	ferric reduction oxidase 7	novel-19	cassava4.1_002360m|PACid:17992801	5.5	1851-1870	1	target 5' UA-UAGUAUGCAUGUUUGCAA 3'	:: :: .:::::: .::::::	query 3' AUCAUGGUACGUAGGAACGUU 5'
CCA_NC	novel-19	cassava4.1_004126m|PACid:17963665	0.80881	-2.14897	1.98276	0.447059	0.225473	AT3G25820.1	ATTPS-CIN,TPS-CIN	terpene synthase-like sequence-1,8-cineole	novel-19	cassava4.1_004126m|PACid:17963665	5.5	1247-1266	1	target 5' UA-UGCAAAGCAUUCUUGCAA 3'	:: :.: : ::::.:::::::	query 3' AUCAUGGUACGUAGGAACGUU 5'
CCA_NC	novel-2	cassava4.1_001210m|PACid:17974771	-2.51312	2.28562	0.948276	4.62353	4.87572	AT3G44480.1	cog1,RPP1	Disease resistance protein (TIR-NBS-LRR class) family	novel-2	cassava4.1_001210m|PACid:17974771	5	946-966	1	target 5' AAAGCUUUUAGCAGGAGAGUG 3'	:::::::.::.:::. ::::.	query 3' UUUCGAAGAUUGUCUACUCAU 5'
CCA_NC	novel-2	cassava4.1_031642m|PACid:17974775	-2.51312	3.08859	0.258621	2.2	8.50667	AT5G17680.1		disease resistance protein (TIR-NBS-LRR class), putative	novel-2	cassava4.1_031642m|PACid:17974775	5	927-947	1	target 5' AAAGCUUUUAGCAGGAGAGUG 3'	:::::::.::.:::. ::::.	query 3' UUUCGAAGAUUGUCUACUCAU 5'
CCA_NC	novel-2	cassava4.1_031268m|PACid:17992672	-2.51312	3.48812	0.155172	1.74118	11.2209	AT5G60900.1	RLK1	receptor-like protein kinase 1	novel-2	cassava4.1_031268m|PACid:17992672	6	1848-1868	1	target 5' AAACAUACUACUAGAUGAGUA 3'	::: : ::: .:::::::::	query 3' UUUCGAAGAUUGUCUACUCAU 5'
CCA_NC	novel-2	cassava4.1_004922m|PACid:17969086	-2.51312	2.16395	0.637931	2.85882	4.4814	AT1G18890.1	ATCDPK1,CDPK1,CPK10	calcium-dependent protein kinase 1	novel-2	cassava4.1_004922m|PACid:17969086	6	1496-1515	1	target 5' GAGGC-CCUAGCAGAUGAAUA 3'	.:.:: :::.::::::: ::	query 3' UUUCGAAGAUUGUCUACUCAU 5'
CCA_NC	novel-2	cassava4.1_028501m|PACid:17970991	-2.51312	3.28779	0.275862	2.69412	9.76618	AT5G52430.1		hydroxyproline-rich glycoprotein family protein	novel-2	cassava4.1_028501m|PACid:17970991	6	1150-1169	1	target 5' AAAGCUUC-GACAGAUGGGGA 3'	:::::::: .:::::::.: :	query 3' UUUCGAAGAUUGUCUACUCAU 5'
CCA_NC	novel-24	cassava4.1_014348m|PACid:17961370	1.43441	-2.0573	12.2414	2.94118	0.240265	AT2G37240.1		Thioredoxin superfamily protein	novel-24	cassava4.1_014348m|PACid:17961370	6	548-570	1	target 5' UUUUCUCCACAUUUACACCUAAA 3'	::: :::: :::::: ::.:::	query 3' AAACCAGGUUUAAAUG-GGGUUU 5'
CCA_NC	novel-35	cassava4.1_000089m|PACid:17980594	-0.928156	2.00838	1.82759	7.35294	4.02331	AT4G16340.1	SPK1	guanyl-nucleotide exchange factors;GTPase binding;GTP binding	novel-35	cassava4.1_000089m|PACid:17980594	5	5089-5109	1	target 5' UCUGAAUCUAUUGAGUUCUCC 3'	:::. :. ::::::::::.:	query 3' AGAUAUGUAUAACUCAAGGGU 5'
CCA_NC	novel-35	cassava4.1_011902m|PACid:17970680	-0.928156	8.0373	0.189655	49.8235	262.706	AT1G45063.2		copper ion binding;electron carriers	novel-35	cassava4.1_011902m|PACid:17970680	5	1127-1146	1	target 5' UC-AUACAGAUUGAGUUCUUA 3'	:: ::::: :::::::::..:	query 3' AGAUAUGUAUAACUCAAGGGU 5'
CCA_NC	novel-35	cassava4.1_000208m|PACid:17984094	-0.928156	3.57622	0.431034	5.14118	11.9275	AT1G59870.1	ABCG36,ATABCG36,ATPDR8,PDR8,PEN3	ABC-2 and Plant PDR ABC-type transporter family protein	novel-35	cassava4.1_000208m|PACid:17984094	5	1641-1661	1	target 5' UCUCAAAAUAUUCAGUUCCCA 3'	::: : ::::: ::::::::	query 3' AGAUAUGUAUAACUCAAGGGU 5'
CCA_NC	novel-4	cassava4.1_013007m|PACid:17991059	-0.640874	2.25595	0.568966	2.71765	4.77647	AT2G41835.1		zinc finger (C2H2 type, AN1-like) family protein	novel-4	cassava4.1_013007m|PACid:17991059	5.5	637-657	1	target 5' CUGAGUCUUCUGA-AUAGAAGU 3'	::::.: ::::: :.::::::	query 3' CACUCGGUAGACUCUGUCUUCA 5'
CCA_NC	novel-42-5p	cassava4.1_014117m|PACid:17979760	2.73135	-2.08144	96.8448	22.8824	0.236279	AT5G54270.1	LHCB3,LHCB3*1	light-harvesting chlorophyll B-binding protein 3	novel-42-5p	cassava4.1_014117m|PACid:17979760	5	133-153	1	target 5' GCAUUCUUAGCCACCCAUUUU 3'	::.::..: ::::::::::.	query 3' AGUGAGGGUAGGUGGGUAAAG 5'
CCA_NC	novel-42-5p	cassava4.1_014559m|PACid:17974105	2.73135	-3.67911	51.0862	3.98823	0.078069	AT3G47470.1	CAB4,LHCA4	light-harvesting chlorophyll-protein complex I subunit A4	novel-42-5p	cassava4.1_014559m|PACid:17974105	5.5	1036-1056	1	target 5' UCACUUCAAUCCACUUAAUUC 3'	:::::.: ::::::..: :::	query 3' AGUGAGGGUAGGUGGGUAAAG 5'
CCA_NC	novel-42-5p	cassava4.1_007105m|PACid:17968322	2.73135	-2.8383	2.10345	0.294118	0.139826	AT3G12203.1	scpl17	serine carboxypeptidase-like 17	novel-42-5p	cassava4.1_007105m|PACid:17968322	5.5	924-944	1	target 5' UCCUUCAAAUCGACCCAUUUC 3'	:: .:: ::: :::::::::	query 3' AGUGAGGGUAGGUGGGUAAAG 5'
CCA_NC	novel-42-5p	cassava4.1_003855m|PACid:17988824	2.73135	-2.59935	2.63793	0.435294	0.165013	AT1G02205.2	CER1	Fatty acid hydroxylase superfamily	novel-42-5p	cassava4.1_003855m|PACid:17988824	6	983-1002	1	target 5' UCACU-CCGUUCACAUAUUUC 3'	::::: ::.:.::: .:::::	query 3' AGUGAGGGUAGGUGGGUAAAG 5'
CCA_NC	novel-50	cassava4.1_019201m|PACid:17960163	-0.610965	4.13041	0.258621	4.52941	17.5137	AT5G05300.1			novel-50	cassava4.1_019201m|PACid:17960163	6	162-181	1	target 5' GCAUC-CGAACCAGCCUUCAA 3'	:: :: ::: :::::.::::	query 3' CGAAGACCUUUGUCGGGAGUU 5'
CCA_NC	novel-53	cassava4.1_003132m|PACid:17992959	1.10579	-2.51584	33.8448	5.91765	0.174846	AT5G67030.1	ABA1,ATABA1,ATZEP,IBS3,LOS6,NPQ2,ZEP	zeaxanthin epoxidase (ZEP) (ABA1)	novel-53	cassava4.1_003132m|PACid:17992959	5.5	97-117	1	target 5' UUA-ACCCUUCAUCUUCCGUUU 3'	:.: ::::.:::::::: :::	query 3' AGUACGGGAGGUAGAAGGAAAA 5'
CCA_NC	novel-54	cassava4.1_006504m|PACid:17966761	0.665283	-2.48631	5.60345	1	0.178462	AT4G36250.1	ALDH3F1	aldehyde dehydrogenase 3F1	novel-54	cassava4.1_006504m|PACid:17966761	6	296-317	1	target 5' GUUGAGGCUUUUAGAGAUGAGG 3'	:::::.::.::::: :: :::	query 3' CAACUUCGGAAAUCCCU-CUCA 5'
CCA_NC	novel-55-3p	cassava4.1_021573m|PACid:17979497	0.646823	-2.07078	2.22414	0.529412	0.23803	AT1G76490.1	HMG1,HMGR1	hydroxy methylglutaryl CoA reductase 1	novel-55-3p	cassava4.1_021573m|PACid:17979497	6	1197-1217	1	target 5' CUGG-AUAGAAGGUCGUGGGAA 3'	:::: :: : ::::: ::::::	query 3' GACCAUACCCUCCAGAACCCUU 5'
CCA_NC	novel-55-5p	cassava4.1_007311m|PACid:17987884	-0.66169	6.10203	0.051724	3.55294	68.6902	AT2G33710.1		Integrase-type DNA-binding superfamily protein	novel-55-5p	cassava4.1_007311m|PACid:17987884	6	1277-1297	1	target 5' GUUAUUUCCAGUCCCCCCAAA 3'	.:: : .:::.:::::::: :	query 3' UAAAACGGGUUAGGGGGGUAU 5'
CS_CA	miR156a	cassava4.1_011712m|PACid:17982654	-0.626439	2.20302	2.22222	10.2321	4.60444	AT2G47180.1	AtGolS1,GolS1	galactinol synthase 1	miR156a	cassava4.1_011712m|PACid:17982654	5	37-55	1	target 5' AUUCUCUCUCUCUUCU-UCA 3'	: ::: ::::::::: :::	query 3' CACGAGUGAGAGAAGACAGU 5'
CS_CA	miR156a	cassava4.1_015766m|PACid:17986366	-0.626439	4.61284	1.04377	25.5392	24.4682	AT3G09270.1	ATGSTU8,GSTU8	glutathione S-transferase TAU 8	miR156a	cassava4.1_015766m|PACid:17986366	5.5	861-881	1	target 5' UAGUUACAUUUUCUUCUGUCA 3'	:.: ::.:.::::::::::	query 3' CACGA-GUGAGAGAAGACAGU 5'
CS_CA	miR156b	cassava4.1_011712m|PACid:17982654	-0.626439	2.20302	2.22222	10.2321	4.60444	AT2G47180.1	AtGolS1,GolS1	galactinol synthase 1	miR156b	cassava4.1_011712m|PACid:17982654	5	37-55	1	target 5' AUUCUCUCUCUCUUCU-UCA 3'	: ::: ::::::::: :::	query 3' CACGAGUGAGAGAAGACAGU 5'
CS_CA	miR156b	cassava4.1_015766m|PACid:17986366	-0.626439	4.61284	1.04377	25.5392	24.4682	AT3G09270.1	ATGSTU8,GSTU8	glutathione S-transferase TAU 8	miR156b	cassava4.1_015766m|PACid:17986366	5.5	861-881	1	target 5' UAGUUACAUUUUCUUCUGUCA 3'	:.: ::.:.::::::::::	query 3' CACGA-GUGAGAGAAGACAGU 5'
CS_CA	miR156c	cassava4.1_011712m|PACid:17982654	-0.626439	2.20302	2.22222	10.2321	4.60444	AT2G47180.1	AtGolS1,GolS1	galactinol synthase 1	miR156c	cassava4.1_011712m|PACid:17982654	5	37-55	1	target 5' AUUCUCUCUCUCUUCU-UCA 3'	: ::: ::::::::: :::	query 3' CACGAGUGAGAGAAGACAGU 5'
CS_CA	miR156c	cassava4.1_015766m|PACid:17986366	-0.626439	4.61284	1.04377	25.5392	24.4682	AT3G09270.1	ATGSTU8,GSTU8	glutathione S-transferase TAU 8	miR156c	cassava4.1_015766m|PACid:17986366	5.5	861-881	1	target 5' UAGUUACAUUUUCUUCUGUCA 3'	:.: ::.:.::::::::::	query 3' CACGA-GUGAGAGAAGACAGU 5'
CS_CA	miR156d	cassava4.1_011712m|PACid:17982654	-0.626439	2.20302	2.22222	10.2321	4.60444	AT2G47180.1	AtGolS1,GolS1	galactinol synthase 1	miR156d	cassava4.1_011712m|PACid:17982654	5	37-55	1	target 5' AUUCUCUCUCUCUUCU-UCA 3'	: ::: ::::::::: :::	query 3' CACGAGUGAGAGAAGACAGU 5'
CS_CA	miR156d	cassava4.1_015766m|PACid:17986366	-0.626439	4.61284	1.04377	25.5392	24.4682	AT3G09270.1	ATGSTU8,GSTU8	glutathione S-transferase TAU 8	miR156d	cassava4.1_015766m|PACid:17986366	5.5	861-881	1	target 5' UAGUUACAUUUUCUUCUGUCA 3'	:.: ::.:.::::::::::	query 3' CACGA-GUGAGAGAAGACAGU 5'
CS_CA	miR156e	cassava4.1_011712m|PACid:17982654	-0.626439	2.20302	2.22222	10.2321	4.60444	AT2G47180.1	AtGolS1,GolS1	galactinol synthase 1	miR156e	cassava4.1_011712m|PACid:17982654	5	37-55	1	target 5' AUUCUCUCUCUCUUCU-UCA 3'	: ::: ::::::::: :::	query 3' CACGAGUGAGAGAAGACAGU 5'
CS_CA	miR156e	cassava4.1_015766m|PACid:17986366	-0.626439	4.61284	1.04377	25.5392	24.4682	AT3G09270.1	ATGSTU8,GSTU8	glutathione S-transferase TAU 8	miR156e	cassava4.1_015766m|PACid:17986366	5.5	861-881	1	target 5' UAGUUACAUUUUCUUCUGUCA 3'	:.: ::.:.::::::::::	query 3' CACGA-GUGAGAGAAGACAGU 5'
CS_CA	miR156f	cassava4.1_011712m|PACid:17982654	-0.626439	2.20302	2.22222	10.2321	4.60444	AT2G47180.1	AtGolS1,GolS1	galactinol synthase 1	miR156f	cassava4.1_011712m|PACid:17982654	5	37-55	1	target 5' AUUCUCUCUCUCUUCU-UCA 3'	: ::: ::::::::: :::	query 3' CACGAGUGAGAGAAGACAGU 5'
CS_CA	miR156f	cassava4.1_015766m|PACid:17986366	-0.626439	4.61284	1.04377	25.5392	24.4682	AT3G09270.1	ATGSTU8,GSTU8	glutathione S-transferase TAU 8	miR156f	cassava4.1_015766m|PACid:17986366	5.5	861-881	1	target 5' UAGUUACAUUUUCUUCUGUCA 3'	:.: ::.:.::::::::::	query 3' CACGA-GUGAGAGAAGACAGU 5'
CS_CA	miR156g	cassava4.1_011712m|PACid:17982654	-0.626439	2.20302	2.22222	10.2321	4.60444	AT2G47180.1	AtGolS1,GolS1	galactinol synthase 1	miR156g	cassava4.1_011712m|PACid:17982654	5	37-55	1	target 5' AUUCUCUCUCUCUUCU-UCA 3'	: ::: ::::::::: :::	query 3' CACGAGUGAGAGAAGACAGU 5'
CS_CA	miR156g	cassava4.1_015766m|PACid:17986366	-0.626439	4.61284	1.04377	25.5392	24.4682	AT3G09270.1	ATGSTU8,GSTU8	glutathione S-transferase TAU 8	miR156g	cassava4.1_015766m|PACid:17986366	5.5	861-881	1	target 5' UAGUUACAUUUUCUUCUGUCA 3'	:.: ::.:.::::::::::	query 3' CACGA-GUGAGAGAAGACAGU 5'
CS_CA	miR156h	cassava4.1_011712m|PACid:17982654	-1.52522	2.20302	2.22222	10.2321	4.60444	AT2G47180.1	AtGolS1,GolS1	galactinol synthase 1	miR156h	cassava4.1_011712m|PACid:17982654	4	37-56	1	target 5' AUUCUCUCUCUCUUCU-UCAA 3'	: ::::::::::::: ::::	query 3' CACGAGAGAGAGAAGACAGUU 5'
CS_CA	miR156h	cassava4.1_002558m|PACid:17961126	-1.52522	2.04039	5.44108	22.3823	4.11357	AT4G34710.1	ADC2,ATADC2,SPE2	arginine decarboxylase 2	miR156h	cassava4.1_002558m|PACid:17961126	4.5	681-702	1	target 5' GUGCUCCUUACUUUUCUGUCAA 3'	::::: ::. ::.:::::::::	query 3' CACGA-GAGAGAGAAGACAGUU 5'
CS_CA	miR156h	cassava4.1_007421m|PACid:17979616	-1.52522	2.78585	0.565657	3.90102	6.89645	AT3G16850.1		Pectin lyase-like superfamily protein	miR156h	cassava4.1_007421m|PACid:17979616	5.5	118-137	1	target 5' CUGUUCUUUUUCUUCUG-CAG 3'	::.:::.:.::::::: ::.	query 3' CACGAGAGAGAGAAGACAGUU 5'
CS_CA	miR156i	cassava4.1_011712m|PACid:17982654	-0.92994	2.20302	2.22222	10.2321	4.60444	AT2G47180.1	AtGolS1,GolS1	galactinol synthase 1	miR156i	cassava4.1_011712m|PACid:17982654	6	37-56	1	target 5' AUUCUCUCUCUCUUCU-UCAA 3'	: :::::: :::::: ::::	query 3' CACGAGAGAUAGAAGACAGUU 5'
CS_CA	miR156j	cassava4.1_011712m|PACid:17982654	-0.92994	2.20302	2.22222	10.2321	4.60444	AT2G47180.1	AtGolS1,GolS1	galactinol synthase 1	miR156j	cassava4.1_011712m|PACid:17982654	6	37-56	1	target 5' AUUCUCUCUCUCUUCU-UCAA 3'	: :::::: :::::: ::::	query 3' CACGAGAGAUAGAAGACAGUU 5'
CS_CA	miR156k	cassava4.1_011712m|PACid:17982654	-0.92994	2.20302	2.22222	10.2321	4.60444	AT2G47180.1	AtGolS1,GolS1	galactinol synthase 1	miR156k	cassava4.1_011712m|PACid:17982654	6	37-56	1	target 5' AUUCUCUCUCUCUUCU-UCAA 3'	: :::::: :::::: ::::	query 3' CACGAGAGAUAGAAGACAGUU 5'
CS_CA	miR172a	cassava4.1_021122m|PACid:17991844	-0.687763	2.48592	1.08081	6.05461	5.60193	AT4G11130.1	RDR2,SMD1	RNA-dependent RNA polymerase 2	miR172a	cassava4.1_021122m|PACid:17991844	4.5	513-533	1	target 5' UGUAAGGUUUGAUGAUGUUCU 3'	::: :. .:::::::::.::.	query 3' ACACUUAGAACUACUACGAGG 5'
CS_CA	miR172a	cassava4.1_007562m|PACid:17979480	-0.687763	3.36931	0.639731	6.61092	10.3339	AT5G37490.1		ARM repeat superfamily protein	miR172a	cassava4.1_007562m|PACid:17979480	4.5	1520-1541	1	target 5' UAUGAAUUUUGAUGAUUGCUCA 3'	: :::::.::::::: :::::	query 3' ACACUUAGAACUACU-ACGAGG 5'
CS_CA	miR172a	cassava4.1_025130m|PACid:17976165	-0.687763	3.03216	0.191919	1.56997	8.18035	AT4G03320.1	tic20-IV	translocon at the inner envelope membrane of chloroplasts 20-IV	miR172a	cassava4.1_025130m|PACid:17976165	5.5	129-150	1	target 5' UGUGAUUUUUGAUGGAUGCACC 3'	::::: :.::::: ::::: ::	query 3' ACACUUAGAACUA-CUACGAGG 5'
CS_CA	miR172a	cassava4.1_032743m|PACid:17976422	-0.687763	3.22187	0.313131	2.9215	9.32996	AT5G60900.1	RLK1	receptor-like protein kinase 1	miR172a	cassava4.1_032743m|PACid:17976422	5.5	1021-1040	1	target 5' UGUGGA-GUUGAUGAUGCAUC 3'	::::.: :::::::::: .:	query 3' ACACUUAGAACUACUACGAGG 5'
CS_CA	miR172a	cassava4.1_022477m|PACid:17962341	-0.687763	2.14676	2.85859	12.6587	4.42831	AT5G11720.1		Glycosyl hydrolases family 31 protein	miR172a	cassava4.1_022477m|PACid:17962341	6	639-659	1	target 5' UGUGAAUCUUUAUGGAGCUCA 3'	:::::::::: :::. ::::	query 3' ACACUUAGAACUACUACGAGG 5'
CS_CA	miR172a	cassava4.1_033481m|PACid:17962396	-0.687763	3.00025	0.474747	3.79863	8.00138	AT1G28570.1		SGNH hydrolase-type esterase superfamily protein	miR172a	cassava4.1_033481m|PACid:17962396	6	828-848	1	target 5' UGGAGAUCUUUAUGGUGCUCU 3'	:: .::::: :::.:::::.	query 3' ACACUUAGAACUACUACGAGG 5'
CS_CA	miR172b	cassava4.1_021122m|PACid:17991844	-0.687763	2.48592	1.08081	6.05461	5.60193	AT4G11130.1	RDR2,SMD1	RNA-dependent RNA polymerase 2	miR172b	cassava4.1_021122m|PACid:17991844	4.5	513-533	1	target 5' UGUAAGGUUUGAUGAUGUUCU 3'	::: :. .:::::::::.::.	query 3' ACACUUAGAACUACUACGAGG 5'
CS_CA	miR172b	cassava4.1_007562m|PACid:17979480	-0.687763	3.36931	0.639731	6.61092	10.3339	AT5G37490.1		ARM repeat superfamily protein	miR172b	cassava4.1_007562m|PACid:17979480	4.5	1520-1541	1	target 5' UAUGAAUUUUGAUGAUUGCUCA 3'	: :::::.::::::: :::::	query 3' ACACUUAGAACUACU-ACGAGG 5'
CS_CA	miR172b	cassava4.1_025130m|PACid:17976165	-0.687763	3.03216	0.191919	1.56997	8.18035	AT4G03320.1	tic20-IV	translocon at the inner envelope membrane of chloroplasts 20-IV	miR172b	cassava4.1_025130m|PACid:17976165	5.5	129-150	1	target 5' UGUGAUUUUUGAUGGAUGCACC 3'	::::: :.::::: ::::: ::	query 3' ACACUUAGAACUA-CUACGAGG 5'
CS_CA	miR172b	cassava4.1_032743m|PACid:17976422	-0.687763	3.22187	0.313131	2.9215	9.32996	AT5G60900.1	RLK1	receptor-like protein kinase 1	miR172b	cassava4.1_032743m|PACid:17976422	5.5	1021-1040	1	target 5' UGUGGA-GUUGAUGAUGCAUC 3'	::::.: :::::::::: .:	query 3' ACACUUAGAACUACUACGAGG 5'
CS_CA	miR172b	cassava4.1_022477m|PACid:17962341	-0.687763	2.14676	2.85859	12.6587	4.42831	AT5G11720.1		Glycosyl hydrolases family 31 protein	miR172b	cassava4.1_022477m|PACid:17962341	6	639-659	1	target 5' UGUGAAUCUUUAUGGAGCUCA 3'	:::::::::: :::. ::::	query 3' ACACUUAGAACUACUACGAGG 5'
CS_CA	miR172b	cassava4.1_033481m|PACid:17962396	-0.687763	3.00025	0.474747	3.79863	8.00138	AT1G28570.1		SGNH hydrolase-type esterase superfamily protein	miR172b	cassava4.1_033481m|PACid:17962396	6	828-848	1	target 5' UGGAGAUCUUUAUGGUGCUCU 3'	:: .::::: :::.:::::.	query 3' ACACUUAGAACUACUACGAGG 5'
CS_CA	miR319a	cassava4.1_015766m|PACid:17986366	-1.20234	4.61284	1.04377	25.5392	24.4682	AT3G09270.1	ATGSTU8,GSTU8	glutathione S-transferase TAU 8	miR319a	cassava4.1_015766m|PACid:17986366	4	67-85	1	target 5' GGAGC-CCCUUCAGUCGAAG 3'	::::: :::::::::: ::	query 3' CCUCGAGGGAAGUCAGGUUA 5'
CS_CA	miR319a	cassava4.1_010263m|PACid:17962653	-1.20234	2.85921	2.80471	20.3515	7.25619	AT5G42050.1		DCD (Development and Cell Death) domain protein	miR319a	cassava4.1_010263m|PACid:17962653	6	1209-1228	1	target 5' GAGGACUCCUUCAGGCCAAU 3'	: .: .::::::: :::::	query 3' CCUCGAGGGAAGUCAGGUUA 5'
CS_CA	miR319a	cassava4.1_009857m|PACid:17962652	-1.20234	2.9208	2.69697	20.4232	7.57265	AT5G42050.1		DCD (Development and Cell Death) domain protein	miR319a	cassava4.1_009857m|PACid:17962652	6	1209-1228	1	target 5' GAGGACUCCUUCAGGCCAAU 3'	: .: .::::::: :::::	query 3' CCUCGAGGGAAGUCAGGUUA 5'
CS_CA	miR319b	cassava4.1_015766m|PACid:17986366	-1.1028	4.61284	1.04377	25.5392	24.4682	AT3G09270.1	ATGSTU8,GSTU8	glutathione S-transferase TAU 8	miR319b	cassava4.1_015766m|PACid:17986366	3.5	65-84	1	target 5' GGGGAGC-CCCUUCAGUCGAA 3'	.:::::: :::::::::: ::	query 3' UCCCUCGAGGGAAGUCAGGUU 5'
CS_CA	miR319c	cassava4.1_015766m|PACid:17986366	-1.1028	4.61284	1.04377	25.5392	24.4682	AT3G09270.1	ATGSTU8,GSTU8	glutathione S-transferase TAU 8	miR319c	cassava4.1_015766m|PACid:17986366	3.5	65-84	1	target 5' GGGGAGC-CCCUUCAGUCGAA 3'	.:::::: :::::::::: ::	query 3' UCCCUCGAGGGAAGUCAGGUU 5'
CS_CA	miR319d	cassava4.1_015766m|PACid:17986366	-1.1028	4.61284	1.04377	25.5392	24.4682	AT3G09270.1	ATGSTU8,GSTU8	glutathione S-transferase TAU 8	miR319d	cassava4.1_015766m|PACid:17986366	3.5	65-84	1	target 5' GGGGAGC-CCCUUCAGUCGAA 3'	.:::::: :::::::::: ::	query 3' UCCCUCGAGGGAAGUCAGGUU 5'
CS_CA	miR319e	cassava4.1_015766m|PACid:17986366	-1.1028	4.61284	1.04377	25.5392	24.4682	AT3G09270.1	ATGSTU8,GSTU8	glutathione S-transferase TAU 8	miR319e	cassava4.1_015766m|PACid:17986366	3.5	65-84	1	target 5' GGGGAGC-CCCUUCAGUCGAA 3'	.:::::: :::::::::: ::	query 3' UCCCUCGAGGGAAGUCAGGUU 5'
CS_CA	miR319f	cassava4.1_015766m|PACid:17986366	-1.1028	4.61284	1.04377	25.5392	24.4682	AT3G09270.1	ATGSTU8,GSTU8	glutathione S-transferase TAU 8	miR319f	cassava4.1_015766m|PACid:17986366	3.5	65-84	1	target 5' GGGGAGC-CCCUUCAGUCGAA 3'	.:::::: :::::::::: ::	query 3' UCCCUCGAGGGAAGUCAGGUU 5'
CS_CA	miR394a	cassava4.1_018025m|PACid:17979010	-1.81901	2.74428	1.43434	9.61092	6.70057	AT2G36320.1		A20/AN1-like zinc finger family protein	miR394a	cassava4.1_018025m|PACid:17979010	5	182-200	1	target 5' GGAGGAGCACAG-AUGCCAA 3'	::::: : :::: :::::::	query 3' CCUCCACCUGUCUUACGGUU 5'
CS_CA	miR394a	cassava4.1_000802m|PACid:17987045	-1.81901	2.60168	0.569024	3.45392	6.06991	AT2G22560.1		Kinase interacting (KIP1-like) family protein	miR394a	cassava4.1_000802m|PACid:17987045	6	1459-1478	1	target 5' GGAGGCGCACAGAAUUCUAA 3'	::::: : ::::::: :.::	query 3' CCUCCACCUGUCUUACGGUU 5'
CS_CA	miR394b	cassava4.1_018025m|PACid:17979010	-1.81901	2.74428	1.43434	9.61092	6.70057	AT2G36320.1		A20/AN1-like zinc finger family protein	miR394b	cassava4.1_018025m|PACid:17979010	5	182-200	1	target 5' GGAGGAGCACAG-AUGCCAA 3'	::::: : :::: :::::::	query 3' CCUCCACCUGUCUUACGGUU 5'
CS_CA	miR394b	cassava4.1_000802m|PACid:17987045	-1.81901	2.60168	0.569024	3.45392	6.06991	AT2G22560.1		Kinase interacting (KIP1-like) family protein	miR394b	cassava4.1_000802m|PACid:17987045	6	1459-1478	1	target 5' GGAGGCGCACAGAAUUCUAA 3'	::::: : ::::::: :.::	query 3' CCUCCACCUGUCUUACGGUU 5'
CS_CA	miR394c	cassava4.1_018025m|PACid:17979010	-1.81901	2.74428	1.43434	9.61092	6.70057	AT2G36320.1		A20/AN1-like zinc finger family protein	miR394c	cassava4.1_018025m|PACid:17979010	5	182-200	1	target 5' GGAGGAGCACAG-AUGCCAA 3'	::::: : :::: :::::::	query 3' CCUCCACCUGUCUUACGGUU 5'
CS_CA	miR394c	cassava4.1_000802m|PACid:17987045	-1.81901	2.60168	0.569024	3.45392	6.06991	AT2G22560.1		Kinase interacting (KIP1-like) family protein	miR394c	cassava4.1_000802m|PACid:17987045	6	1459-1478	1	target 5' GGAGGCGCACAGAAUUCUAA 3'	::::: : ::::::: :.::	query 3' CCUCCACCUGUCUUACGGUU 5'
CS_CA	miR396a	cassava4.1_014142m|PACid:17963460	-0.841095	2.7388	1.59933	10.6758	6.67516	AT2G41380.1		S-adenosyl-L-methionine-dependent methyltransferases superfamily protein	miR396a	cassava4.1_014142m|PACid:17963460	4	719-738	1	target 5' AAGUUCAAGAAUGCU-UGGAA 3'	::::::::::: ::: :::::	query 3' UUCAAGUUCUUUCGACACCUU 5'
CS_CA	miR396a	cassava4.1_017019m|PACid:17992290	-0.841095	2.42318	3.01683	16.1809	5.36353	AT2G35900.1			miR396a	cassava4.1_017019m|PACid:17992290	6	217-237	1	target 5' AAGUGCGAGAAAACUGAGGAG 3'	:::: :.::::: ::: :::.	query 3' UUCAAGUUCUUUCGACACCUU 5'
CS_CA	miR396a	cassava4.1_004918m|PACid:17986878	-0.841095	3.13138	0.511785	4.48464	8.76275	AT1G58290.1	HEMA1	Glutamyl-tRNA reductase family protein	miR396a	cassava4.1_004918m|PACid:17986878	6	1375-1395	1	target 5' CGACUCAGGAAAGCUAUGGAA 3'	. :::.::::::: :::::	query 3' UUCAAGUUCUUUCGACACCUU 5'
CS_CA	miR396b	cassava4.1_014142m|PACid:17963460	-0.841095	2.7388	1.59933	10.6758	6.67516	AT2G41380.1		S-adenosyl-L-methionine-dependent methyltransferases superfamily protein	miR396b	cassava4.1_014142m|PACid:17963460	4	719-738	1	target 5' AAGUUCAAGAAUGCU-UGGAA 3'	::::::::::: ::: :::::	query 3' UUCAAGUUCUUUCGACACCUU 5'
CS_CA	miR396b	cassava4.1_017019m|PACid:17992290	-0.841095	2.42318	3.01683	16.1809	5.36353	AT2G35900.1			miR396b	cassava4.1_017019m|PACid:17992290	6	217-237	1	target 5' AAGUGCGAGAAAACUGAGGAG 3'	:::: :.::::: ::: :::.	query 3' UUCAAGUUCUUUCGACACCUU 5'
CS_CA	miR396b	cassava4.1_004918m|PACid:17986878	-0.841095	3.13138	0.511785	4.48464	8.76275	AT1G58290.1	HEMA1	Glutamyl-tRNA reductase family protein	miR396b	cassava4.1_004918m|PACid:17986878	6	1375-1395	1	target 5' CGACUCAGGAAAGCUAUGGAA 3'	. :::.::::::: :::::	query 3' UUCAAGUUCUUUCGACACCUU 5'
CS_CA	miR396c	cassava4.1_014142m|PACid:17963460	-0.841095	2.7388	1.59933	10.6758	6.67516	AT2G41380.1		S-adenosyl-L-methionine-dependent methyltransferases superfamily protein	miR396c	cassava4.1_014142m|PACid:17963460	4	719-738	1	target 5' AAGUUCAAGAAUGCU-UGGAA 3'	::::::::::: ::: :::::	query 3' UUCAAGUUCUUUCGACACCUU 5'
CS_CA	miR396c	cassava4.1_017019m|PACid:17992290	-0.841095	2.42318	3.01683	16.1809	5.36353	AT2G35900.1			miR396c	cassava4.1_017019m|PACid:17992290	6	217-237	1	target 5' AAGUGCGAGAAAACUGAGGAG 3'	:::: :.::::: ::: :::.	query 3' UUCAAGUUCUUUCGACACCUU 5'
CS_CA	miR396c	cassava4.1_004918m|PACid:17986878	-0.841095	3.13138	0.511785	4.48464	8.76275	AT1G58290.1	HEMA1	Glutamyl-tRNA reductase family protein	miR396c	cassava4.1_004918m|PACid:17986878	6	1375-1395	1	target 5' CGACUCAGGAAAGCUAUGGAA 3'	. :::.::::::: :::::	query 3' UUCAAGUUCUUUCGACACCUU 5'
CS_CA	miR396d	cassava4.1_014142m|PACid:17963460	-0.841095	2.7388	1.59933	10.6758	6.67516	AT2G41380.1		S-adenosyl-L-methionine-dependent methyltransferases superfamily protein	miR396d	cassava4.1_014142m|PACid:17963460	4	719-738	1	target 5' AAGUUCAAGAAUGCU-UGGAA 3'	::::::::::: ::: :::::	query 3' UUCAAGUUCUUUCGACACCUU 5'
CS_CA	miR396d	cassava4.1_017019m|PACid:17992290	-0.841095	2.42318	3.01683	16.1809	5.36353	AT2G35900.1			miR396d	cassava4.1_017019m|PACid:17992290	6	217-237	1	target 5' AAGUGCGAGAAAACUGAGGAG 3'	:::: :.::::: ::: :::.	query 3' UUCAAGUUCUUUCGACACCUU 5'
CS_CA	miR396d	cassava4.1_004918m|PACid:17986878	-0.841095	3.13138	0.511785	4.48464	8.76275	AT1G58290.1	HEMA1	Glutamyl-tRNA reductase family protein	miR396d	cassava4.1_004918m|PACid:17986878	6	1375-1395	1	target 5' CGACUCAGGAAAGCUAUGGAA 3'	. :::.::::::: :::::	query 3' UUCAAGUUCUUUCGACACCUU 5'
CS_CA	miR477a	cassava4.1_032344m|PACid:17974948	-0.880408	2.64945	0.461279	2.8942	6.27428	AT1G06900.1		Insulinase (Peptidase family M16) family protein	miR477a	cassava4.1_032344m|PACid:17974948	6	228-249	1	target 5' UCAAGUCCUGUGUAAGAGCUUC 3'	::: .::. ::.:::::::::	query 3' AGUGAGGGGGACGUUCUCGAAG 5'
CS_CA	novel-1	cassava4.1_011980m|PACid:17977294	-0.880408	2.16781	1.00337	4.50853	4.4934	AT1G63120.1	ATRBL2,RBL2	RHOMBOID-like 2	novel-1	cassava4.1_011980m|PACid:17977294	5	700-719	1	target 5' UGUCU-UCACUCUUUAUUCAG 3'	::::. :::::::::::: .	query 3' ACAGGUUGUGAGAAAUAAGAU 5'
CS_CA	novel-1	cassava4.1_002831m|PACid:17985808	-0.880408	2.30669	0.649832	3.21502	4.94746	AT2G25170.1	CHD3,CHR6,GYM,PKL,SSL2	chromatin remodeling factor CHD3 (PICKLE)	novel-1	cassava4.1_002831m|PACid:17985808	6	2009-2029	1	target 5' GGGCCAUUGCUCUUUAUUUUG 3'	: ::: ..:::::::::.:.	query 3' ACAGGUUGUGAGAAAUAAGAU 5'
CS_CA	novel-21	cassava4.1_002901m|PACid:17976238	0.8162	-2.61456	4.72391	0.771331	0.163282	AT3G61130.1	GAUT1,LGT1	galacturonosyltransferase 1	novel-21	cassava4.1_002901m|PACid:17976238	5	191-212	1	target 5' GUACUUCCAUUGAUCAAAGUAA 3'	: : :::: ::::::::: :::	query 3' CUUAAAGGGAACUAGUUU-AUU 5'
CS_CA	novel-39	cassava4.1_008936m|PACid:17988804	-1.20234	2.21153	1.79798	8.32765	4.63167	AT5G02500.1	AT-HSC70-1,HSC70,HSC70-1,HSP70-1	heat shock cognate protein 70-1	novel-39	cassava4.1_008936m|PACid:17988804	5	1276-1295	1	target 5' AACUUU-UACGAUCAUUAAAA 3'	: :..: ::: ::::::::::	query 3' UGGGGAUAUGAUAGUAAUUUU 5'
CS_CA	novel-42-5p	cassava4.1_004918m|PACid:17986878	-1.36584	3.13138	0.511785	4.48464	8.76275	AT1G58290.1	HEMA1	Glutamyl-tRNA reductase family protein	novel-42-5p	cassava4.1_004918m|PACid:17986878	6	1844-1864	1	target 5' UCUCUCCAAUUCAUUCAUUUA 3'	:: :::: ::.::..:::::	query 3' AGUGAGGGUAGGUGGGUAAAG 5'
CS_CA	novel-42-5p	cassava4.1_003855m|PACid:17988824	-1.36584	2.26	0.649832	3.11263	4.7899	AT1G02205.2	CER1	Fatty acid hydroxylase superfamily	novel-42-5p	cassava4.1_003855m|PACid:17988824	6	983-1002	1	target 5' UCACU-CCGUUCACAUAUUUC 3'	::::: ::.:.::: .:::::	query 3' AGUGAGGGUAGGUGGGUAAAG 5'
CS_CA	novel-42-5p	cassava4.1_008735m|PACid:17960055	-1.36584	4.46013	0.141414	3.11263	22.0107	AT2G33710.2		Integrase-type DNA-binding superfamily protein	novel-42-5p	cassava4.1_008735m|PACid:17960055	6	1219-1238	1	target 5' UCAUUAUC-UUCAUCCAUUUC 3'	:::.: .: :.::.:::::::	query 3' AGUGAGGGUAGGUGGGUAAAG 5'
CS_CA	novel-42-5p	cassava4.1_007457m|PACid:17960054	-1.36584	4.58542	0.127946	3.07167	24.0075	AT2G33710.2		Integrase-type DNA-binding superfamily protein	novel-42-5p	cassava4.1_007457m|PACid:17960054	6	1185-1204	1	target 5' UCAUUAUC-UUCAUCCAUUUC 3'	:::.: .: :.::.:::::::	query 3' AGUGAGGGUAGGUGGGUAAAG 5'
CS_CA	novel-5	cassava4.1_018027m|PACid:17962089	-0.880408	3.55798	0.424242	4.99659	11.7777	AT1G24020.2	MLP423	MLP-like protein 423	novel-5	cassava4.1_018027m|PACid:17962089	6	56-76	1	target 5' UGUUCAAUGUGUUUCUCCUUG 3'	:.:: ::.::::::: :::.	query 3' AUAAACUAUACAAAGAUGAAU 5'
CS_CCA	miR156a	cassava4.1_013006m|PACid:17981079	-0.76427	2.98987	0.858824	6.82253	7.94404	AT3G15690.2		Single hybrid motif superfamily protein	miR156a	cassava4.1_013006m|PACid:17981079	4	51-70	1	target 5' UGGCUUCCUCUCUUCUGUCG 3'	:::. ::::::::::::.	query 3' CACGAGUGAGAGAAGACAGU 5'
CS_CCA	miR156a	cassava4.1_011712m|PACid:17982654	-0.76427	2.38071	1.96471	10.2321	5.20795	AT2G47180.1	AtGolS1,GolS1	galactinol synthase 1	miR156a	cassava4.1_011712m|PACid:17982654	5	37-55	1	target 5' AUUCUCUCUCUCUUCU-UCA 3'	: ::: ::::::::: :::	query 3' CACGAGUGAGAGAAGACAGU 5'
CS_CCA	miR156a	cassava4.1_002041m|PACid:17982290	-0.76427	2.6555	0.376471	2.37201	6.30066	AT1G70300.1	KUP6	K+ uptake permease 6	miR156a	cassava4.1_002041m|PACid:17982290	5	48-68	1	target 5' GUGUUUGUUCUUCUUCUGUCU 3'	:::.:...:: :::::::::	query 3' CACGAGUGAG-AGAAGACAGU 5'
CS_CCA	miR156a	cassava4.1_015766m|PACid:17986366	-0.76427	2.12693	5.84706	25.5392	4.36788	AT3G09270.1	ATGSTU8,GSTU8	glutathione S-transferase TAU 8	miR156a	cassava4.1_015766m|PACid:17986366	5.5	861-881	1	target 5' UAGUUACAUUUUCUUCUGUCA 3'	:.: ::.:.::::::::::	query 3' CACGA-GUGAGAGAAGACAGU 5'
CS_CCA	miR156a	cassava4.1_011093m|PACid:17972270	-0.76427	5.14537	0.141176	4.99659	35.3925	AT2G34460.1		NAD(P)-binding Rossmann-fold superfamily protein	miR156a	cassava4.1_011093m|PACid:17972270	5.5	1379-1397	1	target 5' GUGCU-GCUCUAUUUUGUUA 3'	::::: .:::: ::.:::.:	query 3' CACGAGUGAGAGAAGACAGU 5'
CS_CCA	miR156a	cassava4.1_029114m|PACid:17968733	-0.76427	4.30422	0.117647	2.32423	19.756	AT4G39830.1		Cupredoxin superfamily protein	miR156a	cassava4.1_029114m|PACid:17968733	5.5	738-757	1	target 5' GACUUCACUUUCUUCUUUCA 3'	: .:::::.:::::: :::	query 3' CACGAGUGAGAGAAGACAGU 5'
CS_CCA	miR156a	cassava4.1_003193m|PACid:17978024	-0.76427	2.24585	0.941176	4.46416	4.74317	AT1G48480.1	RKL1	receptor-like kinase 1	miR156a	cassava4.1_003193m|PACid:17978024	5.5	35-53	1	target 5' CUCUUCACUCUCUUCU-UCU 3'	: .:::::::::::: ::	query 3' CACGAGUGAGAGAAGACAGU 5'
CS_CCA	miR156a	cassava4.1_017810m|PACid:17990211	-0.76427	2.05033	0.635294	2.6314	4.14202	AT1G42960.1			miR156a	cassava4.1_017810m|PACid:17990211	5.5	134-154	1	target 5' GCUCUCAGCUCUCUACUGUCG 3'	: :::: :::::: :::::.	query 3' CACGAGU-GAGAGAAGACAGU 5'
CS_CCA	miR156a	cassava4.1_018588m|PACid:17990212	-0.76427	2.19649	0.529412	2.42662	4.58362	AT1G42960.1			miR156a	cassava4.1_018588m|PACid:17990212	5.5	134-154	1	target 5' GCUCUCAGCUCUCUACUGUCG 3'	: :::: :::::: :::::.	query 3' CACGAGU-GAGAGAAGACAGU 5'
CS_CCA	miR156a	cassava4.1_033109m|PACid:17964654	-0.76427	3.29614	0.588235	5.77816	9.82287	AT1G02520.1	PGP11	P-glycoprotein 11	miR156a	cassava4.1_033109m|PACid:17964654	6	2793-2812	1	target 5' CUUCUUGCUUUUUUCUGUCU 3'	: ::..::.:.:::::::	query 3' CACGAGUGAGAGAAGACAGU 5'
CS_CCA	miR156a	cassava4.1_016653m|PACid:17970062	-0.76427	3.22409	0.447059	4.17747	9.34435	AT3G07510.2			miR156a	cassava4.1_016653m|PACid:17970062	6	283-302	1	target 5' UUUCUUGCUUUCUUCUUUCA 3'	: ::..::.:::::: :::	query 3' CACGAGUGAGAGAAGACAGU 5'
CS_CCA	miR156a	cassava4.1_032456m|PACid:17988581	-0.76427	3.56898	0.129412	1.53584	11.8678	AT1G32450.1	NRT1.5	nitrate transporter 1.5	miR156a	cassava4.1_032456m|PACid:17988581	6	1631-1650	1	target 5' GAUUUUACUUUCUUCUGGCA 3'	: .:.:::.::::::: ::	query 3' CACGAGUGAGAGAAGACAGU 5'
CS_CCA	miR156a	cassava4.1_009642m|PACid:17979787	-0.76427	3.5951	0.376471	4.54949	12.0846	AT5G54390.1	AHL,ATAHL,HL	HAL2-like	miR156a	cassava4.1_009642m|PACid:17979787	6	59-77	1	target 5' UGGCUUGUUCUCUU-UGUCA 3'	:::...:::::: :::::	query 3' CACGAGUGAGAGAAGACAGU 5'
CS_CCA	miR156a	cassava4.1_026999m|PACid:17989138	-0.76427	3.43806	0.294118	3.18771	10.8382	AT4G39530.1		Tetratricopeptide repeat (TPR)-like superfamily protein	miR156a	cassava4.1_026999m|PACid:17989138	6	1600-1619	1	target 5' GUGGUUUCUCUUUUGUGUCG 3'	::: :. ::::.:: ::::.	query 3' CACGAGUGAGAGAAGACAGU 5'
CS_CCA	miR156b	cassava4.1_013006m|PACid:17981079	-0.76427	2.98987	0.858824	6.82253	7.94404	AT3G15690.2		Single hybrid motif superfamily protein	miR156b	cassava4.1_013006m|PACid:17981079	4	51-70	1	target 5' UGGCUUCCUCUCUUCUGUCG 3'	:::. ::::::::::::.	query 3' CACGAGUGAGAGAAGACAGU 5'
CS_CCA	miR156b	cassava4.1_011712m|PACid:17982654	-0.76427	2.38071	1.96471	10.2321	5.20795	AT2G47180.1	AtGolS1,GolS1	galactinol synthase 1	miR156b	cassava4.1_011712m|PACid:17982654	5	37-55	1	target 5' AUUCUCUCUCUCUUCU-UCA 3'	: ::: ::::::::: :::	query 3' CACGAGUGAGAGAAGACAGU 5'
CS_CCA	miR156b	cassava4.1_002041m|PACid:17982290	-0.76427	2.6555	0.376471	2.37201	6.30066	AT1G70300.1	KUP6	K+ uptake permease 6	miR156b	cassava4.1_002041m|PACid:17982290	5	48-68	1	target 5' GUGUUUGUUCUUCUUCUGUCU 3'	:::.:...:: :::::::::	query 3' CACGAGUGAG-AGAAGACAGU 5'
CS_CCA	miR156b	cassava4.1_015766m|PACid:17986366	-0.76427	2.12693	5.84706	25.5392	4.36788	AT3G09270.1	ATGSTU8,GSTU8	glutathione S-transferase TAU 8	miR156b	cassava4.1_015766m|PACid:17986366	5.5	861-881	1	target 5' UAGUUACAUUUUCUUCUGUCA 3'	:.: ::.:.::::::::::	query 3' CACGA-GUGAGAGAAGACAGU 5'
CS_CCA	miR156b	cassava4.1_011093m|PACid:17972270	-0.76427	5.14537	0.141176	4.99659	35.3925	AT2G34460.1		NAD(P)-binding Rossmann-fold superfamily protein	miR156b	cassava4.1_011093m|PACid:17972270	5.5	1379-1397	1	target 5' GUGCU-GCUCUAUUUUGUUA 3'	::::: .:::: ::.:::.:	query 3' CACGAGUGAGAGAAGACAGU 5'
CS_CCA	miR156b	cassava4.1_029114m|PACid:17968733	-0.76427	4.30422	0.117647	2.32423	19.756	AT4G39830.1		Cupredoxin superfamily protein	miR156b	cassava4.1_029114m|PACid:17968733	5.5	738-757	1	target 5' GACUUCACUUUCUUCUUUCA 3'	: .:::::.:::::: :::	query 3' CACGAGUGAGAGAAGACAGU 5'
CS_CCA	miR156b	cassava4.1_003193m|PACid:17978024	-0.76427	2.24585	0.941176	4.46416	4.74317	AT1G48480.1	RKL1	receptor-like kinase 1	miR156b	cassava4.1_003193m|PACid:17978024	5.5	35-53	1	target 5' CUCUUCACUCUCUUCU-UCU 3'	: .:::::::::::: ::	query 3' CACGAGUGAGAGAAGACAGU 5'
CS_CCA	miR156b	cassava4.1_017810m|PACid:17990211	-0.76427	2.05033	0.635294	2.6314	4.14202	AT1G42960.1			miR156b	cassava4.1_017810m|PACid:17990211	5.5	134-154	1	target 5' GCUCUCAGCUCUCUACUGUCG 3'	: :::: :::::: :::::.	query 3' CACGAGU-GAGAGAAGACAGU 5'
CS_CCA	miR156b	cassava4.1_018588m|PACid:17990212	-0.76427	2.19649	0.529412	2.42662	4.58362	AT1G42960.1			miR156b	cassava4.1_018588m|PACid:17990212	5.5	134-154	1	target 5' GCUCUCAGCUCUCUACUGUCG 3'	: :::: :::::: :::::.	query 3' CACGAGU-GAGAGAAGACAGU 5'
CS_CCA	miR156b	cassava4.1_033109m|PACid:17964654	-0.76427	3.29614	0.588235	5.77816	9.82287	AT1G02520.1	PGP11	P-glycoprotein 11	miR156b	cassava4.1_033109m|PACid:17964654	6	2793-2812	1	target 5' CUUCUUGCUUUUUUCUGUCU 3'	: ::..::.:.:::::::	query 3' CACGAGUGAGAGAAGACAGU 5'
CS_CCA	miR156b	cassava4.1_016653m|PACid:17970062	-0.76427	3.22409	0.447059	4.17747	9.34435	AT3G07510.2			miR156b	cassava4.1_016653m|PACid:17970062	6	283-302	1	target 5' UUUCUUGCUUUCUUCUUUCA 3'	: ::..::.:::::: :::	query 3' CACGAGUGAGAGAAGACAGU 5'
CS_CCA	miR156b	cassava4.1_032456m|PACid:17988581	-0.76427	3.56898	0.129412	1.53584	11.8678	AT1G32450.1	NRT1.5	nitrate transporter 1.5	miR156b	cassava4.1_032456m|PACid:17988581	6	1631-1650	1	target 5' GAUUUUACUUUCUUCUGGCA 3'	: .:.:::.::::::: ::	query 3' CACGAGUGAGAGAAGACAGU 5'
CS_CCA	miR156b	cassava4.1_009642m|PACid:17979787	-0.76427	3.5951	0.376471	4.54949	12.0846	AT5G54390.1	AHL,ATAHL,HL	HAL2-like	miR156b	cassava4.1_009642m|PACid:17979787	6	59-77	1	target 5' UGGCUUGUUCUCUU-UGUCA 3'	:::...:::::: :::::	query 3' CACGAGUGAGAGAAGACAGU 5'
CS_CCA	miR156b	cassava4.1_026999m|PACid:17989138	-0.76427	3.43806	0.294118	3.18771	10.8382	AT4G39530.1		Tetratricopeptide repeat (TPR)-like superfamily protein	miR156b	cassava4.1_026999m|PACid:17989138	6	1600-1619	1	target 5' GUGGUUUCUCUUUUGUGUCG 3'	::: :. ::::.:: ::::.	query 3' CACGAGUGAGAGAAGACAGU 5'
CS_CCA	miR156c	cassava4.1_013006m|PACid:17981079	-0.76427	2.98987	0.858824	6.82253	7.94404	AT3G15690.2		Single hybrid motif superfamily protein	miR156c	cassava4.1_013006m|PACid:17981079	4	51-70	1	target 5' UGGCUUCCUCUCUUCUGUCG 3'	:::. ::::::::::::.	query 3' CACGAGUGAGAGAAGACAGU 5'
CS_CCA	miR156c	cassava4.1_011712m|PACid:17982654	-0.76427	2.38071	1.96471	10.2321	5.20795	AT2G47180.1	AtGolS1,GolS1	galactinol synthase 1	miR156c	cassava4.1_011712m|PACid:17982654	5	37-55	1	target 5' AUUCUCUCUCUCUUCU-UCA 3'	: ::: ::::::::: :::	query 3' CACGAGUGAGAGAAGACAGU 5'
CS_CCA	miR156c	cassava4.1_002041m|PACid:17982290	-0.76427	2.6555	0.376471	2.37201	6.30066	AT1G70300.1	KUP6	K+ uptake permease 6	miR156c	cassava4.1_002041m|PACid:17982290	5	48-68	1	target 5' GUGUUUGUUCUUCUUCUGUCU 3'	:::.:...:: :::::::::	query 3' CACGAGUGAG-AGAAGACAGU 5'
CS_CCA	miR156c	cassava4.1_015766m|PACid:17986366	-0.76427	2.12693	5.84706	25.5392	4.36788	AT3G09270.1	ATGSTU8,GSTU8	glutathione S-transferase TAU 8	miR156c	cassava4.1_015766m|PACid:17986366	5.5	861-881	1	target 5' UAGUUACAUUUUCUUCUGUCA 3'	:.: ::.:.::::::::::	query 3' CACGA-GUGAGAGAAGACAGU 5'
CS_CCA	miR156c	cassava4.1_011093m|PACid:17972270	-0.76427	5.14537	0.141176	4.99659	35.3925	AT2G34460.1		NAD(P)-binding Rossmann-fold superfamily protein	miR156c	cassava4.1_011093m|PACid:17972270	5.5	1379-1397	1	target 5' GUGCU-GCUCUAUUUUGUUA 3'	::::: .:::: ::.:::.:	query 3' CACGAGUGAGAGAAGACAGU 5'
CS_CCA	miR156c	cassava4.1_029114m|PACid:17968733	-0.76427	4.30422	0.117647	2.32423	19.756	AT4G39830.1		Cupredoxin superfamily protein	miR156c	cassava4.1_029114m|PACid:17968733	5.5	738-757	1	target 5' GACUUCACUUUCUUCUUUCA 3'	: .:::::.:::::: :::	query 3' CACGAGUGAGAGAAGACAGU 5'
CS_CCA	miR156c	cassava4.1_003193m|PACid:17978024	-0.76427	2.24585	0.941176	4.46416	4.74317	AT1G48480.1	RKL1	receptor-like kinase 1	miR156c	cassava4.1_003193m|PACid:17978024	5.5	35-53	1	target 5' CUCUUCACUCUCUUCU-UCU 3'	: .:::::::::::: ::	query 3' CACGAGUGAGAGAAGACAGU 5'
CS_CCA	miR156c	cassava4.1_017810m|PACid:17990211	-0.76427	2.05033	0.635294	2.6314	4.14202	AT1G42960.1			miR156c	cassava4.1_017810m|PACid:17990211	5.5	134-154	1	target 5' GCUCUCAGCUCUCUACUGUCG 3'	: :::: :::::: :::::.	query 3' CACGAGU-GAGAGAAGACAGU 5'
CS_CCA	miR156c	cassava4.1_018588m|PACid:17990212	-0.76427	2.19649	0.529412	2.42662	4.58362	AT1G42960.1			miR156c	cassava4.1_018588m|PACid:17990212	5.5	134-154	1	target 5' GCUCUCAGCUCUCUACUGUCG 3'	: :::: :::::: :::::.	query 3' CACGAGU-GAGAGAAGACAGU 5'
CS_CCA	miR156c	cassava4.1_033109m|PACid:17964654	-0.76427	3.29614	0.588235	5.77816	9.82287	AT1G02520.1	PGP11	P-glycoprotein 11	miR156c	cassava4.1_033109m|PACid:17964654	6	2793-2812	1	target 5' CUUCUUGCUUUUUUCUGUCU 3'	: ::..::.:.:::::::	query 3' CACGAGUGAGAGAAGACAGU 5'
CS_CCA	miR156c	cassava4.1_016653m|PACid:17970062	-0.76427	3.22409	0.447059	4.17747	9.34435	AT3G07510.2			miR156c	cassava4.1_016653m|PACid:17970062	6	283-302	1	target 5' UUUCUUGCUUUCUUCUUUCA 3'	: ::..::.:::::: :::	query 3' CACGAGUGAGAGAAGACAGU 5'
CS_CCA	miR156c	cassava4.1_032456m|PACid:17988581	-0.76427	3.56898	0.129412	1.53584	11.8678	AT1G32450.1	NRT1.5	nitrate transporter 1.5	miR156c	cassava4.1_032456m|PACid:17988581	6	1631-1650	1	target 5' GAUUUUACUUUCUUCUGGCA 3'	: .:.:::.::::::: ::	query 3' CACGAGUGAGAGAAGACAGU 5'
CS_CCA	miR156c	cassava4.1_009642m|PACid:17979787	-0.76427	3.5951	0.376471	4.54949	12.0846	AT5G54390.1	AHL,ATAHL,HL	HAL2-like	miR156c	cassava4.1_009642m|PACid:17979787	6	59-77	1	target 5' UGGCUUGUUCUCUU-UGUCA 3'	:::...:::::: :::::	query 3' CACGAGUGAGAGAAGACAGU 5'
CS_CCA	miR156c	cassava4.1_026999m|PACid:17989138	-0.76427	3.43806	0.294118	3.18771	10.8382	AT4G39530.1		Tetratricopeptide repeat (TPR)-like superfamily protein	miR156c	cassava4.1_026999m|PACid:17989138	6	1600-1619	1	target 5' GUGGUUUCUCUUUUGUGUCG 3'	::: :. ::::.:: ::::.	query 3' CACGAGUGAGAGAAGACAGU 5'
CS_CCA	miR156d	cassava4.1_013006m|PACid:17981079	-0.76427	2.98987	0.858824	6.82253	7.94404	AT3G15690.2		Single hybrid motif superfamily protein	miR156d	cassava4.1_013006m|PACid:17981079	4	51-70	1	target 5' UGGCUUCCUCUCUUCUGUCG 3'	:::. ::::::::::::.	query 3' CACGAGUGAGAGAAGACAGU 5'
CS_CCA	miR156d	cassava4.1_011712m|PACid:17982654	-0.76427	2.38071	1.96471	10.2321	5.20795	AT2G47180.1	AtGolS1,GolS1	galactinol synthase 1	miR156d	cassava4.1_011712m|PACid:17982654	5	37-55	1	target 5' AUUCUCUCUCUCUUCU-UCA 3'	: ::: ::::::::: :::	query 3' CACGAGUGAGAGAAGACAGU 5'
CS_CCA	miR156d	cassava4.1_002041m|PACid:17982290	-0.76427	2.6555	0.376471	2.37201	6.30066	AT1G70300.1	KUP6	K+ uptake permease 6	miR156d	cassava4.1_002041m|PACid:17982290	5	48-68	1	target 5' GUGUUUGUUCUUCUUCUGUCU 3'	:::.:...:: :::::::::	query 3' CACGAGUGAG-AGAAGACAGU 5'
CS_CCA	miR156d	cassava4.1_015766m|PACid:17986366	-0.76427	2.12693	5.84706	25.5392	4.36788	AT3G09270.1	ATGSTU8,GSTU8	glutathione S-transferase TAU 8	miR156d	cassava4.1_015766m|PACid:17986366	5.5	861-881	1	target 5' UAGUUACAUUUUCUUCUGUCA 3'	:.: ::.:.::::::::::	query 3' CACGA-GUGAGAGAAGACAGU 5'
CS_CCA	miR156d	cassava4.1_011093m|PACid:17972270	-0.76427	5.14537	0.141176	4.99659	35.3925	AT2G34460.1		NAD(P)-binding Rossmann-fold superfamily protein	miR156d	cassava4.1_011093m|PACid:17972270	5.5	1379-1397	1	target 5' GUGCU-GCUCUAUUUUGUUA 3'	::::: .:::: ::.:::.:	query 3' CACGAGUGAGAGAAGACAGU 5'
CS_CCA	miR156d	cassava4.1_029114m|PACid:17968733	-0.76427	4.30422	0.117647	2.32423	19.756	AT4G39830.1		Cupredoxin superfamily protein	miR156d	cassava4.1_029114m|PACid:17968733	5.5	738-757	1	target 5' GACUUCACUUUCUUCUUUCA 3'	: .:::::.:::::: :::	query 3' CACGAGUGAGAGAAGACAGU 5'
CS_CCA	miR156d	cassava4.1_003193m|PACid:17978024	-0.76427	2.24585	0.941176	4.46416	4.74317	AT1G48480.1	RKL1	receptor-like kinase 1	miR156d	cassava4.1_003193m|PACid:17978024	5.5	35-53	1	target 5' CUCUUCACUCUCUUCU-UCU 3'	: .:::::::::::: ::	query 3' CACGAGUGAGAGAAGACAGU 5'
CS_CCA	miR156d	cassava4.1_017810m|PACid:17990211	-0.76427	2.05033	0.635294	2.6314	4.14202	AT1G42960.1			miR156d	cassava4.1_017810m|PACid:17990211	5.5	134-154	1	target 5' GCUCUCAGCUCUCUACUGUCG 3'	: :::: :::::: :::::.	query 3' CACGAGU-GAGAGAAGACAGU 5'
CS_CCA	miR156d	cassava4.1_018588m|PACid:17990212	-0.76427	2.19649	0.529412	2.42662	4.58362	AT1G42960.1			miR156d	cassava4.1_018588m|PACid:17990212	5.5	134-154	1	target 5' GCUCUCAGCUCUCUACUGUCG 3'	: :::: :::::: :::::.	query 3' CACGAGU-GAGAGAAGACAGU 5'
CS_CCA	miR156d	cassava4.1_033109m|PACid:17964654	-0.76427	3.29614	0.588235	5.77816	9.82287	AT1G02520.1	PGP11	P-glycoprotein 11	miR156d	cassava4.1_033109m|PACid:17964654	6	2793-2812	1	target 5' CUUCUUGCUUUUUUCUGUCU 3'	: ::..::.:.:::::::	query 3' CACGAGUGAGAGAAGACAGU 5'
CS_CCA	miR156d	cassava4.1_016653m|PACid:17970062	-0.76427	3.22409	0.447059	4.17747	9.34435	AT3G07510.2			miR156d	cassava4.1_016653m|PACid:17970062	6	283-302	1	target 5' UUUCUUGCUUUCUUCUUUCA 3'	: ::..::.:::::: :::	query 3' CACGAGUGAGAGAAGACAGU 5'
CS_CCA	miR156d	cassava4.1_032456m|PACid:17988581	-0.76427	3.56898	0.129412	1.53584	11.8678	AT1G32450.1	NRT1.5	nitrate transporter 1.5	miR156d	cassava4.1_032456m|PACid:17988581	6	1631-1650	1	target 5' GAUUUUACUUUCUUCUGGCA 3'	: .:.:::.::::::: ::	query 3' CACGAGUGAGAGAAGACAGU 5'
CS_CCA	miR156d	cassava4.1_009642m|PACid:17979787	-0.76427	3.5951	0.376471	4.54949	12.0846	AT5G54390.1	AHL,ATAHL,HL	HAL2-like	miR156d	cassava4.1_009642m|PACid:17979787	6	59-77	1	target 5' UGGCUUGUUCUCUU-UGUCA 3'	:::...:::::: :::::	query 3' CACGAGUGAGAGAAGACAGU 5'
CS_CCA	miR156d	cassava4.1_026999m|PACid:17989138	-0.76427	3.43806	0.294118	3.18771	10.8382	AT4G39530.1		Tetratricopeptide repeat (TPR)-like superfamily protein	miR156d	cassava4.1_026999m|PACid:17989138	6	1600-1619	1	target 5' GUGGUUUCUCUUUUGUGUCG 3'	::: :. ::::.:: ::::.	query 3' CACGAGUGAGAGAAGACAGU 5'
CS_CCA	miR156e	cassava4.1_013006m|PACid:17981079	-0.76427	2.98987	0.858824	6.82253	7.94404	AT3G15690.2		Single hybrid motif superfamily protein	miR156e	cassava4.1_013006m|PACid:17981079	4	51-70	1	target 5' UGGCUUCCUCUCUUCUGUCG 3'	:::. ::::::::::::.	query 3' CACGAGUGAGAGAAGACAGU 5'
CS_CCA	miR156e	cassava4.1_011712m|PACid:17982654	-0.76427	2.38071	1.96471	10.2321	5.20795	AT2G47180.1	AtGolS1,GolS1	galactinol synthase 1	miR156e	cassava4.1_011712m|PACid:17982654	5	37-55	1	target 5' AUUCUCUCUCUCUUCU-UCA 3'	: ::: ::::::::: :::	query 3' CACGAGUGAGAGAAGACAGU 5'
CS_CCA	miR156e	cassava4.1_002041m|PACid:17982290	-0.76427	2.6555	0.376471	2.37201	6.30066	AT1G70300.1	KUP6	K+ uptake permease 6	miR156e	cassava4.1_002041m|PACid:17982290	5	48-68	1	target 5' GUGUUUGUUCUUCUUCUGUCU 3'	:::.:...:: :::::::::	query 3' CACGAGUGAG-AGAAGACAGU 5'
CS_CCA	miR156e	cassava4.1_015766m|PACid:17986366	-0.76427	2.12693	5.84706	25.5392	4.36788	AT3G09270.1	ATGSTU8,GSTU8	glutathione S-transferase TAU 8	miR156e	cassava4.1_015766m|PACid:17986366	5.5	861-881	1	target 5' UAGUUACAUUUUCUUCUGUCA 3'	:.: ::.:.::::::::::	query 3' CACGA-GUGAGAGAAGACAGU 5'
CS_CCA	miR156e	cassava4.1_011093m|PACid:17972270	-0.76427	5.14537	0.141176	4.99659	35.3925	AT2G34460.1		NAD(P)-binding Rossmann-fold superfamily protein	miR156e	cassava4.1_011093m|PACid:17972270	5.5	1379-1397	1	target 5' GUGCU-GCUCUAUUUUGUUA 3'	::::: .:::: ::.:::.:	query 3' CACGAGUGAGAGAAGACAGU 5'
CS_CCA	miR156e	cassava4.1_029114m|PACid:17968733	-0.76427	4.30422	0.117647	2.32423	19.756	AT4G39830.1		Cupredoxin superfamily protein	miR156e	cassava4.1_029114m|PACid:17968733	5.5	738-757	1	target 5' GACUUCACUUUCUUCUUUCA 3'	: .:::::.:::::: :::	query 3' CACGAGUGAGAGAAGACAGU 5'
CS_CCA	miR156e	cassava4.1_003193m|PACid:17978024	-0.76427	2.24585	0.941176	4.46416	4.74317	AT1G48480.1	RKL1	receptor-like kinase 1	miR156e	cassava4.1_003193m|PACid:17978024	5.5	35-53	1	target 5' CUCUUCACUCUCUUCU-UCU 3'	: .:::::::::::: ::	query 3' CACGAGUGAGAGAAGACAGU 5'
CS_CCA	miR156e	cassava4.1_017810m|PACid:17990211	-0.76427	2.05033	0.635294	2.6314	4.14202	AT1G42960.1			miR156e	cassava4.1_017810m|PACid:17990211	5.5	134-154	1	target 5' GCUCUCAGCUCUCUACUGUCG 3'	: :::: :::::: :::::.	query 3' CACGAGU-GAGAGAAGACAGU 5'
CS_CCA	miR156e	cassava4.1_018588m|PACid:17990212	-0.76427	2.19649	0.529412	2.42662	4.58362	AT1G42960.1			miR156e	cassava4.1_018588m|PACid:17990212	5.5	134-154	1	target 5' GCUCUCAGCUCUCUACUGUCG 3'	: :::: :::::: :::::.	query 3' CACGAGU-GAGAGAAGACAGU 5'
CS_CCA	miR156e	cassava4.1_033109m|PACid:17964654	-0.76427	3.29614	0.588235	5.77816	9.82287	AT1G02520.1	PGP11	P-glycoprotein 11	miR156e	cassava4.1_033109m|PACid:17964654	6	2793-2812	1	target 5' CUUCUUGCUUUUUUCUGUCU 3'	: ::..::.:.:::::::	query 3' CACGAGUGAGAGAAGACAGU 5'
CS_CCA	miR156e	cassava4.1_016653m|PACid:17970062	-0.76427	3.22409	0.447059	4.17747	9.34435	AT3G07510.2			miR156e	cassava4.1_016653m|PACid:17970062	6	283-302	1	target 5' UUUCUUGCUUUCUUCUUUCA 3'	: ::..::.:::::: :::	query 3' CACGAGUGAGAGAAGACAGU 5'
CS_CCA	miR156e	cassava4.1_032456m|PACid:17988581	-0.76427	3.56898	0.129412	1.53584	11.8678	AT1G32450.1	NRT1.5	nitrate transporter 1.5	miR156e	cassava4.1_032456m|PACid:17988581	6	1631-1650	1	target 5' GAUUUUACUUUCUUCUGGCA 3'	: .:.:::.::::::: ::	query 3' CACGAGUGAGAGAAGACAGU 5'
CS_CCA	miR156e	cassava4.1_009642m|PACid:17979787	-0.76427	3.5951	0.376471	4.54949	12.0846	AT5G54390.1	AHL,ATAHL,HL	HAL2-like	miR156e	cassava4.1_009642m|PACid:17979787	6	59-77	1	target 5' UGGCUUGUUCUCUU-UGUCA 3'	:::...:::::: :::::	query 3' CACGAGUGAGAGAAGACAGU 5'
CS_CCA	miR156e	cassava4.1_026999m|PACid:17989138	-0.76427	3.43806	0.294118	3.18771	10.8382	AT4G39530.1		Tetratricopeptide repeat (TPR)-like superfamily protein	miR156e	cassava4.1_026999m|PACid:17989138	6	1600-1619	1	target 5' GUGGUUUCUCUUUUGUGUCG 3'	::: :. ::::.:: ::::.	query 3' CACGAGUGAGAGAAGACAGU 5'
CS_CCA	miR156f	cassava4.1_013006m|PACid:17981079	-0.76427	2.98987	0.858824	6.82253	7.94404	AT3G15690.2		Single hybrid motif superfamily protein	miR156f	cassava4.1_013006m|PACid:17981079	4	51-70	1	target 5' UGGCUUCCUCUCUUCUGUCG 3'	:::. ::::::::::::.	query 3' CACGAGUGAGAGAAGACAGU 5'
CS_CCA	miR156f	cassava4.1_011712m|PACid:17982654	-0.76427	2.38071	1.96471	10.2321	5.20795	AT2G47180.1	AtGolS1,GolS1	galactinol synthase 1	miR156f	cassava4.1_011712m|PACid:17982654	5	37-55	1	target 5' AUUCUCUCUCUCUUCU-UCA 3'	: ::: ::::::::: :::	query 3' CACGAGUGAGAGAAGACAGU 5'
CS_CCA	miR156f	cassava4.1_002041m|PACid:17982290	-0.76427	2.6555	0.376471	2.37201	6.30066	AT1G70300.1	KUP6	K+ uptake permease 6	miR156f	cassava4.1_002041m|PACid:17982290	5	48-68	1	target 5' GUGUUUGUUCUUCUUCUGUCU 3'	:::.:...:: :::::::::	query 3' CACGAGUGAG-AGAAGACAGU 5'
CS_CCA	miR156f	cassava4.1_015766m|PACid:17986366	-0.76427	2.12693	5.84706	25.5392	4.36788	AT3G09270.1	ATGSTU8,GSTU8	glutathione S-transferase TAU 8	miR156f	cassava4.1_015766m|PACid:17986366	5.5	861-881	1	target 5' UAGUUACAUUUUCUUCUGUCA 3'	:.: ::.:.::::::::::	query 3' CACGA-GUGAGAGAAGACAGU 5'
CS_CCA	miR156f	cassava4.1_011093m|PACid:17972270	-0.76427	5.14537	0.141176	4.99659	35.3925	AT2G34460.1		NAD(P)-binding Rossmann-fold superfamily protein	miR156f	cassava4.1_011093m|PACid:17972270	5.5	1379-1397	1	target 5' GUGCU-GCUCUAUUUUGUUA 3'	::::: .:::: ::.:::.:	query 3' CACGAGUGAGAGAAGACAGU 5'
CS_CCA	miR156f	cassava4.1_029114m|PACid:17968733	-0.76427	4.30422	0.117647	2.32423	19.756	AT4G39830.1		Cupredoxin superfamily protein	miR156f	cassava4.1_029114m|PACid:17968733	5.5	738-757	1	target 5' GACUUCACUUUCUUCUUUCA 3'	: .:::::.:::::: :::	query 3' CACGAGUGAGAGAAGACAGU 5'
CS_CCA	miR156f	cassava4.1_003193m|PACid:17978024	-0.76427	2.24585	0.941176	4.46416	4.74317	AT1G48480.1	RKL1	receptor-like kinase 1	miR156f	cassava4.1_003193m|PACid:17978024	5.5	35-53	1	target 5' CUCUUCACUCUCUUCU-UCU 3'	: .:::::::::::: ::	query 3' CACGAGUGAGAGAAGACAGU 5'
CS_CCA	miR156f	cassava4.1_017810m|PACid:17990211	-0.76427	2.05033	0.635294	2.6314	4.14202	AT1G42960.1			miR156f	cassava4.1_017810m|PACid:17990211	5.5	134-154	1	target 5' GCUCUCAGCUCUCUACUGUCG 3'	: :::: :::::: :::::.	query 3' CACGAGU-GAGAGAAGACAGU 5'
CS_CCA	miR156f	cassava4.1_018588m|PACid:17990212	-0.76427	2.19649	0.529412	2.42662	4.58362	AT1G42960.1			miR156f	cassava4.1_018588m|PACid:17990212	5.5	134-154	1	target 5' GCUCUCAGCUCUCUACUGUCG 3'	: :::: :::::: :::::.	query 3' CACGAGU-GAGAGAAGACAGU 5'
CS_CCA	miR156f	cassava4.1_033109m|PACid:17964654	-0.76427	3.29614	0.588235	5.77816	9.82287	AT1G02520.1	PGP11	P-glycoprotein 11	miR156f	cassava4.1_033109m|PACid:17964654	6	2793-2812	1	target 5' CUUCUUGCUUUUUUCUGUCU 3'	: ::..::.:.:::::::	query 3' CACGAGUGAGAGAAGACAGU 5'
CS_CCA	miR156f	cassava4.1_016653m|PACid:17970062	-0.76427	3.22409	0.447059	4.17747	9.34435	AT3G07510.2			miR156f	cassava4.1_016653m|PACid:17970062	6	283-302	1	target 5' UUUCUUGCUUUCUUCUUUCA 3'	: ::..::.:::::: :::	query 3' CACGAGUGAGAGAAGACAGU 5'
CS_CCA	miR156f	cassava4.1_032456m|PACid:17988581	-0.76427	3.56898	0.129412	1.53584	11.8678	AT1G32450.1	NRT1.5	nitrate transporter 1.5	miR156f	cassava4.1_032456m|PACid:17988581	6	1631-1650	1	target 5' GAUUUUACUUUCUUCUGGCA 3'	: .:.:::.::::::: ::	query 3' CACGAGUGAGAGAAGACAGU 5'
CS_CCA	miR156f	cassava4.1_009642m|PACid:17979787	-0.76427	3.5951	0.376471	4.54949	12.0846	AT5G54390.1	AHL,ATAHL,HL	HAL2-like	miR156f	cassava4.1_009642m|PACid:17979787	6	59-77	1	target 5' UGGCUUGUUCUCUU-UGUCA 3'	:::...:::::: :::::	query 3' CACGAGUGAGAGAAGACAGU 5'
CS_CCA	miR156f	cassava4.1_026999m|PACid:17989138	-0.76427	3.43806	0.294118	3.18771	10.8382	AT4G39530.1		Tetratricopeptide repeat (TPR)-like superfamily protein	miR156f	cassava4.1_026999m|PACid:17989138	6	1600-1619	1	target 5' GUGGUUUCUCUUUUGUGUCG 3'	::: :. ::::.:: ::::.	query 3' CACGAGUGAGAGAAGACAGU 5'
CS_CCA	miR156g	cassava4.1_013006m|PACid:17981079	-0.76427	2.98987	0.858824	6.82253	7.94404	AT3G15690.2		Single hybrid motif superfamily protein	miR156g	cassava4.1_013006m|PACid:17981079	4	51-70	1	target 5' UGGCUUCCUCUCUUCUGUCG 3'	:::. ::::::::::::.	query 3' CACGAGUGAGAGAAGACAGU 5'
CS_CCA	miR156g	cassava4.1_011712m|PACid:17982654	-0.76427	2.38071	1.96471	10.2321	5.20795	AT2G47180.1	AtGolS1,GolS1	galactinol synthase 1	miR156g	cassava4.1_011712m|PACid:17982654	5	37-55	1	target 5' AUUCUCUCUCUCUUCU-UCA 3'	: ::: ::::::::: :::	query 3' CACGAGUGAGAGAAGACAGU 5'
CS_CCA	miR156g	cassava4.1_002041m|PACid:17982290	-0.76427	2.6555	0.376471	2.37201	6.30066	AT1G70300.1	KUP6	K+ uptake permease 6	miR156g	cassava4.1_002041m|PACid:17982290	5	48-68	1	target 5' GUGUUUGUUCUUCUUCUGUCU 3'	:::.:...:: :::::::::	query 3' CACGAGUGAG-AGAAGACAGU 5'
CS_CCA	miR156g	cassava4.1_015766m|PACid:17986366	-0.76427	2.12693	5.84706	25.5392	4.36788	AT3G09270.1	ATGSTU8,GSTU8	glutathione S-transferase TAU 8	miR156g	cassava4.1_015766m|PACid:17986366	5.5	861-881	1	target 5' UAGUUACAUUUUCUUCUGUCA 3'	:.: ::.:.::::::::::	query 3' CACGA-GUGAGAGAAGACAGU 5'
CS_CCA	miR156g	cassava4.1_011093m|PACid:17972270	-0.76427	5.14537	0.141176	4.99659	35.3925	AT2G34460.1		NAD(P)-binding Rossmann-fold superfamily protein	miR156g	cassava4.1_011093m|PACid:17972270	5.5	1379-1397	1	target 5' GUGCU-GCUCUAUUUUGUUA 3'	::::: .:::: ::.:::.:	query 3' CACGAGUGAGAGAAGACAGU 5'
CS_CCA	miR156g	cassava4.1_029114m|PACid:17968733	-0.76427	4.30422	0.117647	2.32423	19.756	AT4G39830.1		Cupredoxin superfamily protein	miR156g	cassava4.1_029114m|PACid:17968733	5.5	738-757	1	target 5' GACUUCACUUUCUUCUUUCA 3'	: .:::::.:::::: :::	query 3' CACGAGUGAGAGAAGACAGU 5'
CS_CCA	miR156g	cassava4.1_003193m|PACid:17978024	-0.76427	2.24585	0.941176	4.46416	4.74317	AT1G48480.1	RKL1	receptor-like kinase 1	miR156g	cassava4.1_003193m|PACid:17978024	5.5	35-53	1	target 5' CUCUUCACUCUCUUCU-UCU 3'	: .:::::::::::: ::	query 3' CACGAGUGAGAGAAGACAGU 5'
CS_CCA	miR156g	cassava4.1_017810m|PACid:17990211	-0.76427	2.05033	0.635294	2.6314	4.14202	AT1G42960.1			miR156g	cassava4.1_017810m|PACid:17990211	5.5	134-154	1	target 5' GCUCUCAGCUCUCUACUGUCG 3'	: :::: :::::: :::::.	query 3' CACGAGU-GAGAGAAGACAGU 5'
CS_CCA	miR156g	cassava4.1_018588m|PACid:17990212	-0.76427	2.19649	0.529412	2.42662	4.58362	AT1G42960.1			miR156g	cassava4.1_018588m|PACid:17990212	5.5	134-154	1	target 5' GCUCUCAGCUCUCUACUGUCG 3'	: :::: :::::: :::::.	query 3' CACGAGU-GAGAGAAGACAGU 5'
CS_CCA	miR156g	cassava4.1_033109m|PACid:17964654	-0.76427	3.29614	0.588235	5.77816	9.82287	AT1G02520.1	PGP11	P-glycoprotein 11	miR156g	cassava4.1_033109m|PACid:17964654	6	2793-2812	1	target 5' CUUCUUGCUUUUUUCUGUCU 3'	: ::..::.:.:::::::	query 3' CACGAGUGAGAGAAGACAGU 5'
CS_CCA	miR156g	cassava4.1_016653m|PACid:17970062	-0.76427	3.22409	0.447059	4.17747	9.34435	AT3G07510.2			miR156g	cassava4.1_016653m|PACid:17970062	6	283-302	1	target 5' UUUCUUGCUUUCUUCUUUCA 3'	: ::..::.:::::: :::	query 3' CACGAGUGAGAGAAGACAGU 5'
CS_CCA	miR156g	cassava4.1_032456m|PACid:17988581	-0.76427	3.56898	0.129412	1.53584	11.8678	AT1G32450.1	NRT1.5	nitrate transporter 1.5	miR156g	cassava4.1_032456m|PACid:17988581	6	1631-1650	1	target 5' GAUUUUACUUUCUUCUGGCA 3'	: .:.:::.::::::: ::	query 3' CACGAGUGAGAGAAGACAGU 5'
CS_CCA	miR156g	cassava4.1_009642m|PACid:17979787	-0.76427	3.5951	0.376471	4.54949	12.0846	AT5G54390.1	AHL,ATAHL,HL	HAL2-like	miR156g	cassava4.1_009642m|PACid:17979787	6	59-77	1	target 5' UGGCUUGUUCUCUU-UGUCA 3'	:::...:::::: :::::	query 3' CACGAGUGAGAGAAGACAGU 5'
CS_CCA	miR156g	cassava4.1_026999m|PACid:17989138	-0.76427	3.43806	0.294118	3.18771	10.8382	AT4G39530.1		Tetratricopeptide repeat (TPR)-like superfamily protein	miR156g	cassava4.1_026999m|PACid:17989138	6	1600-1619	1	target 5' GUGGUUUCUCUUUUGUGUCG 3'	::: :. ::::.:: ::::.	query 3' CACGAGUGAGAGAAGACAGU 5'
CS_CCA	miR156h	cassava4.1_011712m|PACid:17982654	-1.23109	2.38071	1.96471	10.2321	5.20795	AT2G47180.1	AtGolS1,GolS1	galactinol synthase 1	miR156h	cassava4.1_011712m|PACid:17982654	4	37-56	1	target 5' AUUCUCUCUCUCUUCU-UCAA 3'	: ::::::::::::: ::::	query 3' CACGAGAGAGAGAAGACAGUU 5'
CS_CCA	miR156h	cassava4.1_013134m|PACid:17989043	-1.23109	3.03694	0.564706	4.63481	8.20748	AT3G60720.1	PDLP8	plasmodesmata-located protein 8	miR156h	cassava4.1_013134m|PACid:17989043	5	43-62	1	target 5' GUG-UUUUUCUCUUUUGUCUA 3'	::: :.:.::::::.:::: :	query 3' CACGAGAGAGAGAAGACAGUU 5'
CS_CCA	miR156h	cassava4.1_013006m|PACid:17981079	-1.23109	2.98987	0.858824	6.82253	7.94404	AT3G15690.2		Single hybrid motif superfamily protein	miR156h	cassava4.1_013006m|PACid:17981079	5.5	51-71	1	target 5' UGGCUUCCUCUCUUCUGUCGC 3'	:::. ::::::::::::.	query 3' CACGAGAGAGAGAAGACAGUU 5'
CS_CCA	miR156h	cassava4.1_001212m|PACid:17978737	-1.23109	2.19121	1.14118	5.2116	4.56687	AT2G33770.1	ATUBC24,PHO2,UBC24	phosphate 2	miR156h	cassava4.1_001212m|PACid:17978737	6	1620-1639	1	target 5' GUCCUUUCUCUCUUC-CUCAG 3'	:: ::.::::::::: :::.	query 3' CACGAGAGAGAGAAGACAGUU 5'
CS_CCA	miR156h	cassava4.1_010082m|PACid:17982673	-1.23109	3.92429	0.211765	3.21502	15.182	AT2G23540.1		GDSL-like Lipase/Acylhydrolase superfamily protein	miR156h	cassava4.1_010082m|PACid:17982673	6	483-503	1	target 5' GAGGGCUCUCUUUUCUGUUAC 3'	: : ::::::.::::::.:	query 3' CACGAGAGAGAGAAGACAGUU 5'
CS_CCA	miR156h	cassava4.1_009642m|PACid:17979787	-1.23109	3.5951	0.376471	4.54949	12.0846	AT5G54390.1	AHL,ATAHL,HL	HAL2-like	miR156h	cassava4.1_009642m|PACid:17979787	6	59-78	1	target 5' UGGCUUGUUCUCUU-UGUCAA 3'	:::. .:::::: ::::::	query 3' CACGAGAGAGAGAAGACAGUU 5'
CS_CCA	miR156h	cassava4.1_026105m|PACid:17992397	-1.23109	4.0058	0.094118	1.51195	16.0644				miR156h	cassava4.1_026105m|PACid:17992397	6	102-121	1	target 5' AUCUUCCUUCUCUUCU-UCAA 3'	: .:: .:::::::: ::::	query 3' CACGAGAGAGAGAAGACAGUU 5'
CS_CCA	miR156i	cassava4.1_000205m|PACid:17988975	-0.962825	2.03055	1.69412	6.9215	4.08561	AT2G47800.1	ATMRP4,EST3,MRP4	multidrug resistance-associated protein 4	miR156i	cassava4.1_000205m|PACid:17988975	4	128-149	1	target 5' GAGCUCUGCUAUCUUCUGUUGA 3'	: ::::: :::::::::::..:	query 3' CACGAGA-GAUAGAAGACAGUU 5'
CS_CCA	miR156i	cassava4.1_000900m|PACid:17970964	-0.962825	3.5527	0.470588	5.52218	11.7346	AT4G11610.1		C2 calcium/lipid-binding plant phosphoribosyltransferase family protein	miR156i	cassava4.1_000900m|PACid:17970964	6	35-55	1	target 5' GUGCUCACAAUCUUUUGGCAA 3'	:::::: : :::::.:: :::	query 3' CACGAGAGAUAGAAGACAGUU 5'
CS_CCA	miR156i	cassava4.1_021981m|PACid:17979725	-0.962825	5.34539	0.082353	3.34812	40.6558	AT5G66520.1		Tetratricopeptide repeat (TPR)-like superfamily protein	miR156i	cassava4.1_021981m|PACid:17979725	6	14-34	1	target 5' GCGCUCCCUAUAUUUUGUCGA 3'	: :::: :::: ::.::::.:	query 3' CACGAGAGAUAGAAGACAGUU 5'
CS_CCA	miR156i	cassava4.1_002342m|PACid:17973919	-0.962825	2.72469	0.329412	2.17747	6.61019	AT3G05900.1		neurofilament protein-related	miR156i	cassava4.1_002342m|PACid:17973919	6	2377-2397	1	target 5' GGGUUGUUUAUCUUCUGUAAU 3'	: :.: :.:::::::::: :	query 3' CACGAGAGAUAGAAGACAGUU 5'
CS_CCA	miR156i	cassava4.1_005358m|PACid:17988842	-0.962825	2.02828	0.576471	2.35154	4.0792	AT2G44660.1		ALG6, ALG8 glycosyltransferase family	miR156i	cassava4.1_005358m|PACid:17988842	6	844-863	1	target 5' GGGCUAUCUAUCUU-UCUCAA 3'	: ::: :::::::: : ::::	query 3' CACGAGAGAUAGAAGACAGUU 5'
CS_CCA	miR156i	cassava4.1_011712m|PACid:17982654	-0.962825	2.38071	1.96471	10.2321	5.20795	AT2G47180.1	AtGolS1,GolS1	galactinol synthase 1	miR156i	cassava4.1_011712m|PACid:17982654	6	37-56	1	target 5' AUUCUCUCUCUCUUCU-UCAA 3'	: :::::: :::::: ::::	query 3' CACGAGAGAUAGAAGACAGUU 5'
CS_CCA	miR156i	cassava4.1_027336m|PACid:17980866	-0.962825	6.04118	0.058824	3.87372	65.8532	AT1G05700.1		Leucine-rich repeat transmembrane protein kinase protein	miR156i	cassava4.1_027336m|PACid:17980866	6	37-56	1	target 5' GUGCUCU-UGUUUUUUCUCAA 3'	::::::: :.:.::.: ::::	query 3' CACGAGAGAUAGAAGACAGUU 5'
CS_CCA	miR156j	cassava4.1_000205m|PACid:17988975	-0.962825	2.03055	1.69412	6.9215	4.08561	AT2G47800.1	ATMRP4,EST3,MRP4	multidrug resistance-associated protein 4	miR156j	cassava4.1_000205m|PACid:17988975	4	128-149	1	target 5' GAGCUCUGCUAUCUUCUGUUGA 3'	: ::::: :::::::::::..:	query 3' CACGAGA-GAUAGAAGACAGUU 5'
CS_CCA	miR156j	cassava4.1_000900m|PACid:17970964	-0.962825	3.5527	0.470588	5.52218	11.7346	AT4G11610.1		C2 calcium/lipid-binding plant phosphoribosyltransferase family protein	miR156j	cassava4.1_000900m|PACid:17970964	6	35-55	1	target 5' GUGCUCACAAUCUUUUGGCAA 3'	:::::: : :::::.:: :::	query 3' CACGAGAGAUAGAAGACAGUU 5'
CS_CCA	miR156j	cassava4.1_021981m|PACid:17979725	-0.962825	5.34539	0.082353	3.34812	40.6558	AT5G66520.1		Tetratricopeptide repeat (TPR)-like superfamily protein	miR156j	cassava4.1_021981m|PACid:17979725	6	14-34	1	target 5' GCGCUCCCUAUAUUUUGUCGA 3'	: :::: :::: ::.::::.:	query 3' CACGAGAGAUAGAAGACAGUU 5'
CS_CCA	miR156j	cassava4.1_002342m|PACid:17973919	-0.962825	2.72469	0.329412	2.17747	6.61019	AT3G05900.1		neurofilament protein-related	miR156j	cassava4.1_002342m|PACid:17973919	6	2377-2397	1	target 5' GGGUUGUUUAUCUUCUGUAAU 3'	: :.: :.:::::::::: :	query 3' CACGAGAGAUAGAAGACAGUU 5'
CS_CCA	miR156j	cassava4.1_005358m|PACid:17988842	-0.962825	2.02828	0.576471	2.35154	4.0792	AT2G44660.1		ALG6, ALG8 glycosyltransferase family	miR156j	cassava4.1_005358m|PACid:17988842	6	844-863	1	target 5' GGGCUAUCUAUCUU-UCUCAA 3'	: ::: :::::::: : ::::	query 3' CACGAGAGAUAGAAGACAGUU 5'
CS_CCA	miR156j	cassava4.1_011712m|PACid:17982654	-0.962825	2.38071	1.96471	10.2321	5.20795	AT2G47180.1	AtGolS1,GolS1	galactinol synthase 1	miR156j	cassava4.1_011712m|PACid:17982654	6	37-56	1	target 5' AUUCUCUCUCUCUUCU-UCAA 3'	: :::::: :::::: ::::	query 3' CACGAGAGAUAGAAGACAGUU 5'
CS_CCA	miR156j	cassava4.1_027336m|PACid:17980866	-0.962825	6.04118	0.058824	3.87372	65.8532	AT1G05700.1		Leucine-rich repeat transmembrane protein kinase protein	miR156j	cassava4.1_027336m|PACid:17980866	6	37-56	1	target 5' GUGCUCU-UGUUUUUUCUCAA 3'	::::::: :.:.::.: ::::	query 3' CACGAGAGAUAGAAGACAGUU 5'
CS_CCA	miR156k	cassava4.1_000205m|PACid:17988975	-0.962825	2.03055	1.69412	6.9215	4.08561	AT2G47800.1	ATMRP4,EST3,MRP4	multidrug resistance-associated protein 4	miR156k	cassava4.1_000205m|PACid:17988975	4	128-149	1	target 5' GAGCUCUGCUAUCUUCUGUUGA 3'	: ::::: :::::::::::..:	query 3' CACGAGA-GAUAGAAGACAGUU 5'
CS_CCA	miR156k	cassava4.1_000900m|PACid:17970964	-0.962825	3.5527	0.470588	5.52218	11.7346	AT4G11610.1		C2 calcium/lipid-binding plant phosphoribosyltransferase family protein	miR156k	cassava4.1_000900m|PACid:17970964	6	35-55	1	target 5' GUGCUCACAAUCUUUUGGCAA 3'	:::::: : :::::.:: :::	query 3' CACGAGAGAUAGAAGACAGUU 5'
CS_CCA	miR156k	cassava4.1_021981m|PACid:17979725	-0.962825	5.34539	0.082353	3.34812	40.6558	AT5G66520.1		Tetratricopeptide repeat (TPR)-like superfamily protein	miR156k	cassava4.1_021981m|PACid:17979725	6	14-34	1	target 5' GCGCUCCCUAUAUUUUGUCGA 3'	: :::: :::: ::.::::.:	query 3' CACGAGAGAUAGAAGACAGUU 5'
CS_CCA	miR156k	cassava4.1_002342m|PACid:17973919	-0.962825	2.72469	0.329412	2.17747	6.61019	AT3G05900.1		neurofilament protein-related	miR156k	cassava4.1_002342m|PACid:17973919	6	2377-2397	1	target 5' GGGUUGUUUAUCUUCUGUAAU 3'	: :.: :.:::::::::: :	query 3' CACGAGAGAUAGAAGACAGUU 5'
CS_CCA	miR156k	cassava4.1_005358m|PACid:17988842	-0.962825	2.02828	0.576471	2.35154	4.0792	AT2G44660.1		ALG6, ALG8 glycosyltransferase family	miR156k	cassava4.1_005358m|PACid:17988842	6	844-863	1	target 5' GGGCUAUCUAUCUU-UCUCAA 3'	: ::: :::::::: : ::::	query 3' CACGAGAGAUAGAAGACAGUU 5'
CS_CCA	miR156k	cassava4.1_011712m|PACid:17982654	-0.962825	2.38071	1.96471	10.2321	5.20795	AT2G47180.1	AtGolS1,GolS1	galactinol synthase 1	miR156k	cassava4.1_011712m|PACid:17982654	6	37-56	1	target 5' AUUCUCUCUCUCUUCU-UCAA 3'	: :::::: :::::: ::::	query 3' CACGAGAGAUAGAAGACAGUU 5'
CS_CCA	miR156k	cassava4.1_027336m|PACid:17980866	-0.962825	6.04118	0.058824	3.87372	65.8532	AT1G05700.1		Leucine-rich repeat transmembrane protein kinase protein	miR156k	cassava4.1_027336m|PACid:17980866	6	37-56	1	target 5' GUGCUCU-UGUUUUUUCUCAA 3'	::::::: :.:.::.: ::::	query 3' CACGAGAGAUAGAAGACAGUU 5'
CS_CCA	miR160a	cassava4.1_011093m|PACid:17972270	-1.81967	5.14537	0.141176	4.99659	35.3925	AT2G34460.1		NAD(P)-binding Rossmann-fold superfamily protein	miR160a	cassava4.1_011093m|PACid:17972270	5	1242-1261	1	target 5' UGU-UUUGGCUCUUCAUACGG 3'	:.: . ::::::.:::::::	query 3' AUACGUACCGAGGAGUAUGCG 5'
CS_CCA	miR160b	cassava4.1_011093m|PACid:17972270	-1.81967	5.14537	0.141176	4.99659	35.3925	AT2G34460.1		NAD(P)-binding Rossmann-fold superfamily protein	miR160b	cassava4.1_011093m|PACid:17972270	5	1242-1261	1	target 5' UGU-UUUGGCUCUUCAUACGG 3'	:.: . ::::::.:::::::	query 3' AUACGUACCGAGGAGUAUGCG 5'
CS_CCA	miR166a	cassava4.1_003430m|PACid:17973254	0.599305	-2.51974	4.36471	0.761092	0.174374	AT3G13750.1	BGAL1	beta galactosidase 1	miR166a	cassava4.1_003430m|PACid:17973254	5.5	1081-1101	1	target 5' GUGGACUGAAGCCUGGACUGG 3'	: ::: :::::::::: :.:.	query 3' CCCCUUACUUCGGACCAGGCU 5'
CS_CCA	miR166a	cassava4.1_018572m|PACid:17969210	0.599305	-4.37806	2.2	0.105802	0.048092	AT1G26550.1		FKBP-like peptidyl-prolyl cis-trans isomerase family protein	miR166a	cassava4.1_018572m|PACid:17969210	6	425-445	1	target 5' GGGGAAAGAUGGCUGGUCCGU 3'	:::::: :: : ::::::::	query 3' CCCCUUACUUCGGACCAGGCU 5'
CS_CCA	miR166b	cassava4.1_003430m|PACid:17973254	0.599305	-2.51974	4.36471	0.761092	0.174374	AT3G13750.1	BGAL1	beta galactosidase 1	miR166b	cassava4.1_003430m|PACid:17973254	5.5	1081-1101	1	target 5' GUGGACUGAAGCCUGGACUGG 3'	: ::: :::::::::: :.:.	query 3' CCCCUUACUUCGGACCAGGCU 5'
CS_CCA	miR166b	cassava4.1_018572m|PACid:17969210	0.599305	-4.37806	2.2	0.105802	0.048092	AT1G26550.1		FKBP-like peptidyl-prolyl cis-trans isomerase family protein	miR166b	cassava4.1_018572m|PACid:17969210	6	425-445	1	target 5' GGGGAAAGAUGGCUGGUCCGU 3'	:::::: :: : ::::::::	query 3' CCCCUUACUUCGGACCAGGCU 5'
CS_CCA	miR166c	cassava4.1_003430m|PACid:17973254	0.599305	-2.51974	4.36471	0.761092	0.174374	AT3G13750.1	BGAL1	beta galactosidase 1	miR166c	cassava4.1_003430m|PACid:17973254	5.5	1081-1101	1	target 5' GUGGACUGAAGCCUGGACUGG 3'	: ::: :::::::::: :.:.	query 3' CCCCUUACUUCGGACCAGGCU 5'
CS_CCA	miR166c	cassava4.1_018572m|PACid:17969210	0.599305	-4.37806	2.2	0.105802	0.048092	AT1G26550.1		FKBP-like peptidyl-prolyl cis-trans isomerase family protein	miR166c	cassava4.1_018572m|PACid:17969210	6	425-445	1	target 5' GGGGAAAGAUGGCUGGUCCGU 3'	:::::: :: : ::::::::	query 3' CCCCUUACUUCGGACCAGGCU 5'
CS_CCA	miR166d	cassava4.1_003430m|PACid:17973254	0.599305	-2.51974	4.36471	0.761092	0.174374	AT3G13750.1	BGAL1	beta galactosidase 1	miR166d	cassava4.1_003430m|PACid:17973254	5.5	1081-1101	1	target 5' GUGGACUGAAGCCUGGACUGG 3'	: ::: :::::::::: :.:.	query 3' CCCCUUACUUCGGACCAGGCU 5'
CS_CCA	miR166d	cassava4.1_018572m|PACid:17969210	0.599305	-4.37806	2.2	0.105802	0.048092	AT1G26550.1		FKBP-like peptidyl-prolyl cis-trans isomerase family protein	miR166d	cassava4.1_018572m|PACid:17969210	6	425-445	1	target 5' GGGGAAAGAUGGCUGGUCCGU 3'	:::::: :: : ::::::::	query 3' CCCCUUACUUCGGACCAGGCU 5'
CS_CCA	miR166e	cassava4.1_003430m|PACid:17973254	0.599305	-2.51974	4.36471	0.761092	0.174374	AT3G13750.1	BGAL1	beta galactosidase 1	miR166e	cassava4.1_003430m|PACid:17973254	5.5	1081-1101	1	target 5' GUGGACUGAAGCCUGGACUGG 3'	: ::: :::::::::: :.:.	query 3' CCCCUUACUUCGGACCAGGCU 5'
CS_CCA	miR166e	cassava4.1_018572m|PACid:17969210	0.599305	-4.37806	2.2	0.105802	0.048092	AT1G26550.1		FKBP-like peptidyl-prolyl cis-trans isomerase family protein	miR166e	cassava4.1_018572m|PACid:17969210	6	425-445	1	target 5' GGGGAAAGAUGGCUGGUCCGU 3'	:::::: :: : ::::::::	query 3' CCCCUUACUUCGGACCAGGCU 5'
CS_CCA	miR166f	cassava4.1_003430m|PACid:17973254	0.599305	-2.51974	4.36471	0.761092	0.174374	AT3G13750.1	BGAL1	beta galactosidase 1	miR166f	cassava4.1_003430m|PACid:17973254	5.5	1081-1101	1	target 5' GUGGACUGAAGCCUGGACUGG 3'	: ::: :::::::::: :.:.	query 3' CCCCUUACUUCGGACCAGGCU 5'
CS_CCA	miR166f	cassava4.1_018572m|PACid:17969210	0.599305	-4.37806	2.2	0.105802	0.048092	AT1G26550.1		FKBP-like peptidyl-prolyl cis-trans isomerase family protein	miR166f	cassava4.1_018572m|PACid:17969210	6	425-445	1	target 5' GGGGAAAGAUGGCUGGUCCGU 3'	:::::: :: : ::::::::	query 3' CCCCUUACUUCGGACCAGGCU 5'
CS_CCA	miR166g	cassava4.1_003430m|PACid:17973254	0.599305	-2.51974	4.36471	0.761092	0.174374	AT3G13750.1	BGAL1	beta galactosidase 1	miR166g	cassava4.1_003430m|PACid:17973254	5.5	1081-1101	1	target 5' GUGGACUGAAGCCUGGACUGG 3'	: ::: :::::::::: :.:.	query 3' CCCCUUACUUCGGACCAGGCU 5'
CS_CCA	miR166g	cassava4.1_018572m|PACid:17969210	0.599305	-4.37806	2.2	0.105802	0.048092	AT1G26550.1		FKBP-like peptidyl-prolyl cis-trans isomerase family protein	miR166g	cassava4.1_018572m|PACid:17969210	6	425-445	1	target 5' GGGGAAAGAUGGCUGGUCCGU 3'	:::::: :: : ::::::::	query 3' CCCCUUACUUCGGACCAGGCU 5'
CS_CCA	miR166h	cassava4.1_003430m|PACid:17973254	0.599305	-2.51974	4.36471	0.761092	0.174374	AT3G13750.1	BGAL1	beta galactosidase 1	miR166h	cassava4.1_003430m|PACid:17973254	5.5	1081-1101	1	target 5' GUGGACUGAAGCCUGGACUGG 3'	: ::: :::::::::: :.:.	query 3' CCCCUUACUUCGGACCAGGCU 5'
CS_CCA	miR166h	cassava4.1_018572m|PACid:17969210	0.599305	-4.37806	2.2	0.105802	0.048092	AT1G26550.1		FKBP-like peptidyl-prolyl cis-trans isomerase family protein	miR166h	cassava4.1_018572m|PACid:17969210	6	425-445	1	target 5' GGGGAAAGAUGGCUGGUCCGU 3'	:::::: :: : ::::::::	query 3' CCCCUUACUUCGGACCAGGCU 5'
CS_CCA	miR171h	cassava4.1_017850m|PACid:17961158	-1.48406	2.03319	0.647059	2.64846	4.09308	AT1G75630.1	AVA-P4	vacuolar H+-pumping ATPase 16 kDa proteolipid subunit 4	miR171h	cassava4.1_017850m|PACid:17961158	5	216-237	1	target 5' AGUGGUGUUGGUGUGGCAUCAA 3'	::::.:.::::.:.::: ::::	query 3' UCACUAUAACCGCGCCG-AGUU 5'
CS_CCA	miR171i	cassava4.1_017850m|PACid:17961158	-1.48406	2.03319	0.647059	2.64846	4.09308	AT1G75630.1	AVA-P4	vacuolar H+-pumping ATPase 16 kDa proteolipid subunit 4	miR171i	cassava4.1_017850m|PACid:17961158	5	216-237	1	target 5' AGUGGUGUUGGUGUGGCAUCAA 3'	::::.:.::::.:.::: ::::	query 3' UCACUAUAACCGCGCCG-AGUU 5'
CS_CCA	miR172a	cassava4.1_003639m|PACid:17981642	-0.899102	2.68616	0.317647	2.04437	6.43598	AT2G47940.1	DEGP2	DEGP protease 2	miR172a	cassava4.1_003639m|PACid:17981642	4	1178-1198	1	target 5' UGUGAGCUUUGAUGAUGUUCA 3'	:::::. .:::::::::.::	query 3' ACACUUAGAACUACUACGAGG 5'
CS_CCA	miR172a	cassava4.1_018488m|PACid:17987861	-0.899102	4.55671	0.094118	2.21502	23.5346	AT2G09990.1		Ribosomal protein S5 domain 2-like superfamily protein	miR172a	cassava4.1_018488m|PACid:17987861	4.5	816-835	1	target 5' UG-GAAUCUUAGUGAUGCUCU 3'	:: ::::::: .::::::::.	query 3' ACACUUAGAACUACUACGAGG 5'
CS_CCA	miR172a	cassava4.1_004440m|PACid:17983077	-0.899102	3.09059	0.517647	4.40956	8.51846	AT2G41140.1	ATCBK3,ATCRK1,CRK1	CDPK-related kinase 1	miR172a	cassava4.1_004440m|PACid:17983077	4.5	1029-1049	1	target 5' UCCAAUUUUUGAUGAUGCUCC 3'	: : :.:::::::::::::	query 3' ACACUUAGAACUACUACGAGG 5'
CS_CCA	miR172a	cassava4.1_004687m|PACid:17983078	-0.899102	2.67636	0.670588	4.28669	6.39243	AT2G41140.1	ATCBK3,ATCRK1,CRK1	CDPK-related kinase 1	miR172a	cassava4.1_004687m|PACid:17983078	4.5	1029-1049	1	target 5' UCCAAUUUUUGAUGAUGCUCC 3'	: : :.:::::::::::::	query 3' ACACUUAGAACUACUACGAGG 5'
CS_CCA	miR172a	cassava4.1_005248m|PACid:17972729	-0.899102	3.43864	0.188235	2.04096	10.8426				miR172a	cassava4.1_005248m|PACid:17972729	5	177-196	1	target 5' UUUGAA-CUUGAUGGGGCUCC 3'	: :::: :::::::. :::::	query 3' ACACUUAGAACUACUACGAGG 5'
CS_CCA	miR172a	cassava4.1_019619m|PACid:17963510	-0.899102	4.29874	1.85882	36.5836	19.6811	AT1G36240.1		Ribosomal protein L7Ae/L30e/S12e/Gadd45 family protein	miR172a	cassava4.1_019619m|PACid:17963510	5.5	505-524	1	target 5' UGUGGAACUUGUUGA-GCUCC 3'	::::.: :::: ::: :::::	query 3' ACACUUAGAACUACUACGAGG 5'
CS_CCA	miR172a	cassava4.1_033473m|PACid:17965432	-0.899102	3.36148	0.247059	2.53925	10.2779	AT5G17680.1		disease resistance protein (TIR-NBS-LRR class), putative	miR172a	cassava4.1_033473m|PACid:17965432	6	1508-1529	1	target 5' UGUGGAUUCCUGAUGAUGUUUU 3'	::::.: :: ::::::::.:..	query 3' ACACUU-AGAACUACUACGAGG 5'
CS_CCA	miR172a	cassava4.1_022477m|PACid:17962341	-0.899102	4.23856	0.670588	12.6587	18.877	AT5G11720.1		Glycosyl hydrolases family 31 protein	miR172a	cassava4.1_022477m|PACid:17962341	6	639-659	1	target 5' UGUGAAUCUUUAUGGAGCUCA 3'	:::::::::: :::. ::::	query 3' ACACUUAGAACUACUACGAGG 5'
CS_CCA	miR172a	cassava4.1_002696m|PACid:17966268	-0.899102	2.11371	0.435294	1.88396	4.32801	AT4G36550.1		ARM repeat superfamily protein	miR172a	cassava4.1_002696m|PACid:17966268	6	1783-1803	1	target 5' UGAGAAUUUUGUUGAUCCUCU 3'	:: ::::.::: :::: :::.	query 3' ACACUUAGAACUACUACGAGG 5'
CS_CCA	miR172a	cassava4.1_013290m|PACid:17988374	-0.899102	2.28488	2.74118	13.3584	4.87322	AT5G62740.1	ATHIR1,HIR1	SPFH/Band 7/PHB domain-containing membrane-associated protein family	miR172a	cassava4.1_013290m|PACid:17988374	6	196-216	1	target 5' UGGGAAGUUUGAUGAUGUGCU 3'	:: ::: .:::::::::. :.	query 3' ACACUUAGAACUACUACGAGG 5'
CS_CCA	miR172a	cassava4.1_013296m|PACid:17988373	-0.899102	2.18127	3.02353	13.7133	4.53553	AT5G62740.1	ATHIR1,HIR1	SPFH/Band 7/PHB domain-containing membrane-associated protein family	miR172a	cassava4.1_013296m|PACid:17988373	6	190-210	1	target 5' UGGGAAGUUUGAUGAUGUGCU 3'	:: ::: .:::::::::. :.	query 3' ACACUUAGAACUACUACGAGG 5'
CS_CCA	miR172a	cassava4.1_013316m|PACid:17988375	-0.899102	2.45041	2.43529	13.3106	5.4657	AT5G62740.1	ATHIR1,HIR1	SPFH/Band 7/PHB domain-containing membrane-associated protein family	miR172a	cassava4.1_013316m|PACid:17988375	6	184-204	1	target 5' UGGGAAGUUUGAUGAUGUGCU 3'	:: ::: .:::::::::. :.	query 3' ACACUUAGAACUACUACGAGG 5'
CS_CCA	miR172a	cassava4.1_033481m|PACid:17962396	-0.899102	5.74991	0.070588	3.79863	53.814	AT1G28570.1		SGNH hydrolase-type esterase superfamily protein	miR172a	cassava4.1_033481m|PACid:17962396	6	828-848	1	target 5' UGGAGAUCUUUAUGGUGCUCU 3'	:: .::::: :::.:::::.	query 3' ACACUUAGAACUACUACGAGG 5'
CS_CCA	miR172a	cassava4.1_024487m|PACid:17980038	-0.899102	4.27833	0.105882	2.05461	19.4046	AT3G50370.1			miR172a	cassava4.1_024487m|PACid:17980038	6	1299-1319	1	target 5' UGAGAGGUUUGAUGAUGCUGG 3'	:: ::. .:::::::::::	query 3' ACACUUAGAACUACUACGAGG 5'
CS_CCA	miR172a	cassava4.1_001539m|PACid:17962318	-0.899102	2.44765	1.02353	5.58362	5.45526	AT2G42700.1			miR172a	cassava4.1_001539m|PACid:17962318	6	2290-2310	1	target 5' UGAUGAUUUUGAUGAUGAUCA 3'	:: .::.::::::::: ::	query 3' ACACUUAGAACUACUACGAGG 5'
CS_CCA	miR172a	cassava4.1_004799m|PACid:17985372	-0.899102	3.37528	0.152941	1.58703	10.3767	AT2G38080.1	ATLMCO4,IRX12,LAC4,LMCO4	Laccase/Diphenol oxidase family protein	miR172a	cassava4.1_004799m|PACid:17985372	6	1455-1475	1	target 5' UUUCAAUCUUGUUGAUCCUCC 3'	: : ::::::: :::: ::::	query 3' ACACUUAGAACUACUACGAGG 5'
CS_CCA	miR172b	cassava4.1_003639m|PACid:17981642	-0.899102	2.68616	0.317647	2.04437	6.43598	AT2G47940.1	DEGP2	DEGP protease 2	miR172b	cassava4.1_003639m|PACid:17981642	4	1178-1198	1	target 5' UGUGAGCUUUGAUGAUGUUCA 3'	:::::. .:::::::::.::	query 3' ACACUUAGAACUACUACGAGG 5'
CS_CCA	miR172b	cassava4.1_018488m|PACid:17987861	-0.899102	4.55671	0.094118	2.21502	23.5346	AT2G09990.1		Ribosomal protein S5 domain 2-like superfamily protein	miR172b	cassava4.1_018488m|PACid:17987861	4.5	816-835	1	target 5' UG-GAAUCUUAGUGAUGCUCU 3'	:: ::::::: .::::::::.	query 3' ACACUUAGAACUACUACGAGG 5'
CS_CCA	miR172b	cassava4.1_004440m|PACid:17983077	-0.899102	3.09059	0.517647	4.40956	8.51846	AT2G41140.1	ATCBK3,ATCRK1,CRK1	CDPK-related kinase 1	miR172b	cassava4.1_004440m|PACid:17983077	4.5	1029-1049	1	target 5' UCCAAUUUUUGAUGAUGCUCC 3'	: : :.:::::::::::::	query 3' ACACUUAGAACUACUACGAGG 5'
CS_CCA	miR172b	cassava4.1_004687m|PACid:17983078	-0.899102	2.67636	0.670588	4.28669	6.39243	AT2G41140.1	ATCBK3,ATCRK1,CRK1	CDPK-related kinase 1	miR172b	cassava4.1_004687m|PACid:17983078	4.5	1029-1049	1	target 5' UCCAAUUUUUGAUGAUGCUCC 3'	: : :.:::::::::::::	query 3' ACACUUAGAACUACUACGAGG 5'
CS_CCA	miR172b	cassava4.1_005248m|PACid:17972729	-0.899102	3.43864	0.188235	2.04096	10.8426				miR172b	cassava4.1_005248m|PACid:17972729	5	177-196	1	target 5' UUUGAA-CUUGAUGGGGCUCC 3'	: :::: :::::::. :::::	query 3' ACACUUAGAACUACUACGAGG 5'
CS_CCA	miR172b	cassava4.1_019619m|PACid:17963510	-0.899102	4.29874	1.85882	36.5836	19.6811	AT1G36240.1		Ribosomal protein L7Ae/L30e/S12e/Gadd45 family protein	miR172b	cassava4.1_019619m|PACid:17963510	5.5	505-524	1	target 5' UGUGGAACUUGUUGA-GCUCC 3'	::::.: :::: ::: :::::	query 3' ACACUUAGAACUACUACGAGG 5'
CS_CCA	miR172b	cassava4.1_033473m|PACid:17965432	-0.899102	3.36148	0.247059	2.53925	10.2779	AT5G17680.1		disease resistance protein (TIR-NBS-LRR class), putative	miR172b	cassava4.1_033473m|PACid:17965432	6	1508-1529	1	target 5' UGUGGAUUCCUGAUGAUGUUUU 3'	::::.: :: ::::::::.:..	query 3' ACACUU-AGAACUACUACGAGG 5'
CS_CCA	miR172b	cassava4.1_022477m|PACid:17962341	-0.899102	4.23856	0.670588	12.6587	18.877	AT5G11720.1		Glycosyl hydrolases family 31 protein	miR172b	cassava4.1_022477m|PACid:17962341	6	639-659	1	target 5' UGUGAAUCUUUAUGGAGCUCA 3'	:::::::::: :::. ::::	query 3' ACACUUAGAACUACUACGAGG 5'
CS_CCA	miR172b	cassava4.1_002696m|PACid:17966268	-0.899102	2.11371	0.435294	1.88396	4.32801	AT4G36550.1		ARM repeat superfamily protein	miR172b	cassava4.1_002696m|PACid:17966268	6	1783-1803	1	target 5' UGAGAAUUUUGUUGAUCCUCU 3'	:: ::::.::: :::: :::.	query 3' ACACUUAGAACUACUACGAGG 5'
CS_CCA	miR172b	cassava4.1_013290m|PACid:17988374	-0.899102	2.28488	2.74118	13.3584	4.87322	AT5G62740.1	ATHIR1,HIR1	SPFH/Band 7/PHB domain-containing membrane-associated protein family	miR172b	cassava4.1_013290m|PACid:17988374	6	196-216	1	target 5' UGGGAAGUUUGAUGAUGUGCU 3'	:: ::: .:::::::::. :.	query 3' ACACUUAGAACUACUACGAGG 5'
CS_CCA	miR172b	cassava4.1_013296m|PACid:17988373	-0.899102	2.18127	3.02353	13.7133	4.53553	AT5G62740.1	ATHIR1,HIR1	SPFH/Band 7/PHB domain-containing membrane-associated protein family	miR172b	cassava4.1_013296m|PACid:17988373	6	190-210	1	target 5' UGGGAAGUUUGAUGAUGUGCU 3'	:: ::: .:::::::::. :.	query 3' ACACUUAGAACUACUACGAGG 5'
CS_CCA	miR172b	cassava4.1_013316m|PACid:17988375	-0.899102	2.45041	2.43529	13.3106	5.4657	AT5G62740.1	ATHIR1,HIR1	SPFH/Band 7/PHB domain-containing membrane-associated protein family	miR172b	cassava4.1_013316m|PACid:17988375	6	184-204	1	target 5' UGGGAAGUUUGAUGAUGUGCU 3'	:: ::: .:::::::::. :.	query 3' ACACUUAGAACUACUACGAGG 5'
CS_CCA	miR172b	cassava4.1_033481m|PACid:17962396	-0.899102	5.74991	0.070588	3.79863	53.814	AT1G28570.1		SGNH hydrolase-type esterase superfamily protein	miR172b	cassava4.1_033481m|PACid:17962396	6	828-848	1	target 5' UGGAGAUCUUUAUGGUGCUCU 3'	:: .::::: :::.:::::.	query 3' ACACUUAGAACUACUACGAGG 5'
CS_CCA	miR172b	cassava4.1_024487m|PACid:17980038	-0.899102	4.27833	0.105882	2.05461	19.4046	AT3G50370.1			miR172b	cassava4.1_024487m|PACid:17980038	6	1299-1319	1	target 5' UGAGAGGUUUGAUGAUGCUGG 3'	:: ::. .:::::::::::	query 3' ACACUUAGAACUACUACGAGG 5'
CS_CCA	miR172b	cassava4.1_001539m|PACid:17962318	-0.899102	2.44765	1.02353	5.58362	5.45526	AT2G42700.1			miR172b	cassava4.1_001539m|PACid:17962318	6	2290-2310	1	target 5' UGAUGAUUUUGAUGAUGAUCA 3'	:: .::.::::::::: ::	query 3' ACACUUAGAACUACUACGAGG 5'
CS_CCA	miR172b	cassava4.1_004799m|PACid:17985372	-0.899102	3.37528	0.152941	1.58703	10.3767	AT2G38080.1	ATLMCO4,IRX12,LAC4,LMCO4	Laccase/Diphenol oxidase family protein	miR172b	cassava4.1_004799m|PACid:17985372	6	1455-1475	1	target 5' UUUCAAUCUUGUUGAUCCUCC 3'	: : ::::::: :::: ::::	query 3' ACACUUAGAACUACUACGAGG 5'
CS_CCA	miR319a	cassava4.1_004517m|PACid:17987200	-0.899102	3.50728	0.658824	7.49147	11.371	AT3G15030.1	MEE35,TCP4	TCP family transcription factor 4	miR319a	cassava4.1_004517m|PACid:17987200	3.5	1463-1482	1	target 5' GGGGACCCCUUCAGUCCAGU 3'	::.: ::::::::::::.:	query 3' CCUCGAGGGAAGUCAGGUUA 5'
CS_CCA	miR319a	cassava4.1_034308m|PACid:17971311	-0.899102	4.89931	0.270588	8.07508	29.8427	AT3G20860.1	ATNEK5,NEK5	NIMA-related kinase 5	miR319a	cassava4.1_034308m|PACid:17971311	4	384-402	1	target 5' GGA-CUACCUUCACUCCAAU 3'	::: :: :::::: ::::::	query 3' CCUCGAGGGAAGUCAGGUUA 5'
CS_CCA	miR319a	cassava4.1_015766m|PACid:17986366	-0.899102	2.12693	5.84706	25.5392	4.36788	AT3G09270.1	ATGSTU8,GSTU8	glutathione S-transferase TAU 8	miR319a	cassava4.1_015766m|PACid:17986366	4	67-85	1	target 5' GGAGC-CCCUUCAGUCGAAG 3'	::::: :::::::::: ::	query 3' CCUCGAGGGAAGUCAGGUUA 5'
CS_CCA	miR319a	cassava4.1_004796m|PACid:17973176	-0.899102	5.34277	0.105882	4.29693	40.5821	AT4G20980.3		Eukaryotic translation initiation factor 3 subunit 7 (eIF-3)	miR319a	cassava4.1_004796m|PACid:17973176	6	1702-1720	1	target 5' UGAGCUCUUUUCAGU-CAGU 3'	::::::..:::::: ::.:	query 3' CCUCGAGGGAAGUCAGGUUA 5'
CS_CCA	miR319a	cassava4.1_002875m|PACid:17960522	-0.899102	3.93935	0.2	3.06826	15.3413	AT3G54350.2	emb1967	Forkhead-associated (FHA) domain-containing protein	miR319a	cassava4.1_002875m|PACid:17960522	6	1265-1283	1	target 5' UCAGCUCUCUUCA-UCCAGU 3'	:::::.::::: ::::.:	query 3' CCUCGAGGGAAGUCAGGUUA 5'
CS_CCA	miR390a	cassava4.1_000618m|PACid:17990302	-0.604095	2.11103	0.541176	2.33788	4.32	AT1G55610.1	BRL1	BRI1 like	miR390a	cassava4.1_000618m|PACid:17990302	4.5	1508-1527	1	target 5' GGU-CCAUCCCACCUGAGCUU 3'	::. : ::::: :::::::::	query 3' CCGCGAUAGGGAGGACUCGAA 5'
CS_CCA	miR390a	cassava4.1_027671m|PACid:17973552	-0.604095	3.09422	0.188235	1.60751	8.53989	AT3G47570.1		Leucine-rich repeat protein kinase family protein	miR390a	cassava4.1_027671m|PACid:17973552	5	1633-1653	1	target 5' GGCUCCAUUCCUUUUGAGCUU 3'	::: : ::.:::..:::::::	query 3' CCGCGAUAGGGAGGACUCGAA 5'
CS_CCA	miR390a	cassava4.1_000894m|PACid:17980957	-0.604095	2.11688	0.976471	4.2355	4.33756	AT3G45780.1	JK224,NPH1,PHOT1,RPT1	phototropin 1	miR390a	cassava4.1_000894m|PACid:17980957	5.5	3349-3369	1	target 5' UGCCUGAAUCCUCCUGAGCUU 3'	:: . : .::::::::::::	query 3' CCGCGAUAGGGAGGACUCGAA 5'
CS_CCA	miR390a	cassava4.1_002891m|PACid:17991747	-0.604095	2.3021	0.329412	1.62457	4.93174	AT2G27810.1	ATNAT12,NAT12	nucleobase-ascorbate transporter 12	miR390a	cassava4.1_002891m|PACid:17991747	5.5	1594-1613	1	target 5' GUCGCUG-CUCUCCUGUGCUU 3'	: ::::. :.:::::: ::::	query 3' CCGCGAUAGGGAGGACUCGAA 5'
CS_CCA	miR390a	cassava4.1_030151m|PACid:17977708	-0.604095	3.47147	0.2	2.21843	11.0922	AT1G49560.1		Homeodomain-like superfamily protein	miR390a	cassava4.1_030151m|PACid:17977708	6	2013-04-24	1	target 5' GGUUCGGUCCCUCCUGAUCUG 3'	::. : .:::::::::: ::	query 3' CCGCGAUAGGGAGGACUCGAA 5'
CS_CCA	miR390b	cassava4.1_000618m|PACid:17990302	-0.604095	2.11103	0.541176	2.33788	4.32	AT1G55610.1	BRL1	BRI1 like	miR390b	cassava4.1_000618m|PACid:17990302	4.5	1508-1527	1	target 5' GGU-CCAUCCCACCUGAGCUU 3'	::. : ::::: :::::::::	query 3' CCGCGAUAGGGAGGACUCGAA 5'
CS_CCA	miR390b	cassava4.1_027671m|PACid:17973552	-0.604095	3.09422	0.188235	1.60751	8.53989	AT3G47570.1		Leucine-rich repeat protein kinase family protein	miR390b	cassava4.1_027671m|PACid:17973552	5	1633-1653	1	target 5' GGCUCCAUUCCUUUUGAGCUU 3'	::: : ::.:::..:::::::	query 3' CCGCGAUAGGGAGGACUCGAA 5'
CS_CCA	miR390b	cassava4.1_000894m|PACid:17980957	-0.604095	2.11688	0.976471	4.2355	4.33756	AT3G45780.1	JK224,NPH1,PHOT1,RPT1	phototropin 1	miR390b	cassava4.1_000894m|PACid:17980957	5.5	3349-3369	1	target 5' UGCCUGAAUCCUCCUGAGCUU 3'	:: . : .::::::::::::	query 3' CCGCGAUAGGGAGGACUCGAA 5'
CS_CCA	miR390b	cassava4.1_002891m|PACid:17991747	-0.604095	2.3021	0.329412	1.62457	4.93174	AT2G27810.1	ATNAT12,NAT12	nucleobase-ascorbate transporter 12	miR390b	cassava4.1_002891m|PACid:17991747	5.5	1594-1613	1	target 5' GUCGCUG-CUCUCCUGUGCUU 3'	: ::::. :.:::::: ::::	query 3' CCGCGAUAGGGAGGACUCGAA 5'
CS_CCA	miR390b	cassava4.1_030151m|PACid:17977708	-0.604095	3.47147	0.2	2.21843	11.0922	AT1G49560.1		Homeodomain-like superfamily protein	miR390b	cassava4.1_030151m|PACid:17977708	6	2013-04-24	1	target 5' GGUUCGGUCCCUCCUGAUCUG 3'	::. : .:::::::::: ::	query 3' CCGCGAUAGGGAGGACUCGAA 5'
CS_CCA	miR390c	cassava4.1_000618m|PACid:17990302	-0.604095	2.11103	0.541176	2.33788	4.32	AT1G55610.1	BRL1	BRI1 like	miR390c	cassava4.1_000618m|PACid:17990302	4.5	1508-1527	1	target 5' GGU-CCAUCCCACCUGAGCUU 3'	::. : ::::: :::::::::	query 3' CCGCGAUAGGGAGGACUCGAA 5'
CS_CCA	miR390c	cassava4.1_027671m|PACid:17973552	-0.604095	3.09422	0.188235	1.60751	8.53989	AT3G47570.1		Leucine-rich repeat protein kinase family protein	miR390c	cassava4.1_027671m|PACid:17973552	5	1633-1653	1	target 5' GGCUCCAUUCCUUUUGAGCUU 3'	::: : ::.:::..:::::::	query 3' CCGCGAUAGGGAGGACUCGAA 5'
CS_CCA	miR390c	cassava4.1_000894m|PACid:17980957	-0.604095	2.11688	0.976471	4.2355	4.33756	AT3G45780.1	JK224,NPH1,PHOT1,RPT1	phototropin 1	miR390c	cassava4.1_000894m|PACid:17980957	5.5	3349-3369	1	target 5' UGCCUGAAUCCUCCUGAGCUU 3'	:: . : .::::::::::::	query 3' CCGCGAUAGGGAGGACUCGAA 5'
CS_CCA	miR390c	cassava4.1_002891m|PACid:17991747	-0.604095	2.3021	0.329412	1.62457	4.93174	AT2G27810.1	ATNAT12,NAT12	nucleobase-ascorbate transporter 12	miR390c	cassava4.1_002891m|PACid:17991747	5.5	1594-1613	1	target 5' GUCGCUG-CUCUCCUGUGCUU 3'	: ::::. :.:::::: ::::	query 3' CCGCGAUAGGGAGGACUCGAA 5'
CS_CCA	miR390c	cassava4.1_030151m|PACid:17977708	-0.604095	3.47147	0.2	2.21843	11.0922	AT1G49560.1		Homeodomain-like superfamily protein	miR390c	cassava4.1_030151m|PACid:17977708	6	2013-04-24	1	target 5' GGUUCGGUCCCUCCUGAUCUG 3'	::. : .:::::::::: ::	query 3' CCGCGAUAGGGAGGACUCGAA 5'
CS_CCA	miR394a	cassava4.1_007255m|PACid:17961575	-0.919001	2.8122	0.223529	1.56997	7.02353	AT1G27340.1		Galactose oxidase/kelch repeat superfamily protein	miR394a	cassava4.1_007255m|PACid:17961575	1	1190-1209	1	target 5' GGAGGUUGACAGAAUGCCAA 3'	:::::: :::::::::::::	query 3' CCUCCACCUGUCUUACGGUU 5'
CS_CCA	miR394a	cassava4.1_024585m|PACid:17986797	-0.919001	4.57219	0.094118	2.23891	23.7884	AT5G44640.1	BGLU13	beta glucosidase 13	miR394a	cassava4.1_024585m|PACid:17986797	6	795-814	1	target 5' GGUGGGAGAUAGAUUGCCAA 3'	:: :: ::.::: ::::::	query 3' CCUCCACCUGUCUUACGGUU 5'
CS_CCA	miR394a	cassava4.1_001439m|PACid:17989486	-0.919001	2.86406	0.364706	2.65529	7.28063	AT4G26090.1	RPS2	NB-ARC domain-containing disease resistance protein	miR394a	cassava4.1_001439m|PACid:17989486	6	445-463	1	target 5' GGAUUUGGACAGAA-ACCAA 3'	::: ::::::::: ::::	query 3' CCUCCACCUGUCUUACGGUU 5'
CS_CCA	miR394a	cassava4.1_020462m|PACid:17975585	-0.919001	3.57425	0.4	4.7645	11.9113	AT2G45860.1			miR394a	cassava4.1_020462m|PACid:17975585	6	242-260	1	target 5' GGAAGUCGACA-AAUGACAA 3'	::: :: :::: :::: :::	query 3' CCUCCACCUGUCUUACGGUU 5'
CS_CCA	miR394b	cassava4.1_007255m|PACid:17961575	-0.919001	2.8122	0.223529	1.56997	7.02353	AT1G27340.1		Galactose oxidase/kelch repeat superfamily protein	miR394b	cassava4.1_007255m|PACid:17961575	1	1190-1209	1	target 5' GGAGGUUGACAGAAUGCCAA 3'	:::::: :::::::::::::	query 3' CCUCCACCUGUCUUACGGUU 5'
CS_CCA	miR394b	cassava4.1_024585m|PACid:17986797	-0.919001	4.57219	0.094118	2.23891	23.7884	AT5G44640.1	BGLU13	beta glucosidase 13	miR394b	cassava4.1_024585m|PACid:17986797	6	795-814	1	target 5' GGUGGGAGAUAGAUUGCCAA 3'	:: :: ::.::: ::::::	query 3' CCUCCACCUGUCUUACGGUU 5'
CS_CCA	miR394b	cassava4.1_001439m|PACid:17989486	-0.919001	2.86406	0.364706	2.65529	7.28063	AT4G26090.1	RPS2	NB-ARC domain-containing disease resistance protein	miR394b	cassava4.1_001439m|PACid:17989486	6	445-463	1	target 5' GGAUUUGGACAGAA-ACCAA 3'	::: ::::::::: ::::	query 3' CCUCCACCUGUCUUACGGUU 5'
CS_CCA	miR394b	cassava4.1_020462m|PACid:17975585	-0.919001	3.57425	0.4	4.7645	11.9113	AT2G45860.1			miR394b	cassava4.1_020462m|PACid:17975585	6	242-260	1	target 5' GGAAGUCGACA-AAUGACAA 3'	::: :: :::: :::: :::	query 3' CCUCCACCUGUCUUACGGUU 5'
CS_CCA	miR394c	cassava4.1_007255m|PACid:17961575	-0.919001	2.8122	0.223529	1.56997	7.02353	AT1G27340.1		Galactose oxidase/kelch repeat superfamily protein	miR394c	cassava4.1_007255m|PACid:17961575	1	1190-1209	1	target 5' GGAGGUUGACAGAAUGCCAA 3'	:::::: :::::::::::::	query 3' CCUCCACCUGUCUUACGGUU 5'
CS_CCA	miR394c	cassava4.1_024585m|PACid:17986797	-0.919001	4.57219	0.094118	2.23891	23.7884	AT5G44640.1	BGLU13	beta glucosidase 13	miR394c	cassava4.1_024585m|PACid:17986797	6	795-814	1	target 5' GGUGGGAGAUAGAUUGCCAA 3'	:: :: ::.::: ::::::	query 3' CCUCCACCUGUCUUACGGUU 5'
CS_CCA	miR394c	cassava4.1_001439m|PACid:17989486	-0.919001	2.86406	0.364706	2.65529	7.28063	AT4G26090.1	RPS2	NB-ARC domain-containing disease resistance protein	miR394c	cassava4.1_001439m|PACid:17989486	6	445-463	1	target 5' GGAUUUGGACAGAA-ACCAA 3'	::: ::::::::: ::::	query 3' CCUCCACCUGUCUUACGGUU 5'
CS_CCA	miR394c	cassava4.1_020462m|PACid:17975585	-0.919001	3.57425	0.4	4.7645	11.9113	AT2G45860.1			miR394c	cassava4.1_020462m|PACid:17975585	6	242-260	1	target 5' GGAAGUCGACA-AAUGACAA 3'	::: :: :::: :::: :::	query 3' CCUCCACCUGUCUUACGGUU 5'
CS_CCA	miR395a	cassava4.1_003997m|PACid:17961554	-1.48406	2.64897	0.341176	2.13993	6.27221	AT5G13110.1	G6PD2	glucose-6-phosphate dehydrogenase 2	miR395a	cassava4.1_003997m|PACid:17961554	5	432-452	1	target 5' UUGUCUUCCCAAGCACUUCAG 3'	:: ..:::::.::::::::	query 3' CUCAAGGGGGUUUGUGAAGUC 5'
CS_CCA	miR395a	cassava4.1_031727m|PACid:17986939	-1.48406	4.88234	0.070588	2.08191	29.4937	AT3G18010.1	WOX1	WUSCHEL related homeobox 1	miR395a	cassava4.1_031727m|PACid:17986939	5	1011-1032	1	target 5' GGAUUCUCAUCAAACACUUCAA 3'	:. :::.: .:::::::::::	query 3' CUCAAGGG-GGUUUGUGAAGUC 5'
CS_CCA	miR395a	cassava4.1_003668m|PACid:17991754	-1.48406	2.36319	0.4	2.05802	5.14505	AT3G44600.1	CYP71	cyclophilin71	miR395a	cassava4.1_003668m|PACid:17991754	5.5	289-308	1	target 5' GAGUU-UGCUAAACAUUUUAG 3'	::::: . :.:::::.::.::	query 3' CUCAAGGGGGUUUGUGAAGUC 5'
CS_CCA	miR395a	cassava4.1_003763m|PACid:17964375	-1.48406	4.86111	0.388235	11.2833	29.063	AT2G14170.1	ALDH6B2	aldehyde dehydrogenase 6B2	miR395a	cassava4.1_003763m|PACid:17964375	6	929-949	1	target 5' GAGUGCCCCCAAAUAUCUCAA 3'	:::: ::::::::.:. :::	query 3' CUCAAGGGGGUUUGUGAAGUC 5'
CS_CCA	miR395b	cassava4.1_003997m|PACid:17961554	-1.48406	2.64897	0.341176	2.13993	6.27221	AT5G13110.1	G6PD2	glucose-6-phosphate dehydrogenase 2	miR395b	cassava4.1_003997m|PACid:17961554	5	432-452	1	target 5' UUGUCUUCCCAAGCACUUCAG 3'	:: ..:::::.::::::::	query 3' CUCAAGGGGGUUUGUGAAGUC 5'
CS_CCA	miR395b	cassava4.1_031727m|PACid:17986939	-1.48406	4.88234	0.070588	2.08191	29.4937	AT3G18010.1	WOX1	WUSCHEL related homeobox 1	miR395b	cassava4.1_031727m|PACid:17986939	5	1011-1032	1	target 5' GGAUUCUCAUCAAACACUUCAA 3'	:. :::.: .:::::::::::	query 3' CUCAAGGG-GGUUUGUGAAGUC 5'
CS_CCA	miR395b	cassava4.1_003668m|PACid:17991754	-1.48406	2.36319	0.4	2.05802	5.14505	AT3G44600.1	CYP71	cyclophilin71	miR395b	cassava4.1_003668m|PACid:17991754	5.5	289-308	1	target 5' GAGUU-UGCUAAACAUUUUAG 3'	::::: . :.:::::.::.::	query 3' CUCAAGGGGGUUUGUGAAGUC 5'
CS_CCA	miR395b	cassava4.1_003763m|PACid:17964375	-1.48406	4.86111	0.388235	11.2833	29.063	AT2G14170.1	ALDH6B2	aldehyde dehydrogenase 6B2	miR395b	cassava4.1_003763m|PACid:17964375	6	929-949	1	target 5' GAGUGCCCCCAAAUAUCUCAA 3'	:::: ::::::::.:. :::	query 3' CUCAAGGGGGUUUGUGAAGUC 5'
CS_CCA	miR395c	cassava4.1_003997m|PACid:17961554	-1.48406	2.64897	0.341176	2.13993	6.27221	AT5G13110.1	G6PD2	glucose-6-phosphate dehydrogenase 2	miR395c	cassava4.1_003997m|PACid:17961554	5	432-452	1	target 5' UUGUCUUCCCAAGCACUUCAG 3'	:: ..:::::.::::::::	query 3' CUCAAGGGGGUUUGUGAAGUC 5'
CS_CCA	miR395c	cassava4.1_031727m|PACid:17986939	-1.48406	4.88234	0.070588	2.08191	29.4937	AT3G18010.1	WOX1	WUSCHEL related homeobox 1	miR395c	cassava4.1_031727m|PACid:17986939	5	1011-1032	1	target 5' GGAUUCUCAUCAAACACUUCAA 3'	:. :::.: .:::::::::::	query 3' CUCAAGGG-GGUUUGUGAAGUC 5'
CS_CCA	miR395c	cassava4.1_003668m|PACid:17991754	-1.48406	2.36319	0.4	2.05802	5.14505	AT3G44600.1	CYP71	cyclophilin71	miR395c	cassava4.1_003668m|PACid:17991754	5.5	289-308	1	target 5' GAGUU-UGCUAAACAUUUUAG 3'	::::: . :.:::::.::.::	query 3' CUCAAGGGGGUUUGUGAAGUC 5'
CS_CCA	miR395c	cassava4.1_003763m|PACid:17964375	-1.48406	4.86111	0.388235	11.2833	29.063	AT2G14170.1	ALDH6B2	aldehyde dehydrogenase 6B2	miR395c	cassava4.1_003763m|PACid:17964375	6	929-949	1	target 5' GAGUGCCCCCAAAUAUCUCAA 3'	:::: ::::::::.:. :::	query 3' CUCAAGGGGGUUUGUGAAGUC 5'
CS_CCA	miR395d	cassava4.1_003997m|PACid:17961554	-1.48406	2.64897	0.341176	2.13993	6.27221	AT5G13110.1	G6PD2	glucose-6-phosphate dehydrogenase 2	miR395d	cassava4.1_003997m|PACid:17961554	5	432-452	1	target 5' UUGUCUUCCCAAGCACUUCAG 3'	:: ..:::::.::::::::	query 3' CUCAAGGGGGUUUGUGAAGUC 5'
CS_CCA	miR395d	cassava4.1_031727m|PACid:17986939	-1.48406	4.88234	0.070588	2.08191	29.4937	AT3G18010.1	WOX1	WUSCHEL related homeobox 1	miR395d	cassava4.1_031727m|PACid:17986939	5	1011-1032	1	target 5' GGAUUCUCAUCAAACACUUCAA 3'	:. :::.: .:::::::::::	query 3' CUCAAGGG-GGUUUGUGAAGUC 5'
CS_CCA	miR395d	cassava4.1_003668m|PACid:17991754	-1.48406	2.36319	0.4	2.05802	5.14505	AT3G44600.1	CYP71	cyclophilin71	miR395d	cassava4.1_003668m|PACid:17991754	5.5	289-308	1	target 5' GAGUU-UGCUAAACAUUUUAG 3'	::::: . :.:::::.::.::	query 3' CUCAAGGGGGUUUGUGAAGUC 5'
CS_CCA	miR395d	cassava4.1_003763m|PACid:17964375	-1.48406	4.86111	0.388235	11.2833	29.063	AT2G14170.1	ALDH6B2	aldehyde dehydrogenase 6B2	miR395d	cassava4.1_003763m|PACid:17964375	6	929-949	1	target 5' GAGUGCCCCCAAAUAUCUCAA 3'	:::: ::::::::.:. :::	query 3' CUCAAGGGGGUUUGUGAAGUC 5'
CS_CCA	miR396a	cassava4.1_020952m|PACid:17974870	-0.914532	4.43057	0.141176	3.04437	21.5643	AT5G17680.1		disease resistance protein (TIR-NBS-LRR class), putative	miR396a	cassava4.1_020952m|PACid:17974870	4	1211-1231	1	target 5' AAAUUCUAGAAAGUUGUGGAU 3'	:: ::: ::::::.::::::	query 3' UUCAAGUUCUUUCGACACCUU 5'
CS_CCA	miR396a	cassava4.1_029519m|PACid:17977833	-0.914532	3.83912	0.176471	2.5256	14.3117	AT3G49650.1		P-loop containing nucleoside triphosphate hydrolases superfamily protein	miR396a	cassava4.1_029519m|PACid:17977833	4	1646-1667	1	target 5' AAGCACAAAGAAAGUUGUGGAA 3'	::: : :::::::.:::::::	query 3' UUCAAG-UUCUUUCGACACCUU 5'
CS_CCA	miR396a	cassava4.1_020952m|PACid:17974870	-0.914532	4.43057	0.141176	3.04437	21.5643	AT5G17680.1		disease resistance protein (TIR-NBS-LRR class), putative	miR396a	cassava4.1_020952m|PACid:17974870	4	172-191	1	target 5' GAAUUCAAGAAAGCUG-GGAG 3'	.: ::::::::::::: :::.	query 3' UUCAAGUUCUUUCGACACCUU 5'
CS_CCA	miR396a	cassava4.1_001354m|PACid:17973749	-0.914532	2.50503	0.870588	4.94198	5.6766	AT1G28060.1		Pre-mRNA-splicing factor 3	miR396a	cassava4.1_001354m|PACid:17973749	5	291-311	1	target 5' AAGAUCGAGAGAGCUGUAGAG 3'	::: ::.:::.:::::: ::.	query 3' UUCAAGUUCUUUCGACACCUU 5'
CS_CCA	miR396a	cassava4.1_024105m|PACid:17967540	-0.914532	3.08467	0.435294	3.69283	8.48353	AT1G04920.1	ATSPS3F,SPS3F	sucrose phosphate synthase 3F	miR396a	cassava4.1_024105m|PACid:17967540	5.5	740-760	1	target 5' AGGUUGGAGAAAGCAGUGGGG 3'	:.::: .::::::: ::::..	query 3' UUCAAGUUCUUUCGACACCUU 5'
CS_CCA	miR396a	cassava4.1_029228m|PACid:17987400	-0.914532	2.73191	0.470588	3.12628	6.64335	AT3G02490.1		Pentatricopeptide repeat (PPR) superfamily protein	miR396a	cassava4.1_029228m|PACid:17987400	5.5	1003-1023	1	target 5' AUGAUUAAGGAGGCUGUGGAC 3'	: : :.:::.:.::::::::	query 3' UUCAAGUUCUUUCGACACCUU 5'
CS_CCA	miR396a	cassava4.1_005821m|PACid:17972045	-0.914532	3.07879	2.74118	23.1604	8.44908	AT3G19850.1		Phototropic-responsive NPH3 family protein	miR396a	cassava4.1_005821m|PACid:17972045	5.5	78-98	1	target 5' AUAUUCAGGAAAGUUGAGGAA 3'	: ::::.:::::.:: ::::	query 3' UUCAAGUUCUUUCGACACCUU 5'
CS_CCA	miR396a	cassava4.1_031922m|PACid:17976488	-0.914532	4.5357	0.247059	5.73038	23.1944	AT2G40980.1		Protein kinase superfamily protein	miR396a	cassava4.1_031922m|PACid:17976488	5.5	2014-2034	1	target 5' AGGCUAAACAAAGCUGUGGAU 3'	:.: : :: :::::::::::	query 3' UUCAAGUUCUUUCGACACCUU 5'
CS_CCA	miR396a	cassava4.1_003752m|PACid:17980919	-0.914532	3.52328	0.352941	4.05802	11.4977	AT5G60210.1	RIP5	ROP interactive partner 5	miR396a	cassava4.1_003752m|PACid:17980919	5.5	1099-1120	1	target 5' AACUGCAAAGAAAUCUGUGGAG 3'	:: : : :::::: :::::::.	query 3' UUCAAG-UUCUUUCGACACCUU 5'
CS_CCA	miR396a	cassava4.1_003769m|PACid:17980920	-0.914532	3.22213	0.423529	3.95222	9.33163	AT5G60210.1	RIP5	ROP interactive partner 5	miR396a	cassava4.1_003769m|PACid:17980920	5.5	1096-1117	1	target 5' AACUGCAAAGAAAUCUGUGGAG 3'	:: : : :::::: :::::::.	query 3' UUCAAG-UUCUUUCGACACCUU 5'
CS_CCA	miR396a	cassava4.1_017019m|PACid:17992290	-0.914532	2.19679	3.52941	16.1809	4.58458	AT2G35900.1			miR396a	cassava4.1_017019m|PACid:17992290	6	217-237	1	target 5' AAGUGCGAGAAAACUGAGGAG 3'	:::: :.::::: ::: :::.	query 3' UUCAAGUUCUUUCGACACCUU 5'
CS_CCA	miR396a	cassava4.1_015765m|PACid:17966985	-0.914532	2.07566	0.576471	2.43003	4.21537	AT5G24910.1	CYP714A1	cytochrome P450, family 714, subfamily A, polypeptide 1	miR396a	cassava4.1_015765m|PACid:17966985	6	294-314	1	target 5' AGGUUCUUGAAAUUUGUGGAG 3'	:.:::: :::: .::::::.	query 3' UUCAAGUUCUUUCGACACCUU 5'
CS_CCA	miR396a	cassava4.1_000729m|PACid:17967821	-0.914532	2.2195	0.870588	4.05461	4.65732	AT2G29190.2	APUM2,PUM2	pumilio 2	miR396a	cassava4.1_000729m|PACid:17967821	6	3978-3997	1	target 5' GAGUU-GAGGAAGCUGAGGAU 3'	.:::: .::.:::::: :::	query 3' UUCAAGUUCUUUCGACACCUU 5'
CS_CCA	miR396a	cassava4.1_007962m|PACid:17964637	-0.914532	2.94374	0.270588	2.08191	7.69402	AT3G62080.2		SNF7 family protein	miR396a	cassava4.1_007962m|PACid:17964637	6	1016-1035	1	target 5' AAGUUGAA-AAGGCUCUGGAA 3'	::::: :: ::.::: :::::	query 3' UUCAAGUUCUUUCGACACCUU 5'
CS_CCA	miR396a	cassava4.1_019197m|PACid:17971389	-0.914532	6.88327	0.164706	19.4437	118.051	AT1G71950.1		Proteinase inhibitor, propeptide	miR396a	cassava4.1_019197m|PACid:17971389	6	729-749	1	target 5' GAUUCUAAGAAAGCUUUGGAU 3'	.: : .::::::::: ::::	query 3' UUCAAGUUCUUUCGACACCUU 5'
CS_CCA	miR396a	cassava4.1_029934m|PACid:17964940	-0.914532	4.49179	0.105882	2.38225	22.4991	AT4G31880.1			miR396a	cassava4.1_029934m|PACid:17964940	6	622-641	1	target 5' AAG-UCAUGGAAGUUGGGGAA 3'	::: ::: :.:::.:: ::::	query 3' UUCAAGUUCUUUCGACACCUU 5'
CS_CCA	miR396a	cassava4.1_029802m|PACid:17983417	-0.914532	2.18221	0.529412	2.40273	4.53849	AT4G20880.1		ethylene-responsive nuclear protein / ethylene-regulated nuclear protein (ERT2)	miR396a	cassava4.1_029802m|PACid:17983417	6	1184-1204	1	target 5' AAGAACAAGAAAGAUUUGGAA 3'	::: :::::::: : :::::	query 3' UUCAAGUUCUUUCGACACCUU 5'
CS_CCA	miR396a	cassava4.1_013410m|PACid:17986338	-0.914532	5.7382	0.141176	7.53584	53.3788	AT2G30620.1		winged-helix DNA-binding transcription factor family protein	miR396a	cassava4.1_013410m|PACid:17986338	6	184-204	1	target 5' AAGAGCAAGAAAGCUAAGGAA 3'	::: :::::::::: ::::	query 3' UUCAAGUUCUUUCGACACCUU 5'
CS_CCA	miR396a	cassava4.1_018394m|PACid:17970082	-0.914532	2.50438	0.4	2.26963	5.67406	AT5G02020.1			miR396a	cassava4.1_018394m|PACid:17970082	6	612-631	1	target 5' ACGUUCAAGAAAGAUG-GGAC 3'	: ::::::::::: :: :::	query 3' UUCAAGUUCUUUCGACACCUU 5'
CS_CCA	miR396a	cassava4.1_021544m|PACid:17985066	-0.914532	3.49861	0.305882	3.45734	11.3028	AT2G37420.1		ATP binding microtubule motor family protein	miR396a	cassava4.1_021544m|PACid:17985066	6	942-963	1	target 5' ACGUGCAAGAGAAGCUGGGGAA 3'	: :: ::::: :::::: ::::	query 3' UUCAAGUUCU-UUCGACACCUU 5'
CS_CCA	miR396a	cassava4.1_026349m|PACid:17976204	-0.914532	6.03162	0.023529	1.53925	65.4181	AT2G45630.2		D-isomer specific 2-hydroxyacid dehydrogenase family protein	miR396a	cassava4.1_026349m|PACid:17976204	6	115-134	1	target 5' CAGUUCUUGAAAGC-GUGGGA 3'	::::: :::::: ::::.:	query 3' UUCAAGUUCUUUCGACACCUU 5'
CS_CCA	miR396b	cassava4.1_020952m|PACid:17974870	-0.914532	4.43057	0.141176	3.04437	21.5643	AT5G17680.1		disease resistance protein (TIR-NBS-LRR class), putative	miR396b	cassava4.1_020952m|PACid:17974870	4	1211-1231	1	target 5' AAAUUCUAGAAAGUUGUGGAU 3'	:: ::: ::::::.::::::	query 3' UUCAAGUUCUUUCGACACCUU 5'
CS_CCA	miR396b	cassava4.1_029519m|PACid:17977833	-0.914532	3.83912	0.176471	2.5256	14.3117	AT3G49650.1		P-loop containing nucleoside triphosphate hydrolases superfamily protein	miR396b	cassava4.1_029519m|PACid:17977833	4	1646-1667	1	target 5' AAGCACAAAGAAAGUUGUGGAA 3'	::: : :::::::.:::::::	query 3' UUCAAG-UUCUUUCGACACCUU 5'
CS_CCA	miR396b	cassava4.1_020952m|PACid:17974870	-0.914532	4.43057	0.141176	3.04437	21.5643	AT5G17680.1		disease resistance protein (TIR-NBS-LRR class), putative	miR396b	cassava4.1_020952m|PACid:17974870	4	172-191	1	target 5' GAAUUCAAGAAAGCUG-GGAG 3'	.: ::::::::::::: :::.	query 3' UUCAAGUUCUUUCGACACCUU 5'
CS_CCA	miR396b	cassava4.1_001354m|PACid:17973749	-0.914532	2.50503	0.870588	4.94198	5.6766	AT1G28060.1		Pre-mRNA-splicing factor 3	miR396b	cassava4.1_001354m|PACid:17973749	5	291-311	1	target 5' AAGAUCGAGAGAGCUGUAGAG 3'	::: ::.:::.:::::: ::.	query 3' UUCAAGUUCUUUCGACACCUU 5'
CS_CCA	miR396b	cassava4.1_024105m|PACid:17967540	-0.914532	3.08467	0.435294	3.69283	8.48353	AT1G04920.1	ATSPS3F,SPS3F	sucrose phosphate synthase 3F	miR396b	cassava4.1_024105m|PACid:17967540	5.5	740-760	1	target 5' AGGUUGGAGAAAGCAGUGGGG 3'	:.::: .::::::: ::::..	query 3' UUCAAGUUCUUUCGACACCUU 5'
CS_CCA	miR396b	cassava4.1_029228m|PACid:17987400	-0.914532	2.73191	0.470588	3.12628	6.64335	AT3G02490.1		Pentatricopeptide repeat (PPR) superfamily protein	miR396b	cassava4.1_029228m|PACid:17987400	5.5	1003-1023	1	target 5' AUGAUUAAGGAGGCUGUGGAC 3'	: : :.:::.:.::::::::	query 3' UUCAAGUUCUUUCGACACCUU 5'
CS_CCA	miR396b	cassava4.1_005821m|PACid:17972045	-0.914532	3.07879	2.74118	23.1604	8.44908	AT3G19850.1		Phototropic-responsive NPH3 family protein	miR396b	cassava4.1_005821m|PACid:17972045	5.5	78-98	1	target 5' AUAUUCAGGAAAGUUGAGGAA 3'	: ::::.:::::.:: ::::	query 3' UUCAAGUUCUUUCGACACCUU 5'
CS_CCA	miR396b	cassava4.1_031922m|PACid:17976488	-0.914532	4.5357	0.247059	5.73038	23.1944	AT2G40980.1		Protein kinase superfamily protein	miR396b	cassava4.1_031922m|PACid:17976488	5.5	2014-2034	1	target 5' AGGCUAAACAAAGCUGUGGAU 3'	:.: : :: :::::::::::	query 3' UUCAAGUUCUUUCGACACCUU 5'
CS_CCA	miR396b	cassava4.1_003752m|PACid:17980919	-0.914532	3.52328	0.352941	4.05802	11.4977	AT5G60210.1	RIP5	ROP interactive partner 5	miR396b	cassava4.1_003752m|PACid:17980919	5.5	1099-1120	1	target 5' AACUGCAAAGAAAUCUGUGGAG 3'	:: : : :::::: :::::::.	query 3' UUCAAG-UUCUUUCGACACCUU 5'
CS_CCA	miR396b	cassava4.1_003769m|PACid:17980920	-0.914532	3.22213	0.423529	3.95222	9.33163	AT5G60210.1	RIP5	ROP interactive partner 5	miR396b	cassava4.1_003769m|PACid:17980920	5.5	1096-1117	1	target 5' AACUGCAAAGAAAUCUGUGGAG 3'	:: : : :::::: :::::::.	query 3' UUCAAG-UUCUUUCGACACCUU 5'
CS_CCA	miR396b	cassava4.1_017019m|PACid:17992290	-0.914532	2.19679	3.52941	16.1809	4.58458	AT2G35900.1			miR396b	cassava4.1_017019m|PACid:17992290	6	217-237	1	target 5' AAGUGCGAGAAAACUGAGGAG 3'	:::: :.::::: ::: :::.	query 3' UUCAAGUUCUUUCGACACCUU 5'
CS_CCA	miR396b	cassava4.1_015765m|PACid:17966985	-0.914532	2.07566	0.576471	2.43003	4.21537	AT5G24910.1	CYP714A1	cytochrome P450, family 714, subfamily A, polypeptide 1	miR396b	cassava4.1_015765m|PACid:17966985	6	294-314	1	target 5' AGGUUCUUGAAAUUUGUGGAG 3'	:.:::: :::: .::::::.	query 3' UUCAAGUUCUUUCGACACCUU 5'
CS_CCA	miR396b	cassava4.1_000729m|PACid:17967821	-0.914532	2.2195	0.870588	4.05461	4.65732	AT2G29190.2	APUM2,PUM2	pumilio 2	miR396b	cassava4.1_000729m|PACid:17967821	6	3978-3997	1	target 5' GAGUU-GAGGAAGCUGAGGAU 3'	.:::: .::.:::::: :::	query 3' UUCAAGUUCUUUCGACACCUU 5'
CS_CCA	miR396b	cassava4.1_007962m|PACid:17964637	-0.914532	2.94374	0.270588	2.08191	7.69402	AT3G62080.2		SNF7 family protein	miR396b	cassava4.1_007962m|PACid:17964637	6	1016-1035	1	target 5' AAGUUGAA-AAGGCUCUGGAA 3'	::::: :: ::.::: :::::	query 3' UUCAAGUUCUUUCGACACCUU 5'
CS_CCA	miR396b	cassava4.1_019197m|PACid:17971389	-0.914532	6.88327	0.164706	19.4437	118.051	AT1G71950.1		Proteinase inhibitor, propeptide	miR396b	cassava4.1_019197m|PACid:17971389	6	729-749	1	target 5' GAUUCUAAGAAAGCUUUGGAU 3'	.: : .::::::::: ::::	query 3' UUCAAGUUCUUUCGACACCUU 5'
CS_CCA	miR396b	cassava4.1_029934m|PACid:17964940	-0.914532	4.49179	0.105882	2.38225	22.4991	AT4G31880.1			miR396b	cassava4.1_029934m|PACid:17964940	6	622-641	1	target 5' AAG-UCAUGGAAGUUGGGGAA 3'	::: ::: :.:::.:: ::::	query 3' UUCAAGUUCUUUCGACACCUU 5'
CS_CCA	miR396b	cassava4.1_029802m|PACid:17983417	-0.914532	2.18221	0.529412	2.40273	4.53849	AT4G20880.1		ethylene-responsive nuclear protein / ethylene-regulated nuclear protein (ERT2)	miR396b	cassava4.1_029802m|PACid:17983417	6	1184-1204	1	target 5' AAGAACAAGAAAGAUUUGGAA 3'	::: :::::::: : :::::	query 3' UUCAAGUUCUUUCGACACCUU 5'
CS_CCA	miR396b	cassava4.1_013410m|PACid:17986338	-0.914532	5.7382	0.141176	7.53584	53.3788	AT2G30620.1		winged-helix DNA-binding transcription factor family protein	miR396b	cassava4.1_013410m|PACid:17986338	6	184-204	1	target 5' AAGAGCAAGAAAGCUAAGGAA 3'	::: :::::::::: ::::	query 3' UUCAAGUUCUUUCGACACCUU 5'
CS_CCA	miR396b	cassava4.1_018394m|PACid:17970082	-0.914532	2.50438	0.4	2.26963	5.67406	AT5G02020.1			miR396b	cassava4.1_018394m|PACid:17970082	6	612-631	1	target 5' ACGUUCAAGAAAGAUG-GGAC 3'	: ::::::::::: :: :::	query 3' UUCAAGUUCUUUCGACACCUU 5'
CS_CCA	miR396b	cassava4.1_021544m|PACid:17985066	-0.914532	3.49861	0.305882	3.45734	11.3028	AT2G37420.1		ATP binding microtubule motor family protein	miR396b	cassava4.1_021544m|PACid:17985066	6	942-963	1	target 5' ACGUGCAAGAGAAGCUGGGGAA 3'	: :: ::::: :::::: ::::	query 3' UUCAAGUUCU-UUCGACACCUU 5'
CS_CCA	miR396b	cassava4.1_026349m|PACid:17976204	-0.914532	6.03162	0.023529	1.53925	65.4181	AT2G45630.2		D-isomer specific 2-hydroxyacid dehydrogenase family protein	miR396b	cassava4.1_026349m|PACid:17976204	6	115-134	1	target 5' CAGUUCUUGAAAGC-GUGGGA 3'	::::: :::::: ::::.:	query 3' UUCAAGUUCUUUCGACACCUU 5'
CS_CCA	miR396c	cassava4.1_020952m|PACid:17974870	-0.914532	4.43057	0.141176	3.04437	21.5643	AT5G17680.1		disease resistance protein (TIR-NBS-LRR class), putative	miR396c	cassava4.1_020952m|PACid:17974870	4	1211-1231	1	target 5' AAAUUCUAGAAAGUUGUGGAU 3'	:: ::: ::::::.::::::	query 3' UUCAAGUUCUUUCGACACCUU 5'
CS_CCA	miR396c	cassava4.1_029519m|PACid:17977833	-0.914532	3.83912	0.176471	2.5256	14.3117	AT3G49650.1		P-loop containing nucleoside triphosphate hydrolases superfamily protein	miR396c	cassava4.1_029519m|PACid:17977833	4	1646-1667	1	target 5' AAGCACAAAGAAAGUUGUGGAA 3'	::: : :::::::.:::::::	query 3' UUCAAG-UUCUUUCGACACCUU 5'
CS_CCA	miR396c	cassava4.1_020952m|PACid:17974870	-0.914532	4.43057	0.141176	3.04437	21.5643	AT5G17680.1		disease resistance protein (TIR-NBS-LRR class), putative	miR396c	cassava4.1_020952m|PACid:17974870	4	172-191	1	target 5' GAAUUCAAGAAAGCUG-GGAG 3'	.: ::::::::::::: :::.	query 3' UUCAAGUUCUUUCGACACCUU 5'
CS_CCA	miR396c	cassava4.1_001354m|PACid:17973749	-0.914532	2.50503	0.870588	4.94198	5.6766	AT1G28060.1		Pre-mRNA-splicing factor 3	miR396c	cassava4.1_001354m|PACid:17973749	5	291-311	1	target 5' AAGAUCGAGAGAGCUGUAGAG 3'	::: ::.:::.:::::: ::.	query 3' UUCAAGUUCUUUCGACACCUU 5'
CS_CCA	miR396c	cassava4.1_024105m|PACid:17967540	-0.914532	3.08467	0.435294	3.69283	8.48353	AT1G04920.1	ATSPS3F,SPS3F	sucrose phosphate synthase 3F	miR396c	cassava4.1_024105m|PACid:17967540	5.5	740-760	1	target 5' AGGUUGGAGAAAGCAGUGGGG 3'	:.::: .::::::: ::::..	query 3' UUCAAGUUCUUUCGACACCUU 5'
CS_CCA	miR396c	cassava4.1_029228m|PACid:17987400	-0.914532	2.73191	0.470588	3.12628	6.64335	AT3G02490.1		Pentatricopeptide repeat (PPR) superfamily protein	miR396c	cassava4.1_029228m|PACid:17987400	5.5	1003-1023	1	target 5' AUGAUUAAGGAGGCUGUGGAC 3'	: : :.:::.:.::::::::	query 3' UUCAAGUUCUUUCGACACCUU 5'
CS_CCA	miR396c	cassava4.1_005821m|PACid:17972045	-0.914532	3.07879	2.74118	23.1604	8.44908	AT3G19850.1		Phototropic-responsive NPH3 family protein	miR396c	cassava4.1_005821m|PACid:17972045	5.5	78-98	1	target 5' AUAUUCAGGAAAGUUGAGGAA 3'	: ::::.:::::.:: ::::	query 3' UUCAAGUUCUUUCGACACCUU 5'
CS_CCA	miR396c	cassava4.1_031922m|PACid:17976488	-0.914532	4.5357	0.247059	5.73038	23.1944	AT2G40980.1		Protein kinase superfamily protein	miR396c	cassava4.1_031922m|PACid:17976488	5.5	2014-2034	1	target 5' AGGCUAAACAAAGCUGUGGAU 3'	:.: : :: :::::::::::	query 3' UUCAAGUUCUUUCGACACCUU 5'
CS_CCA	miR396c	cassava4.1_003752m|PACid:17980919	-0.914532	3.52328	0.352941	4.05802	11.4977	AT5G60210.1	RIP5	ROP interactive partner 5	miR396c	cassava4.1_003752m|PACid:17980919	5.5	1099-1120	1	target 5' AACUGCAAAGAAAUCUGUGGAG 3'	:: : : :::::: :::::::.	query 3' UUCAAG-UUCUUUCGACACCUU 5'
CS_CCA	miR396c	cassava4.1_003769m|PACid:17980920	-0.914532	3.22213	0.423529	3.95222	9.33163	AT5G60210.1	RIP5	ROP interactive partner 5	miR396c	cassava4.1_003769m|PACid:17980920	5.5	1096-1117	1	target 5' AACUGCAAAGAAAUCUGUGGAG 3'	:: : : :::::: :::::::.	query 3' UUCAAG-UUCUUUCGACACCUU 5'
CS_CCA	miR396c	cassava4.1_017019m|PACid:17992290	-0.914532	2.19679	3.52941	16.1809	4.58458	AT2G35900.1			miR396c	cassava4.1_017019m|PACid:17992290	6	217-237	1	target 5' AAGUGCGAGAAAACUGAGGAG 3'	:::: :.::::: ::: :::.	query 3' UUCAAGUUCUUUCGACACCUU 5'
CS_CCA	miR396c	cassava4.1_015765m|PACid:17966985	-0.914532	2.07566	0.576471	2.43003	4.21537	AT5G24910.1	CYP714A1	cytochrome P450, family 714, subfamily A, polypeptide 1	miR396c	cassava4.1_015765m|PACid:17966985	6	294-314	1	target 5' AGGUUCUUGAAAUUUGUGGAG 3'	:.:::: :::: .::::::.	query 3' UUCAAGUUCUUUCGACACCUU 5'
CS_CCA	miR396c	cassava4.1_000729m|PACid:17967821	-0.914532	2.2195	0.870588	4.05461	4.65732	AT2G29190.2	APUM2,PUM2	pumilio 2	miR396c	cassava4.1_000729m|PACid:17967821	6	3978-3997	1	target 5' GAGUU-GAGGAAGCUGAGGAU 3'	.:::: .::.:::::: :::	query 3' UUCAAGUUCUUUCGACACCUU 5'
CS_CCA	miR396c	cassava4.1_007962m|PACid:17964637	-0.914532	2.94374	0.270588	2.08191	7.69402	AT3G62080.2		SNF7 family protein	miR396c	cassava4.1_007962m|PACid:17964637	6	1016-1035	1	target 5' AAGUUGAA-AAGGCUCUGGAA 3'	::::: :: ::.::: :::::	query 3' UUCAAGUUCUUUCGACACCUU 5'
CS_CCA	miR396c	cassava4.1_019197m|PACid:17971389	-0.914532	6.88327	0.164706	19.4437	118.051	AT1G71950.1		Proteinase inhibitor, propeptide	miR396c	cassava4.1_019197m|PACid:17971389	6	729-749	1	target 5' GAUUCUAAGAAAGCUUUGGAU 3'	.: : .::::::::: ::::	query 3' UUCAAGUUCUUUCGACACCUU 5'
CS_CCA	miR396c	cassava4.1_029934m|PACid:17964940	-0.914532	4.49179	0.105882	2.38225	22.4991	AT4G31880.1			miR396c	cassava4.1_029934m|PACid:17964940	6	622-641	1	target 5' AAG-UCAUGGAAGUUGGGGAA 3'	::: ::: :.:::.:: ::::	query 3' UUCAAGUUCUUUCGACACCUU 5'
CS_CCA	miR396c	cassava4.1_029802m|PACid:17983417	-0.914532	2.18221	0.529412	2.40273	4.53849	AT4G20880.1		ethylene-responsive nuclear protein / ethylene-regulated nuclear protein (ERT2)	miR396c	cassava4.1_029802m|PACid:17983417	6	1184-1204	1	target 5' AAGAACAAGAAAGAUUUGGAA 3'	::: :::::::: : :::::	query 3' UUCAAGUUCUUUCGACACCUU 5'
CS_CCA	miR396c	cassava4.1_013410m|PACid:17986338	-0.914532	5.7382	0.141176	7.53584	53.3788	AT2G30620.1		winged-helix DNA-binding transcription factor family protein	miR396c	cassava4.1_013410m|PACid:17986338	6	184-204	1	target 5' AAGAGCAAGAAAGCUAAGGAA 3'	::: :::::::::: ::::	query 3' UUCAAGUUCUUUCGACACCUU 5'
CS_CCA	miR396c	cassava4.1_018394m|PACid:17970082	-0.914532	2.50438	0.4	2.26963	5.67406	AT5G02020.1			miR396c	cassava4.1_018394m|PACid:17970082	6	612-631	1	target 5' ACGUUCAAGAAAGAUG-GGAC 3'	: ::::::::::: :: :::	query 3' UUCAAGUUCUUUCGACACCUU 5'
CS_CCA	miR396c	cassava4.1_021544m|PACid:17985066	-0.914532	3.49861	0.305882	3.45734	11.3028	AT2G37420.1		ATP binding microtubule motor family protein	miR396c	cassava4.1_021544m|PACid:17985066	6	942-963	1	target 5' ACGUGCAAGAGAAGCUGGGGAA 3'	: :: ::::: :::::: ::::	query 3' UUCAAGUUCU-UUCGACACCUU 5'
CS_CCA	miR396c	cassava4.1_026349m|PACid:17976204	-0.914532	6.03162	0.023529	1.53925	65.4181	AT2G45630.2		D-isomer specific 2-hydroxyacid dehydrogenase family protein	miR396c	cassava4.1_026349m|PACid:17976204	6	115-134	1	target 5' CAGUUCUUGAAAGC-GUGGGA 3'	::::: :::::: ::::.:	query 3' UUCAAGUUCUUUCGACACCUU 5'
CS_CCA	miR396d	cassava4.1_020952m|PACid:17974870	-0.914532	4.43057	0.141176	3.04437	21.5643	AT5G17680.1		disease resistance protein (TIR-NBS-LRR class), putative	miR396d	cassava4.1_020952m|PACid:17974870	4	1211-1231	1	target 5' AAAUUCUAGAAAGUUGUGGAU 3'	:: ::: ::::::.::::::	query 3' UUCAAGUUCUUUCGACACCUU 5'
CS_CCA	miR396d	cassava4.1_029519m|PACid:17977833	-0.914532	3.83912	0.176471	2.5256	14.3117	AT3G49650.1		P-loop containing nucleoside triphosphate hydrolases superfamily protein	miR396d	cassava4.1_029519m|PACid:17977833	4	1646-1667	1	target 5' AAGCACAAAGAAAGUUGUGGAA 3'	::: : :::::::.:::::::	query 3' UUCAAG-UUCUUUCGACACCUU 5'
CS_CCA	miR396d	cassava4.1_020952m|PACid:17974870	-0.914532	4.43057	0.141176	3.04437	21.5643	AT5G17680.1		disease resistance protein (TIR-NBS-LRR class), putative	miR396d	cassava4.1_020952m|PACid:17974870	4	172-191	1	target 5' GAAUUCAAGAAAGCUG-GGAG 3'	.: ::::::::::::: :::.	query 3' UUCAAGUUCUUUCGACACCUU 5'
CS_CCA	miR396d	cassava4.1_001354m|PACid:17973749	-0.914532	2.50503	0.870588	4.94198	5.6766	AT1G28060.1		Pre-mRNA-splicing factor 3	miR396d	cassava4.1_001354m|PACid:17973749	5	291-311	1	target 5' AAGAUCGAGAGAGCUGUAGAG 3'	::: ::.:::.:::::: ::.	query 3' UUCAAGUUCUUUCGACACCUU 5'
CS_CCA	miR396d	cassava4.1_024105m|PACid:17967540	-0.914532	3.08467	0.435294	3.69283	8.48353	AT1G04920.1	ATSPS3F,SPS3F	sucrose phosphate synthase 3F	miR396d	cassava4.1_024105m|PACid:17967540	5.5	740-760	1	target 5' AGGUUGGAGAAAGCAGUGGGG 3'	:.::: .::::::: ::::..	query 3' UUCAAGUUCUUUCGACACCUU 5'
CS_CCA	miR396d	cassava4.1_029228m|PACid:17987400	-0.914532	2.73191	0.470588	3.12628	6.64335	AT3G02490.1		Pentatricopeptide repeat (PPR) superfamily protein	miR396d	cassava4.1_029228m|PACid:17987400	5.5	1003-1023	1	target 5' AUGAUUAAGGAGGCUGUGGAC 3'	: : :.:::.:.::::::::	query 3' UUCAAGUUCUUUCGACACCUU 5'
CS_CCA	miR396d	cassava4.1_005821m|PACid:17972045	-0.914532	3.07879	2.74118	23.1604	8.44908	AT3G19850.1		Phototropic-responsive NPH3 family protein	miR396d	cassava4.1_005821m|PACid:17972045	5.5	78-98	1	target 5' AUAUUCAGGAAAGUUGAGGAA 3'	: ::::.:::::.:: ::::	query 3' UUCAAGUUCUUUCGACACCUU 5'
CS_CCA	miR396d	cassava4.1_031922m|PACid:17976488	-0.914532	4.5357	0.247059	5.73038	23.1944	AT2G40980.1		Protein kinase superfamily protein	miR396d	cassava4.1_031922m|PACid:17976488	5.5	2014-2034	1	target 5' AGGCUAAACAAAGCUGUGGAU 3'	:.: : :: :::::::::::	query 3' UUCAAGUUCUUUCGACACCUU 5'
CS_CCA	miR396d	cassava4.1_003752m|PACid:17980919	-0.914532	3.52328	0.352941	4.05802	11.4977	AT5G60210.1	RIP5	ROP interactive partner 5	miR396d	cassava4.1_003752m|PACid:17980919	5.5	1099-1120	1	target 5' AACUGCAAAGAAAUCUGUGGAG 3'	:: : : :::::: :::::::.	query 3' UUCAAG-UUCUUUCGACACCUU 5'
CS_CCA	miR396d	cassava4.1_003769m|PACid:17980920	-0.914532	3.22213	0.423529	3.95222	9.33163	AT5G60210.1	RIP5	ROP interactive partner 5	miR396d	cassava4.1_003769m|PACid:17980920	5.5	1096-1117	1	target 5' AACUGCAAAGAAAUCUGUGGAG 3'	:: : : :::::: :::::::.	query 3' UUCAAG-UUCUUUCGACACCUU 5'
CS_CCA	miR396d	cassava4.1_017019m|PACid:17992290	-0.914532	2.19679	3.52941	16.1809	4.58458	AT2G35900.1			miR396d	cassava4.1_017019m|PACid:17992290	6	217-237	1	target 5' AAGUGCGAGAAAACUGAGGAG 3'	:::: :.::::: ::: :::.	query 3' UUCAAGUUCUUUCGACACCUU 5'
CS_CCA	miR396d	cassava4.1_015765m|PACid:17966985	-0.914532	2.07566	0.576471	2.43003	4.21537	AT5G24910.1	CYP714A1	cytochrome P450, family 714, subfamily A, polypeptide 1	miR396d	cassava4.1_015765m|PACid:17966985	6	294-314	1	target 5' AGGUUCUUGAAAUUUGUGGAG 3'	:.:::: :::: .::::::.	query 3' UUCAAGUUCUUUCGACACCUU 5'
CS_CCA	miR396d	cassava4.1_000729m|PACid:17967821	-0.914532	2.2195	0.870588	4.05461	4.65732	AT2G29190.2	APUM2,PUM2	pumilio 2	miR396d	cassava4.1_000729m|PACid:17967821	6	3978-3997	1	target 5' GAGUU-GAGGAAGCUGAGGAU 3'	.:::: .::.:::::: :::	query 3' UUCAAGUUCUUUCGACACCUU 5'
CS_CCA	miR396d	cassava4.1_007962m|PACid:17964637	-0.914532	2.94374	0.270588	2.08191	7.69402	AT3G62080.2		SNF7 family protein	miR396d	cassava4.1_007962m|PACid:17964637	6	1016-1035	1	target 5' AAGUUGAA-AAGGCUCUGGAA 3'	::::: :: ::.::: :::::	query 3' UUCAAGUUCUUUCGACACCUU 5'
CS_CCA	miR396d	cassava4.1_019197m|PACid:17971389	-0.914532	6.88327	0.164706	19.4437	118.051	AT1G71950.1		Proteinase inhibitor, propeptide	miR396d	cassava4.1_019197m|PACid:17971389	6	729-749	1	target 5' GAUUCUAAGAAAGCUUUGGAU 3'	.: : .::::::::: ::::	query 3' UUCAAGUUCUUUCGACACCUU 5'
CS_CCA	miR396d	cassava4.1_029934m|PACid:17964940	-0.914532	4.49179	0.105882	2.38225	22.4991	AT4G31880.1			miR396d	cassava4.1_029934m|PACid:17964940	6	622-641	1	target 5' AAG-UCAUGGAAGUUGGGGAA 3'	::: ::: :.:::.:: ::::	query 3' UUCAAGUUCUUUCGACACCUU 5'
CS_CCA	miR396d	cassava4.1_029802m|PACid:17983417	-0.914532	2.18221	0.529412	2.40273	4.53849	AT4G20880.1		ethylene-responsive nuclear protein / ethylene-regulated nuclear protein (ERT2)	miR396d	cassava4.1_029802m|PACid:17983417	6	1184-1204	1	target 5' AAGAACAAGAAAGAUUUGGAA 3'	::: :::::::: : :::::	query 3' UUCAAGUUCUUUCGACACCUU 5'
CS_CCA	miR396d	cassava4.1_013410m|PACid:17986338	-0.914532	5.7382	0.141176	7.53584	53.3788	AT2G30620.1		winged-helix DNA-binding transcription factor family protein	miR396d	cassava4.1_013410m|PACid:17986338	6	184-204	1	target 5' AAGAGCAAGAAAGCUAAGGAA 3'	::: :::::::::: ::::	query 3' UUCAAGUUCUUUCGACACCUU 5'
CS_CCA	miR396d	cassava4.1_018394m|PACid:17970082	-0.914532	2.50438	0.4	2.26963	5.67406	AT5G02020.1			miR396d	cassava4.1_018394m|PACid:17970082	6	612-631	1	target 5' ACGUUCAAGAAAGAUG-GGAC 3'	: ::::::::::: :: :::	query 3' UUCAAGUUCUUUCGACACCUU 5'
CS_CCA	miR396d	cassava4.1_021544m|PACid:17985066	-0.914532	3.49861	0.305882	3.45734	11.3028	AT2G37420.1		ATP binding microtubule motor family protein	miR396d	cassava4.1_021544m|PACid:17985066	6	942-963	1	target 5' ACGUGCAAGAGAAGCUGGGGAA 3'	: :: ::::: :::::: ::::	query 3' UUCAAGUUCU-UUCGACACCUU 5'
CS_CCA	miR396d	cassava4.1_026349m|PACid:17976204	-0.914532	6.03162	0.023529	1.53925	65.4181	AT2G45630.2		D-isomer specific 2-hydroxyacid dehydrogenase family protein	miR396d	cassava4.1_026349m|PACid:17976204	6	115-134	1	target 5' CAGUUCUUGAAAGC-GUGGGA 3'	::::: :::::: ::::.:	query 3' UUCAAGUUCUUUCGACACCUU 5'
CS_CCA	miR398	cassava4.1_011902m|PACid:17970680	1.45454	-2.56966	49.8235	8.39249	0.168444	AT1G45063.2		copper ion binding;electron carriers	miR398	cassava4.1_011902m|PACid:17970680	4.5	54-74	1	target 5' CAGAGGUGAUCUGAAAACACA 3'	::: ::.::.:::: ::::::	query 3' GUCCCCGCUGGACUCUUGUGU 5'
CS_CCA	miR398	cassava4.1_021087m|PACid:17983006	1.45454	-2.47472	21.1529	3.80546	0.179902	AT1G79990.3		structural molecules	miR398	cassava4.1_021087m|PACid:17983006	5	720-741	1	target 5' CACUUGCAGACUUGAGAACACA 3'	:: :: :::.::::::::::	query 3' GUCCCCG-CUGGACUCUUGUGU 5'
CS_CCA	miR398	cassava4.1_015554m|PACid:17963939	1.45454	-4.85839	6.43529	0.221843	0.034473	AT2G28190.1	CSD2,CZSOD2	copper/zinc superoxide dismutase 2	miR398	cassava4.1_015554m|PACid:17963939	5.5	475-496	1	target 5' CGCGGGCGACCUGGGAAACAUA 3'	:. ::::::::::.: ::::.:	query 3' GUCCCCGCUGGACUC-UUGUGU 5'
CS_CCA	miR398	cassava4.1_015578m|PACid:17963938	1.45454	-4.6512	6.51765	0.259386	0.039797	AT2G28190.1	CSD2,CZSOD2	copper/zinc superoxide dismutase 2	miR398	cassava4.1_015578m|PACid:17963938	5.5	475-496	1	target 5' CGCGGGCGACCUGGGAAACAUA 3'	:. ::::::::::.: ::::.:	query 3' GUCCCCGCUGGACUC-UUGUGU 5'
CS_CCA	miR408a	cassava4.1_000759m|PACid:17976803	1.1665	-3.66711	4.68235	0.368601	0.078721	AT4G21430.1	B160	Zinc finger, RING-type;Transcription factor jumonji/aspartyl beta-hydroxylase	miR408a	cassava4.1_000759m|PACid:17976803	5	2044-2063	1	target 5' CAUGCUCUGCC-GCUCCCAGA 3'	::::::::::: : ::::::	query 3' GUACGAGACGGACAAGGGUCA 5'
CS_CCA	miR408a	cassava4.1_002724m|PACid:17991952	1.1665	-3.01079	9.35294	1.16041	0.124069	AT5G58620.1		zinc finger (CCCH-type) family protein	miR408a	cassava4.1_002724m|PACid:17991952	6	445-464	1	target 5' AGUGAUUUGCUUGUU-CCAGU 3'	.:: :.:::.:::: :::::	query 3' GUACGAGACGGACAAGGGUCA 5'
CS_CCA	miR408a	cassava4.1_013621m|PACid:17973084	1.1665	-3.56015	2.57647	0.21843	0.084779	AT1G73010.1	ATPS2,PS2	phosphate starvation-induced gene 2	miR408a	cassava4.1_013621m|PACid:17973084	6	808-829	1	target 5' AAAGCUCUUUCUGUUCCUCAGU 3'	: ::::: .::::::: ::::	query 3' GUACGAGACGGACAAGG-GUCA 5'
CS_CCA	miR408a	cassava4.1_033267m|PACid:17984004	1.1665	-2.18902	5.44706	1.19454	0.2193	AT3G47570.1		Leucine-rich repeat protein kinase family protein	miR408a	cassava4.1_033267m|PACid:17984004	6	2198-2217	1	target 5' UGUUCACUGCUUGUU-CCAGU 3'	..: : ::::.:::: :::::	query 3' GUACGAGACGGACAAGGGUCA 5'
CS_CCA	miR408a	cassava4.1_018807m|PACid:17969719	1.1665	-2.44919	6.63529	1.21502	0.183114	AT1G70780.1			miR408a	cassava4.1_018807m|PACid:17969719	6	302-321	1	target 5' CAUGCUCUCCCU-UUCCCAAU 3'	:::::::: ::: :::::: :	query 3' GUACGAGACGGACAAGGGUCA 5'
CS_CCA	miR408b	cassava4.1_000759m|PACid:17976803	1.1665	-3.66711	4.68235	0.368601	0.078721	AT4G21430.1	B160	Zinc finger, RING-type;Transcription factor jumonji/aspartyl beta-hydroxylase	miR408b	cassava4.1_000759m|PACid:17976803	5	2044-2063	1	target 5' CAUGCUCUGCC-GCUCCCAGA 3'	::::::::::: : ::::::	query 3' GUACGAGACGGACAAGGGUCA 5'
CS_CCA	miR408b	cassava4.1_002724m|PACid:17991952	1.1665	-3.01079	9.35294	1.16041	0.124069	AT5G58620.1		zinc finger (CCCH-type) family protein	miR408b	cassava4.1_002724m|PACid:17991952	6	445-464	1	target 5' AGUGAUUUGCUUGUU-CCAGU 3'	.:: :.:::.:::: :::::	query 3' GUACGAGACGGACAAGGGUCA 5'
CS_CCA	miR408b	cassava4.1_013621m|PACid:17973084	1.1665	-3.56015	2.57647	0.21843	0.084779	AT1G73010.1	ATPS2,PS2	phosphate starvation-induced gene 2	miR408b	cassava4.1_013621m|PACid:17973084	6	808-829	1	target 5' AAAGCUCUUUCUGUUCCUCAGU 3'	: ::::: .::::::: ::::	query 3' GUACGAGACGGACAAGG-GUCA 5'
CS_CCA	miR408b	cassava4.1_033267m|PACid:17984004	1.1665	-2.18902	5.44706	1.19454	0.2193	AT3G47570.1		Leucine-rich repeat protein kinase family protein	miR408b	cassava4.1_033267m|PACid:17984004	6	2198-2217	1	target 5' UGUUCACUGCUUGUU-CCAGU 3'	..: : ::::.:::: :::::	query 3' GUACGAGACGGACAAGGGUCA 5'
CS_CCA	miR408b	cassava4.1_018807m|PACid:17969719	1.1665	-2.44919	6.63529	1.21502	0.183114	AT1G70780.1			miR408b	cassava4.1_018807m|PACid:17969719	6	302-321	1	target 5' CAUGCUCUCCCU-UUCCCAAU 3'	:::::::: ::: :::::: :	query 3' GUACGAGACGGACAAGGGUCA 5'
CS_CCA	miR477a	cassava4.1_001766m|PACid:17963691	-0.899102	3.27791	0.270588	2.62457	9.69951	AT2G47330.1		P-loop containing nucleoside triphosphate hydrolases superfamily protein	miR477a	cassava4.1_001766m|PACid:17963691	6	1525-1546	1	target 5' UCACUGACCCUGUAAGAGUUAC 3'	::::: :::::.:::::.: :	query 3' AGUGAGGGGGACGUUCUCGAAG 5'
CS_CCA	miR477a	cassava4.1_000618m|PACid:17990302	-0.899102	2.11103	0.541176	2.33788	4.32	AT1G55610.1	BRL1	BRI1 like	miR477a	cassava4.1_000618m|PACid:17990302	6	699-720	1	target 5' UCCCUUAUCUUGCAAGAGCCUC 3'	:: ::. .:.::::::::: ::	query 3' AGUGAGGGGGACGUUCUCGAAG 5'
CS_CCA	miR477a	cassava4.1_015193m|PACid:17989365	-0.899102	2.34779	2	10.1809	5.09044	AT2G30620.1		winged-helix DNA-binding transcription factor family protein	miR477a	cassava4.1_015193m|PACid:17989365	6	20-41	1	target 5' UCUCUGUCUCUCCAAGAGUUUC 3'	:: :: .:.:: ::::::.:::	query 3' AGUGAGGGGGACGUUCUCGAAG 5'
CS_CCA	miR477a	cassava4.1_015853m|PACid:17989366	-0.899102	2.15544	2.34118	10.43	4.45504	AT2G30620.2		winged-helix DNA-binding transcription factor family protein	miR477a	cassava4.1_015853m|PACid:17989366	6	20-41	1	target 5' UCUCUGUCUCUCCAAGAGUUUC 3'	:: :: .:.:: ::::::.:::	query 3' AGUGAGGGGGACGUUCUCGAAG 5'
CS_CCA	miR477a	cassava4.1_032344m|PACid:17974948	-0.899102	5.94255	0.047059	2.8942	61.5017	AT1G06900.1		Insulinase (Peptidase family M16) family protein	miR477a	cassava4.1_032344m|PACid:17974948	6	228-249	1	target 5' UCAAGUCCUGUGUAAGAGCUUC 3'	::: .::. ::.:::::::::	query 3' AGUGAGGGGGACGUUCUCGAAG 5'
CS_CCA	miR477a	cassava4.1_025965m|PACid:17989507	-0.899102	2.85528	0.211765	1.53242	7.23644	AT5G59370.2	ACT4	actin 4	miR477a	cassava4.1_025965m|PACid:17989507	6	267-289	1	target 5' UCACACCUUCUACAAUGAGCUUC 3'	:::: ::..:: ::: :::::::	query 3' AGUGAGGGGGACGUU-CUCGAAG 5'
CS_CCA	miR477d	cassava4.1_010710m|PACid:17972869	0.77897	-3.40813	4.09412	0.385666	0.0942	AT3G12740.1	ALIS1	ALA-interacting subunit 1	miR477d	cassava4.1_010710m|PACid:17972869	6	136-157	1	target 5' AGGUUCUCGCAGCAAGAGCUUC 3'	.:..:.: : :::::::::::	query 3' GUCGGGGG-GACGUUCUCGAAG 5'
CS_CCA	miR477d	cassava4.1_004816m|PACid:17968554	0.77897	-3.63145	1.77647	0.143345	0.080691	AT5G02320.1	ATMYB3R5,MYB3R-5	myb domain protein 3r-5	miR477d	cassava4.1_004816m|PACid:17968554	6	113-134	1	target 5' UAUCCAGUCCUGCAACAGCUUC 3'	.: :: .::::::: ::::::	query 3' GUCGG-GGGGACGUUCUCGAAG 5'
CS_CCA	miR477d	cassava4.1_004556m|PACid:17967044	0.77897	-2.08945	2.6	0.610922	0.23497	AT5G48385.1		FRIGIDA-like protein	miR477d	cassava4.1_004556m|PACid:17967044	6	337-358	1	target 5' UAGAACAGCUUGCAAGAGCUUU 3'	.:: : :.:::::::::::.	query 3' GUC-GGGGGGACGUUCUCGAAG 5'
CS_CCA	miR530	cassava4.1_005667m|PACid:17978321	0.685861	-4.65044	3	0.119454	0.039818	AT1G70280.2		NHL domain-containing protein	miR530	cassava4.1_005667m|PACid:17978321	5.5	1295-1316	1	target 5' UGCAGAUGCAGAUGCAGAUGCA 3'	:. :: ::::: ::::.:::::	query 3' AU-UCCACGUCCACGUUUACGU 5'
CS_CCA	miR530	cassava4.1_003464m|PACid:17993183	0.685861	-2.48728	2.87059	0.511945	0.178342	AT5G61190.1		putative endonuclease or glycosyl hydrolase with C2H2-type zinc finger domain	miR530	cassava4.1_003464m|PACid:17993183	5.5	2283-2302	1	target 5' UGUGG-GAAGGUGUAGAUGCA 3'	:. :: : :::::.:.:::::	query 3' AUUCCACGUCCACGUUUACGU 5'
CS_CCA	miR530	cassava4.1_014924m|PACid:17974233	0.685861	-2.52319	6.61177	1.15017	0.173958	AT1G17100.1		SOUL heme-binding family protein	miR530	cassava4.1_014924m|PACid:17974233	6	674-693	1	target 5' UAUGG-GCAGAUGUGAAUGCA 3'	:: :: :::: ::..::::::	query 3' AUUCCACGUCCACGUUUACGU 5'
CS_CCA	miR530	cassava4.1_004667m|PACid:17989268	0.685861	-3.18662	2.85882	0.313993	0.109833	AT1G61680.1	ATTPS14,TPS14	terpene synthase 14	miR530	cassava4.1_004667m|PACid:17989268	6	1247-1266	1	target 5' UGA-GUUCAGGUGCACAUGUG 3'	:.: :: :::::::: :::..	query 3' AUUCCACGUCCACGUUUACGU 5'
CS_CCA	miR827	cassava4.1_000090m|PACid:17970186	-0.807179	5.00711	0.788235	25.3481	32.1581	AT3G14270.1	FAB1B	phosphatidylinositol-4-phosphate 5-kinase family protein	miR827	cassava4.1_000090m|PACid:17970186	5	1146-1165	1	target 5' UG-UGGUUGAUGGUCAUUUCA 3'	:: : ::::::::::::.: :	query 3' ACAAACAACUACCAGUAGAUU 5'
CS_CCA	miR827	cassava4.1_006399m|PACid:17975257	-0.807179	2.27915	0.482353	2.3413	4.85391	AT3G23990.1	HSP60,HSP60-3B	heat shock protein 60	miR827	cassava4.1_006399m|PACid:17975257	6	1870-1891	1	target 5' GGAUUAUUGAUGGUCAUCAUGA 3'	: :: :::::::::::: :.:	query 3' ACAAACAACUACCAGUAG-AUU 5'
CS_CCA	miR827	cassava4.1_004471m|PACid:17975256	-0.807179	2.26239	0.458824	2.20137	4.79785	AT3G23990.1	HSP60,HSP60-3B	heat shock protein 60	miR827	cassava4.1_004471m|PACid:17975256	6	1716-1737	1	target 5' GGAUUAUUGAUGGUCAUCAUGA 3'	: :: :::::::::::: :.:	query 3' ACAAACAACUACCAGUAG-AUU 5'
CS_CCA	miR827	cassava4.1_010225m|PACid:17961065	-0.807179	3.50855	0.152941	1.74061	11.3809	AT5G03900.2		Iron-sulphur cluster biosynthesis family protein	miR827	cassava4.1_010225m|PACid:17961065	6	440-461	1	target 5' UGUUUGGGGAUGGUGAUCCUAA 3'	:::::: :::::: :: ::::	query 3' ACAAACAACUACCAGUA-GAUU 5'
CS_CCA	miR827	cassava4.1_002201m|PACid:17961155	-0.807179	2.42074	0.411765	2.20478	5.35446	AT2G16390.1	CHR35,DMS1,DRD1	SNF2 domain-containing protein / helicase domain-containing protein	miR827	cassava4.1_002201m|PACid:17961155	6	2083-2102	1	target 5' UAUUU-UGGAUGUUCAUCUGA 3'	: ::: : :::: ::::::.:	query 3' ACAAACAACUACCAGUAGAUU 5'
CS_CCA	novel-1	cassava4.1_019207m|PACid:17967413	-2.22103	2.4898	0.682353	3.83277	5.61698	AT5G63460.1		SAP domain-containing protein	novel-1	cassava4.1_019207m|PACid:17967413	4.5	559-578	1	target 5' UGUGCAG-ACUUUUUAUUCUU 3'	::: ::. :::.::::::::	query 3' ACAGGUUGUGAGAAAUAAGAU 5'
CS_CCA	novel-1	cassava4.1_013722m|PACid:17965600	-2.22103	2.31897	0.529412	2.64164	4.98976	AT2G23840.1		HNH endonuclease	novel-1	cassava4.1_013722m|PACid:17965600	5.5	142-163	1	target 5' UGUACAAGGCUCUAUUAUUCUC 3'	::: ::: .:::: :::::::	query 3' ACAGGUUGUGAGA-AAUAAGAU 5'
CS_CCA	novel-1	cassava4.1_002831m|PACid:17985808	-2.22103	4.28686	0.164706	3.21502	19.5197	AT2G25170.1	CHD3,CHR6,GYM,PKL,SSL2	chromatin remodeling factor CHD3 (PICKLE)	novel-1	cassava4.1_002831m|PACid:17985808	6	2009-2029	1	target 5' GGGCCAUUGCUCUUUAUUUUG 3'	: ::: ..:::::::::.:.	query 3' ACAGGUUGUGAGAAAUAAGAU 5'
CS_CCA	novel-19	cassava4.1_001783m|PACid:17992073	-0.636067	2.04619	0.447059	1.84642	4.13014	AT1G09730.1		Cysteine proteinases superfamily protein	novel-19	cassava4.1_001783m|PACid:17992073	4.5	1400-1419	1	target 5' AAGUAUCAUGCAU-CUUGCAC 3'	::::.::::::: ::::::	query 3' AUCAUGGUACGUAGGAACGUU 5'
CS_CCA	novel-19	cassava4.1_018296m|PACid:17988166	-0.636067	2.19776	0.505882	2.32082	4.58767	AT4G09800.1	RPS18C	S18 ribosomal protein	novel-19	cassava4.1_018296m|PACid:17988166	5	42-62	1	target 5' UUCUACCCUUCAUCCUUGCAA 3'	: :::: : :::::::::::	query 3' AUCAUGGUACGUAGGAACGUU 5'
CS_CCA	novel-19	cassava4.1_001079m|PACid:17964302	-0.636067	2.09816	0.976471	4.18089	4.28163	AT3G08840.2		D-alanine--D-alanine ligase family	novel-19	cassava4.1_001079m|PACid:17964302	5.5	680-700	1	target 5' AAGCAUUAUGCAUCCUUGGAG 3'	:: :..::::::::::: :.	query 3' AUCAUGGUACGUAGGAACGUU 5'
CS_CCA	novel-19	cassava4.1_002889m|PACid:17985828	-0.636067	4.36692	0.376471	7.76792	20.6335	AT2G25180.1	ARR12,RR12	response regulator 12	novel-19	cassava4.1_002889m|PACid:17985828	5.5	1561-1582	1	target 5' AAGCUACUCUGCAUCCUAGCAA 3'	:: :::. :::::::: ::::	query 3' AUC-AUGGUACGUAGGAACGUU 5'
CS_CCA	novel-19	cassava4.1_003432m|PACid:17979641	-0.636067	2.15263	0.611765	2.72014	4.44638	AT3G16810.1	APUM24,PUM24	pumilio 24	novel-19	cassava4.1_003432m|PACid:17979641	5.5	1796-1815	1	target 5' UAAUA-UAUGCAUUCUUGGAA 3'	:: :: .::::::.:::: ::	query 3' AUCAUGGUACGUAGGAACGUU 5'
CS_CCA	novel-19	cassava4.1_002177m|PACid:17961711	-0.636067	2.28292	1.15294	5.61092	4.86662	AT3G05090.2	LRS1	Transducin/WD40 repeat-like superfamily protein	novel-19	cassava4.1_002177m|PACid:17961711	5.5	2031-2050	1	target 5' UUUUAUC-UGCAUCCUUGUGA 3'	: ::.: ::::::::::..:	query 3' AUCAUGGUACGUAGGAACGUU 5'
CS_CCA	novel-19	cassava4.1_009046m|PACid:17965109	-0.636067	4.02792	0.152941	2.49488	16.3127	AT1G05170.1		Galactosyltransferase family protein	novel-19	cassava4.1_009046m|PACid:17965109	5.5	1408-1427	1	target 5' GAGUG-CAUGCAUGCUUGCAC 3'	:::. ::::::: ::::::	query 3' AUCAUGGUACGUAGGAACGUU 5'
CS_CCA	novel-19	cassava4.1_015599m|PACid:17980218	-0.636067	3.36692	0.188235	1.94198	10.3168	AT5G65270.1	AtRABA4a,RABA4a	RAB GTPase homolog A4A	novel-19	cassava4.1_015599m|PACid:17980218	6	765-786	1	target 5' GGGAACCCUGCAUCCUUGGCAG 3'	.: ::: ::::::::: :::.	query 3' AUCAUGGUACGUAGGAA-CGUU 5'
CS_CCA	novel-19	cassava4.1_024097m|PACid:17978934	-0.636067	3.23144	0.188235	1.76792	9.39207	AT5G20960.1	AAO1,AO1,AOalpha,AT-AO1,ATAO,AtAO1	aldehyde oxidase 1	novel-19	cassava4.1_024097m|PACid:17978934	6	1428-1447	1	target 5' UGGGACUUUGCAUCC-UGCAU 3'	:.: ::. ::::::: ::::	query 3' AUCAUGGUACGUAGGAACGUU 5'
CS_CCA	novel-19	cassava4.1_018852m|PACid:17988675	-0.636067	3.20641	0.776471	7.16723	9.23053	AT5G10400.1		Histone superfamily protein	novel-19	cassava4.1_018852m|PACid:17988675	6	321-342	1	target 5' CAGUGCUGUUGCAGCCUUGCAG 3'	:::.:.. :::: :::::::.	query 3' AUCAUGGU-ACGUAGGAACGUU 5'
CS_CCA	novel-2	cassava4.1_000640m|PACid:17961819	1.1009	-2.56159	1.75294	0.296928	0.169389	AT1G04300.1		TRAF-like superfamily protein	novel-2	cassava4.1_000640m|PACid:17961819	5	2909-2930	1	target 5' AAGGUGUGGUAACAGAUGAGUU 3'	::.:. : ::::::::::::	query 3' UUUCG-AAGAUUGUCUACUCAU 5'
CS_CCA	novel-2	cassava4.1_005331m|PACid:17963398	1.1009	-2.94111	6.55294	0.853242	0.130208	AT1G24490.1	ALB4,ARTEMIS	OxaA/YidC-like membrane insertion protein	novel-2	cassava4.1_005331m|PACid:17963398	5.5	486-506	1	target 5' AAAGGUUUUAAAAGAUGGGUU 3'	:::: ::.::: :::::.::	query 3' UUUCGAAGAUUGUCUACUCAU 5'
CS_CCA	novel-24	cassava4.1_023487m|PACid:17976502	-0.899102	3.10962	0.858824	7.41297	8.63154	AT1G13410.1		Tetratricopeptide repeat (TPR)-like superfamily protein	novel-24	cassava4.1_023487m|PACid:17976502	4	13-35	1	target 5' UUUGCUCCAAGUUUAGCCCCAAA 3'	:::: :::::.:::: :::::::	query 3' AAACCAGGUUUAAAU-GGGGUUU 5'
CS_CCA	novel-24	cassava4.1_012152m|PACid:17988434	-0.899102	2.06457	0.364706	1.5256	4.18309	AT5G53050.2		alpha/beta-Hydrolases superfamily protein	novel-24	cassava4.1_012152m|PACid:17988434	5	816-836	1	target 5' AUUGG-ACAAAUUUGCCCCAGA 3'	:::: :::::::.:::::.:	query 3' AAACCAGGUUUAAAUGGGGUUU 5'
CS_CCA	novel-24	cassava4.1_000876m|PACid:17986449	-0.899102	3.01313	2.05882	16.6212	8.07314	AT1G70620.3		cyclin-related	novel-24	cassava4.1_000876m|PACid:17986449	6	3352-3374	1	target 5' UCAGGUUGCAAAUUUAUUCCAAG 3'	: :::. ::::::::..::::.	query 3' AAACCAG-GUUUAAAUGGGGUUU 5'
CS_CCA	novel-24	cassava4.1_028976m|PACid:17966842	-0.899102	3.59083	0.176471	2.12628	12.0489	AT5G60900.1	RLK1	receptor-like protein kinase 1	novel-24	cassava4.1_028976m|PACid:17966842	6	670-690	1	target 5' UCUGGU-GAAAUUUACCUUGAA 3'	: :::: :::::::::...::	query 3' AAACCAGGUUUAAAUGGGGUUU 5'
CS_CCA	novel-30	cassava4.1_014119m|PACid:17962736	-1.77357	2.85323	0.258824	1.87031	7.22619	AT1G26160.1		Metal-dependent phosphohydrolase	novel-30	cassava4.1_014119m|PACid:17962736	6	489-509	1	target 5' UGCAAUAGUGCAUGAUAUAGC 3'	. ::: .:::::::::::.	query 3' GAAUUAAUACGUACUAUAUUU 5'
CS_CCA	novel-30	cassava4.1_022682m|PACid:17966964	-1.77357	4.26992	0.094118	1.8157	19.2918	AT2G38010.1		Neutral/alkaline non-lysosomal ceramidase	novel-30	cassava4.1_022682m|PACid:17966964	6	1888-1907	1	target 5' AUAAAUUUUG-GUGAUAUAAA 3'	: :::: :: .:::::::::	query 3' GAAUUAAUACGUACUAUAUUU 5'
CS_CCA	novel-30	cassava4.1_028169m|PACid:17970225	-1.77357	3.62757	0.505882	6.25256	12.3597				novel-30	cassava4.1_028169m|PACid:17970225	6	769-788	1	target 5' UUUCCAUAUG-AUGAUAUAAG 3'	.:: :::: :::::::::.	query 3' GAAUUAAUACGUACUAUAUUU 5'
CS_CCA	novel-35	cassava4.1_011902m|PACid:17970680	2.1009	-2.56966	49.8235	8.39249	0.168444	AT1G45063.2		copper ion binding;electron carriers	novel-35	cassava4.1_011902m|PACid:17970680	5	1127-1146	1	target 5' UC-AUACAGAUUGAGUUCUUA 3'	:: ::::: :::::::::..:	query 3' AGAUAUGUAUAACUCAAGGGU 5'
CS_CCA	novel-35	cassava4.1_020563m|PACid:17973541	2.1009	-3.76721	9.29412	0.682594	0.073444	AT5G22580.1		Stress responsive A/B Barrel Domain	novel-35	cassava4.1_020563m|PACid:17973541	6	258-278	1	target 5' CCUAGUCAUGUUGAGUUCUCU 3'	::: :::.::::::::.:	query 3' AGAUAUGUAUAACUCAAGGGU 5'
CS_CCA	novel-35	cassava4.1_019824m|PACid:17973540	2.1009	-3.49294	8.95294	0.795222	0.088822	AT5G22580.1		Stress responsive A/B Barrel Domain	novel-35	cassava4.1_019824m|PACid:17973540	6	254-274	1	target 5' CCUAGUCAUGUUGAGUUCUCU 3'	::: :::.::::::::.:	query 3' AGAUAUGUAUAACUCAAGGGU 5'
CS_CCA	novel-35	cassava4.1_020820m|PACid:17973542	2.1009	-3.51897	8.41177	0.733788	0.087234	AT5G22580.1		Stress responsive A/B Barrel Domain	novel-35	cassava4.1_020820m|PACid:17973542	6	253-273	1	target 5' CCUAGUCAUGUUGAGUUCUCU 3'	::: :::.::::::::.:	query 3' AGAUAUGUAUAACUCAAGGGU 5'
CS_CCA	novel-38	cassava4.1_000103m|PACid:17987979	-1.24306	3.19446	0.847059	7.75427	9.15434	AT3G43300.1	ATMIN7,BEN1	HOPM interactor 7	novel-38	cassava4.1_000103m|PACid:17987979	5.5	5443-5463	1	target 5' GAGUG-CGUUUCUUCACCGACA 3'	:::: :.:::::.:: :::::	query 3' AUCACGGUAAAGAGGUCGCUGU 5'
CS_CCA	novel-38	cassava4.1_000103m|PACid:17987979	-1.24306	3.19446	0.847059	7.75427	9.15434	AT3G43300.1	ATMIN7,BEN1	HOPM interactor 7	novel-38	cassava4.1_000103m|PACid:17987979	6	4992-5012	1	target 5' UGUUGAUAUUUCUCCAGUG-CA 3'	:. :: .::::::::::.: ::	query 3' AUCACGGUAAAGAGGUCGCUGU 5'
CS_CCA	novel-39	cassava4.1_006146m|PACid:17967773	-0.899102	3.22645	0.447059	4.1843	9.35962	AT5G24318.1		O-Glycosyl hydrolases family 17 protein	novel-39	cassava4.1_006146m|PACid:17967773	5	341-361	1	target 5' ACCCCAAAACAAUCAUUAAAU 3'	::::: : :: :::::::::	query 3' UGGGGAUAUGAUAGUAAUUUU 5'
CS_CCA	novel-39	cassava4.1_008936m|PACid:17988804	-0.899102	2.62181	1.35294	8.32765	6.15522	AT5G02500.1	AT-HSC70-1,HSC70,HSC70-1,HSP70-1	heat shock cognate protein 70-1	novel-39	cassava4.1_008936m|PACid:17988804	5	1276-1295	1	target 5' AACUUU-UACGAUCAUUAAAA 3'	: :..: ::: ::::::::::	query 3' UGGGGAUAUGAUAGUAAUUUU 5'
CS_CCA	novel-39	cassava4.1_028319m|PACid:17962518	-0.899102	5.14537	0.129412	4.58021	35.3925	AT1G61580.1	ARP2,RPL3B	R-protein L3 B	novel-39	cassava4.1_028319m|PACid:17962518	6	220-241	1	target 5' GAAGCUGUUACUAUCAUUGAAA 3'	. ::. ::::::::::.:::	query 3' UGGGGAU-AUGAUAGUAAUUUU 5'
CS_CCA	novel-39	cassava4.1_013840m|PACid:17968262	-0.899102	2.68594	1.03529	6.66212	6.435	AT1G16470.2	PAB1	proteasome subunit PAB1	novel-39	cassava4.1_013840m|PACid:17968262	6	820-840	1	target 5' ACAGCAAUAUUAACAUUAAAA 3'	:: : :::.:: ::::::::	query 3' UGGGGAUAUGAUAGUAAUUUU 5'
CS_CCA	novel-4	cassava4.1_007183m|PACid:17967772	-0.899102	2.32596	0.788235	3.95222	5.01401	AT5G19485.1		transferases;nucleotidyltransferases	novel-4	cassava4.1_007183m|PACid:17967772	6	732-754	1	target 5' CAGAGCCAGCUGAGAUCAGAGGU 3'	:::::: :::::: ::::.::	query 3' CACUCGGUAGACUCU-GUCUUCA 5'
CS_CCA	novel-42-3p	cassava4.1_023669m|PACid:17967662	-2.80599	3.67874	0.247059	3.16382	12.8059	AT3G14470.1		NB-ARC domain-containing disease resistance protein	novel-42-3p	cassava4.1_023669m|PACid:17967662	6	587-608	1	target 5' UGGGAAUGGGAGGUAUGGGGAA 3'	:.:.:::::: ::.:::::.:	query 3' AUCUUUACCCACCGUACCCUUG 5'
CS_CCA	novel-42-5p	cassava4.1_031779m|PACid:17971799	-2.37419	2.18638	0.682353	3.1058	4.55161	AT1G22060.1			novel-42-5p	cassava4.1_031779m|PACid:17971799	6	807-826	1	target 5' UC-CUUCCAAUCAUCCAUUUU 3'	:: ::.::: .::.::::::.	query 3' AGUGAGGGUAGGUGGGUAAAG 5'
CS_CCA	novel-42-5p	cassava4.1_003855m|PACid:17988824	-2.37419	2.83807	0.435294	3.11263	7.15063	AT1G02205.2	CER1	Fatty acid hydroxylase superfamily	novel-42-5p	cassava4.1_003855m|PACid:17988824	6	983-1002	1	target 5' UCACU-CCGUUCACAUAUUUC 3'	::::: ::.:.::: .:::::	query 3' AGUGAGGGUAGGUGGGUAAAG 5'
CS_CCA	novel-42-5p	cassava4.1_004931m|PACid:17959900	-2.37419	2.54568	0.835294	4.87713	5.83882	AT5G24870.2		RING/U-box superfamily protein	novel-42-5p	cassava4.1_004931m|PACid:17959900	6	1794-1814	1	target 5' UCCGUCUCAUACAUCCAUUUU 3'	:: ::.::: ::.::::::.	query 3' AGUGAGGGUAGGUGGGUAAAG 5'
CS_CCA	novel-50	cassava4.1_008358m|PACid:17992486	0.961495	-2.46987	2.11765	0.382253	0.180508	AT3G14100.1		RNA-binding (RRM/RBD/RNP motifs) family protein	novel-50	cassava4.1_008358m|PACid:17992486	5.5	949-969	1	target 5' GCUCCUGAAAAUAACCCUCAG 3'	::: ::: :::.: ::::::.	query 3' CGAAGACCUUUGUCGGGAGUU 5'
CS_CCA	novel-50	cassava4.1_008700m|PACid:17992487	0.961495	-2.15169	1.94118	0.43686	0.225049	AT1G17370.1	UBP1B	oligouridylate binding protein 1B	novel-50	cassava4.1_008700m|PACid:17992487	5.5	916-936	1	target 5' GCUCCUGAAAAUAACCCUCAG 3'	::: ::: :::.: ::::::.	query 3' CGAAGACCUUUGUCGGGAGUU 5'
CS_CCA	novel-50	cassava4.1_008736m|PACid:17992488	0.961495	-2.21138	2.07059	0.447099	0.215928	AT1G17370.1	UBP1B	oligouridylate binding protein 1B	novel-50	cassava4.1_008736m|PACid:17992488	5.5	913-933	1	target 5' GCUCCUGAAAAUAACCCUCAG 3'	::: ::: :::.: ::::::.	query 3' CGAAGACCUUUGUCGGGAGUU 5'
CS_CCA	novel-50	cassava4.1_016102m|PACid:17970278	0.961495	-2.34244	15.9765	3.15017	0.197176	AT1G75270.1	DHAR2	dehydroascorbate reductase 2	novel-50	cassava4.1_016102m|PACid:17970278	6	205-226	1	target 5' GUUUUUGGAAAUAAGCCCUGAA 3'	:.::.::::::. :::::: ::	query 3' CGAAGACCUUUG-UCGGGAGUU 5'
CS_CCA	novel-51-3p	cassava4.1_000876m|PACid:17986449	-0.854707	3.01313	2.05882	16.6212	8.07314	AT1G70620.3		cyclin-related	novel-51-3p	cassava4.1_000876m|PACid:17986449	6	1479-1498	1	target 5' GUGCCAUAUGGUCU-UGGUCC 3'	:: : ::::::::: .::::	query 3' CAAGAUAUACCAGACGCCAGU 5'
CS_CCA	novel-51-3p	cassava4.1_013840m|PACid:17968262	-0.854707	2.68594	1.03529	6.66212	6.435	AT1G16470.2	PAB1	proteasome subunit PAB1	novel-51-3p	cassava4.1_013840m|PACid:17968262	6	1060-1079	1	target 5' UUUCUGU-UGGUCAGCGGUUG 3'	::::.: ::::: :::::..	query 3' CAAGAUAUACCAGACGCCAGU 5'
CS_CCA	novel-51-3p	cassava4.1_007332m|PACid:17974060	-0.854707	3.35419	0.188235	1.92491	10.2261	AT3G08720.1	ATPK19,ATPK2,ATS6K2,S6K2	serine/threonine protein kinase 2	novel-51-3p	cassava4.1_007332m|PACid:17974060	6	1154-1173	1	target 5' GUCAUAAAUGGUUU-CGGUCA 3'	:: :: :::::.: ::::::	query 3' CAAGAUAUACCAGACGCCAGU 5'
CS_CCA	novel-51-5p	cassava4.1_024097m|PACid:17978934	-0.733092	3.23144	0.188235	1.76792	9.39207	AT5G20960.1	AAO1,AO1,AOalpha,AT-AO1,ATAO,AtAO1	aldehyde oxidase 1	novel-51-5p	cassava4.1_024097m|PACid:17978934	5	873-893	1	target 5' AAAAAUUGCAGACCAUAUGGA 3'	::..:::::::::::.::	query 3' CCAUUGGCGUCUGGUAUAUCU 5'
CS_CCA	novel-51-5p	cassava4.1_015766m|PACid:17986366	-0.733092	2.12693	5.84706	25.5392	4.36788	AT3G09270.1	ATGSTU8,GSTU8	glutathione S-transferase TAU 8	novel-51-5p	cassava4.1_015766m|PACid:17986366	5	356-375	1	target 5' GGU-GUGGCAGAUCAUAUGGA 3'	::: .. :::::.:::::.::	query 3' CCAUUGGCGUCUGGUAUAUCU 5'
CS_CCA	novel-7a	cassava4.1_033337m|PACid:17965654	-1.48406	2.09505	0.647059	2.76451	4.27242	AT3G05040.1	HST,HST1	ARM repeat superfamily protein	novel-7a	cassava4.1_033337m|PACid:17965654	5.5	1081-1103	1	target 5' UAUAAGCUAGCUCUUCAUUAUCA 3'	.::: : :::::::::::. :::	query 3' GUAUGC-AUCGAGAAGUAGAAGU 5'
CS_CCA	novel-7a	cassava4.1_027354m|PACid:17989832	-1.48406	6.70809	0.058824	6.15017	104.553	AT3G55110.1		ABC-2 type transporter family protein	novel-7a	cassava4.1_027354m|PACid:17989832	5.5	813-835	1	target 5' CGAUCAUAGUUUCUUCAUCUUCA 3'	:. : ::: .::::::::::::	query 3' GUAUGCAUC-GAGAAGUAGAAGU 5'
CS_NC	miR156a	cassava4.1_013006m|PACid:17981079	-0.749203	3.13643	0.775862	6.82253	8.79348	AT3G15690.2		Single hybrid motif superfamily protein	miR156a	cassava4.1_013006m|PACid:17981079	4	51-70	1	target 5' UGGCUUCCUCUCUUCUGUCG 3'	:::. ::::::::::::.	query 3' CACGAGUGAGAGAAGACAGU 5'
CS_NC	miR156a	cassava4.1_002041m|PACid:17982290	-0.749203	2.51913	0.413793	2.37201	5.73237	AT1G70300.1	KUP6	K+ uptake permease 6	miR156a	cassava4.1_002041m|PACid:17982290	5	48-68	1	target 5' GUGUUUGUUCUUCUUCUGUCU 3'	:::.:...:: :::::::::	query 3' CACGAGUGAG-AGAAGACAGU 5'
CS_NC	miR156a	cassava4.1_016177m|PACid:17985800	-0.749203	2.23055	0.413793	1.94198	4.69312	AT5G25080.1		Sas10/Utp3/C1D family	miR156a	cassava4.1_016177m|PACid:17985800	5.5	243-262	1	target 5' GAGCUCACUCUCUUUUUUUG 3'	: ::::::::::::.: :..	query 3' CACGAGUGAGAGAAGACAGU 5'
CS_NC	miR156a	cassava4.1_015766m|PACid:17986366	-0.749203	7.3627	0.155172	25.5392	164.586	AT3G09270.1	ATGSTU8,GSTU8	glutathione S-transferase TAU 8	miR156a	cassava4.1_015766m|PACid:17986366	5.5	861-881	1	target 5' UAGUUACAUUUUCUUCUGUCA 3'	:.: ::.:.::::::::::	query 3' CACGA-GUGAGAGAAGACAGU 5'
CS_NC	miR156a	cassava4.1_011093m|PACid:17972270	-0.749203	5.37157	0.12069	4.99659	41.4003	AT2G34460.1		NAD(P)-binding Rossmann-fold superfamily protein	miR156a	cassava4.1_011093m|PACid:17972270	5.5	1379-1397	1	target 5' GUGCU-GCUCUAUUUUGUUA 3'	::::: .:::: ::.:::.:	query 3' CACGAGUGAGAGAAGACAGU 5'
CS_NC	miR156a	cassava4.1_029114m|PACid:17968733	-0.749203	7.07474	0.017241	2.32423	134.805	AT4G39830.1		Cupredoxin superfamily protein	miR156a	cassava4.1_029114m|PACid:17968733	5.5	738-757	1	target 5' GACUUCACUUUCUUCUUUCA 3'	: .:::::.:::::: :::	query 3' CACGAGUGAGAGAAGACAGU 5'
CS_NC	miR156a	cassava4.1_003193m|PACid:17978024	-0.749203	2.84645	0.62069	4.46416	7.19226	AT1G48480.1	RKL1	receptor-like kinase 1	miR156a	cassava4.1_003193m|PACid:17978024	5.5	35-53	1	target 5' CUCUUCACUCUCUUCU-UCU 3'	: .:::::::::::: ::	query 3' CACGAGUGAGAGAAGACAGU 5'
CS_NC	miR156a	cassava4.1_033109m|PACid:17964654	-0.749203	4.68815	0.224138	5.77816	25.7795	AT1G02520.1	PGP11	P-glycoprotein 11	miR156a	cassava4.1_033109m|PACid:17964654	6	2793-2812	1	target 5' CUUCUUGCUUUUUUCUGUCU 3'	: ::..::.:.:::::::	query 3' CACGAGUGAGAGAAGACAGU 5'
CS_NC	miR156a	cassava4.1_014343m|PACid:17959873	-0.749203	2.23259	1.06897	5.02389	4.69977	AT5G24890.1			miR156a	cassava4.1_014343m|PACid:17959873	6	1080-1099	1	target 5' UUUUUUUCUCUCUUUUGUUA 3'	: .:. :::::::.:::.:	query 3' CACGAGUGAGAGAAGACAGU 5'
CS_NC	miR156a	cassava4.1_032456m|PACid:17988581	-0.749203	2.89204	0.206897	1.53584	7.42321	AT1G32450.1	NRT1.5	nitrate transporter 1.5	miR156a	cassava4.1_032456m|PACid:17988581	6	1631-1650	1	target 5' GAUUUUACUUUCUUCUGGCA 3'	: .:.:::.::::::: ::	query 3' CACGAGUGAGAGAAGACAGU 5'
CS_NC	miR156a	cassava4.1_009642m|PACid:17979787	-0.749203	4.13679	0.258621	4.54949	17.5914	AT5G54390.1	AHL,ATAHL,HL	HAL2-like	miR156a	cassava4.1_009642m|PACid:17979787	6	59-77	1	target 5' UGGCUUGUUCUCUU-UGUCA 3'	:::...:::::: :::::	query 3' CACGAGUGAGAGAAGACAGU 5'
CS_NC	miR156a	cassava4.1_026999m|PACid:17989138	-0.749203	3.36058	0.310345	3.18771	10.2715	AT4G39530.1		Tetratricopeptide repeat (TPR)-like superfamily protein	miR156a	cassava4.1_026999m|PACid:17989138	6	1600-1619	1	target 5' GUGGUUUCUCUUUUGUGUCG 3'	::: :. ::::.:: ::::.	query 3' CACGAGUGAGAGAAGACAGU 5'
CS_NC	miR156a	cassava4.1_000612m|PACid:17973344	-0.749203	3.17419	0.172414	1.55631	9.02662				miR156a	cassava4.1_000612m|PACid:17973344	6	1845-1865	1	target 5' UUGCUUCUCUUUCUUCUGCCA 3'	::: :: ::.::::::: ::	query 3' CACG-AGUGAGAGAAGACAGU 5'
CS_NC	miR156a	cassava4.1_000046m|PACid:17962478	-0.749203	2.31786	0.551724	2.75085	4.98592	AT4G22970.1	AESP,ESP,RSW4	homolog of separase	miR156a	cassava4.1_000046m|PACid:17962478	6	61-79	1	target 5' GUGUUCCCCCUCUUCUG-CG 3'	:::.:: : :::::::: :.	query 3' CACGAGUGAGAGAAGACAGU 5'
CS_NC	miR156a	cassava4.1_007708m|PACid:17984867	-0.749203	2.94657	0.62069	4.78498	7.70914	AT5G20070.1	ATNUDT19,ATNUDX19,NUDX19	nudix hydrolase homolog 19	miR156a	cassava4.1_007708m|PACid:17984867	6	18-36	1	target 5' AUGCUCUCUCUCCUCU-UCA 3'	::::: ::::: ::: :::	query 3' CACGAGUGAGAGAAGACAGU 5'
CS_NC	miR156b	cassava4.1_013006m|PACid:17981079	-0.749203	3.13643	0.775862	6.82253	8.79348	AT3G15690.2		Single hybrid motif superfamily protein	miR156b	cassava4.1_013006m|PACid:17981079	4	51-70	1	target 5' UGGCUUCCUCUCUUCUGUCG 3'	:::. ::::::::::::.	query 3' CACGAGUGAGAGAAGACAGU 5'
CS_NC	miR156b	cassava4.1_002041m|PACid:17982290	-0.749203	2.51913	0.413793	2.37201	5.73237	AT1G70300.1	KUP6	K+ uptake permease 6	miR156b	cassava4.1_002041m|PACid:17982290	5	48-68	1	target 5' GUGUUUGUUCUUCUUCUGUCU 3'	:::.:...:: :::::::::	query 3' CACGAGUGAG-AGAAGACAGU 5'
CS_NC	miR156b	cassava4.1_016177m|PACid:17985800	-0.749203	2.23055	0.413793	1.94198	4.69312	AT5G25080.1		Sas10/Utp3/C1D family	miR156b	cassava4.1_016177m|PACid:17985800	5.5	243-262	1	target 5' GAGCUCACUCUCUUUUUUUG 3'	: ::::::::::::.: :..	query 3' CACGAGUGAGAGAAGACAGU 5'
CS_NC	miR156b	cassava4.1_015766m|PACid:17986366	-0.749203	7.3627	0.155172	25.5392	164.586	AT3G09270.1	ATGSTU8,GSTU8	glutathione S-transferase TAU 8	miR156b	cassava4.1_015766m|PACid:17986366	5.5	861-881	1	target 5' UAGUUACAUUUUCUUCUGUCA 3'	:.: ::.:.::::::::::	query 3' CACGA-GUGAGAGAAGACAGU 5'
CS_NC	miR156b	cassava4.1_011093m|PACid:17972270	-0.749203	5.37157	0.12069	4.99659	41.4003	AT2G34460.1		NAD(P)-binding Rossmann-fold superfamily protein	miR156b	cassava4.1_011093m|PACid:17972270	5.5	1379-1397	1	target 5' GUGCU-GCUCUAUUUUGUUA 3'	::::: .:::: ::.:::.:	query 3' CACGAGUGAGAGAAGACAGU 5'
CS_NC	miR156b	cassava4.1_029114m|PACid:17968733	-0.749203	7.07474	0.017241	2.32423	134.805	AT4G39830.1		Cupredoxin superfamily protein	miR156b	cassava4.1_029114m|PACid:17968733	5.5	738-757	1	target 5' GACUUCACUUUCUUCUUUCA 3'	: .:::::.:::::: :::	query 3' CACGAGUGAGAGAAGACAGU 5'
CS_NC	miR156b	cassava4.1_003193m|PACid:17978024	-0.749203	2.84645	0.62069	4.46416	7.19226	AT1G48480.1	RKL1	receptor-like kinase 1	miR156b	cassava4.1_003193m|PACid:17978024	5.5	35-53	1	target 5' CUCUUCACUCUCUUCU-UCU 3'	: .:::::::::::: ::	query 3' CACGAGUGAGAGAAGACAGU 5'
CS_NC	miR156b	cassava4.1_033109m|PACid:17964654	-0.749203	4.68815	0.224138	5.77816	25.7795	AT1G02520.1	PGP11	P-glycoprotein 11	miR156b	cassava4.1_033109m|PACid:17964654	6	2793-2812	1	target 5' CUUCUUGCUUUUUUCUGUCU 3'	: ::..::.:.:::::::	query 3' CACGAGUGAGAGAAGACAGU 5'
CS_NC	miR156b	cassava4.1_014343m|PACid:17959873	-0.749203	2.23259	1.06897	5.02389	4.69977	AT5G24890.1			miR156b	cassava4.1_014343m|PACid:17959873	6	1080-1099	1	target 5' UUUUUUUCUCUCUUUUGUUA 3'	: .:. :::::::.:::.:	query 3' CACGAGUGAGAGAAGACAGU 5'
CS_NC	miR156b	cassava4.1_032456m|PACid:17988581	-0.749203	2.89204	0.206897	1.53584	7.42321	AT1G32450.1	NRT1.5	nitrate transporter 1.5	miR156b	cassava4.1_032456m|PACid:17988581	6	1631-1650	1	target 5' GAUUUUACUUUCUUCUGGCA 3'	: .:.:::.::::::: ::	query 3' CACGAGUGAGAGAAGACAGU 5'
CS_NC	miR156b	cassava4.1_009642m|PACid:17979787	-0.749203	4.13679	0.258621	4.54949	17.5914	AT5G54390.1	AHL,ATAHL,HL	HAL2-like	miR156b	cassava4.1_009642m|PACid:17979787	6	59-77	1	target 5' UGGCUUGUUCUCUU-UGUCA 3'	:::...:::::: :::::	query 3' CACGAGUGAGAGAAGACAGU 5'
CS_NC	miR156b	cassava4.1_026999m|PACid:17989138	-0.749203	3.36058	0.310345	3.18771	10.2715	AT4G39530.1		Tetratricopeptide repeat (TPR)-like superfamily protein	miR156b	cassava4.1_026999m|PACid:17989138	6	1600-1619	1	target 5' GUGGUUUCUCUUUUGUGUCG 3'	::: :. ::::.:: ::::.	query 3' CACGAGUGAGAGAAGACAGU 5'
CS_NC	miR156b	cassava4.1_000612m|PACid:17973344	-0.749203	3.17419	0.172414	1.55631	9.02662				miR156b	cassava4.1_000612m|PACid:17973344	6	1845-1865	1	target 5' UUGCUUCUCUUUCUUCUGCCA 3'	::: :: ::.::::::: ::	query 3' CACG-AGUGAGAGAAGACAGU 5'
CS_NC	miR156b	cassava4.1_000046m|PACid:17962478	-0.749203	2.31786	0.551724	2.75085	4.98592	AT4G22970.1	AESP,ESP,RSW4	homolog of separase	miR156b	cassava4.1_000046m|PACid:17962478	6	61-79	1	target 5' GUGUUCCCCCUCUUCUG-CG 3'	:::.:: : :::::::: :.	query 3' CACGAGUGAGAGAAGACAGU 5'
CS_NC	miR156b	cassava4.1_007708m|PACid:17984867	-0.749203	2.94657	0.62069	4.78498	7.70914	AT5G20070.1	ATNUDT19,ATNUDX19,NUDX19	nudix hydrolase homolog 19	miR156b	cassava4.1_007708m|PACid:17984867	6	18-36	1	target 5' AUGCUCUCUCUCCUCU-UCA 3'	::::: ::::: ::: :::	query 3' CACGAGUGAGAGAAGACAGU 5'
CS_NC	miR156c	cassava4.1_013006m|PACid:17981079	-0.749203	3.13643	0.775862	6.82253	8.79348	AT3G15690.2		Single hybrid motif superfamily protein	miR156c	cassava4.1_013006m|PACid:17981079	4	51-70	1	target 5' UGGCUUCCUCUCUUCUGUCG 3'	:::. ::::::::::::.	query 3' CACGAGUGAGAGAAGACAGU 5'
CS_NC	miR156c	cassava4.1_002041m|PACid:17982290	-0.749203	2.51913	0.413793	2.37201	5.73237	AT1G70300.1	KUP6	K+ uptake permease 6	miR156c	cassava4.1_002041m|PACid:17982290	5	48-68	1	target 5' GUGUUUGUUCUUCUUCUGUCU 3'	:::.:...:: :::::::::	query 3' CACGAGUGAG-AGAAGACAGU 5'
CS_NC	miR156c	cassava4.1_016177m|PACid:17985800	-0.749203	2.23055	0.413793	1.94198	4.69312	AT5G25080.1		Sas10/Utp3/C1D family	miR156c	cassava4.1_016177m|PACid:17985800	5.5	243-262	1	target 5' GAGCUCACUCUCUUUUUUUG 3'	: ::::::::::::.: :..	query 3' CACGAGUGAGAGAAGACAGU 5'
CS_NC	miR156c	cassava4.1_015766m|PACid:17986366	-0.749203	7.3627	0.155172	25.5392	164.586	AT3G09270.1	ATGSTU8,GSTU8	glutathione S-transferase TAU 8	miR156c	cassava4.1_015766m|PACid:17986366	5.5	861-881	1	target 5' UAGUUACAUUUUCUUCUGUCA 3'	:.: ::.:.::::::::::	query 3' CACGA-GUGAGAGAAGACAGU 5'
CS_NC	miR156c	cassava4.1_011093m|PACid:17972270	-0.749203	5.37157	0.12069	4.99659	41.4003	AT2G34460.1		NAD(P)-binding Rossmann-fold superfamily protein	miR156c	cassava4.1_011093m|PACid:17972270	5.5	1379-1397	1	target 5' GUGCU-GCUCUAUUUUGUUA 3'	::::: .:::: ::.:::.:	query 3' CACGAGUGAGAGAAGACAGU 5'
CS_NC	miR156c	cassava4.1_029114m|PACid:17968733	-0.749203	7.07474	0.017241	2.32423	134.805	AT4G39830.1		Cupredoxin superfamily protein	miR156c	cassava4.1_029114m|PACid:17968733	5.5	738-757	1	target 5' GACUUCACUUUCUUCUUUCA 3'	: .:::::.:::::: :::	query 3' CACGAGUGAGAGAAGACAGU 5'
CS_NC	miR156c	cassava4.1_003193m|PACid:17978024	-0.749203	2.84645	0.62069	4.46416	7.19226	AT1G48480.1	RKL1	receptor-like kinase 1	miR156c	cassava4.1_003193m|PACid:17978024	5.5	35-53	1	target 5' CUCUUCACUCUCUUCU-UCU 3'	: .:::::::::::: ::	query 3' CACGAGUGAGAGAAGACAGU 5'
CS_NC	miR156c	cassava4.1_033109m|PACid:17964654	-0.749203	4.68815	0.224138	5.77816	25.7795	AT1G02520.1	PGP11	P-glycoprotein 11	miR156c	cassava4.1_033109m|PACid:17964654	6	2793-2812	1	target 5' CUUCUUGCUUUUUUCUGUCU 3'	: ::..::.:.:::::::	query 3' CACGAGUGAGAGAAGACAGU 5'
CS_NC	miR156c	cassava4.1_014343m|PACid:17959873	-0.749203	2.23259	1.06897	5.02389	4.69977	AT5G24890.1			miR156c	cassava4.1_014343m|PACid:17959873	6	1080-1099	1	target 5' UUUUUUUCUCUCUUUUGUUA 3'	: .:. :::::::.:::.:	query 3' CACGAGUGAGAGAAGACAGU 5'
CS_NC	miR156c	cassava4.1_032456m|PACid:17988581	-0.749203	2.89204	0.206897	1.53584	7.42321	AT1G32450.1	NRT1.5	nitrate transporter 1.5	miR156c	cassava4.1_032456m|PACid:17988581	6	1631-1650	1	target 5' GAUUUUACUUUCUUCUGGCA 3'	: .:.:::.::::::: ::	query 3' CACGAGUGAGAGAAGACAGU 5'
CS_NC	miR156c	cassava4.1_009642m|PACid:17979787	-0.749203	4.13679	0.258621	4.54949	17.5914	AT5G54390.1	AHL,ATAHL,HL	HAL2-like	miR156c	cassava4.1_009642m|PACid:17979787	6	59-77	1	target 5' UGGCUUGUUCUCUU-UGUCA 3'	:::...:::::: :::::	query 3' CACGAGUGAGAGAAGACAGU 5'
CS_NC	miR156c	cassava4.1_026999m|PACid:17989138	-0.749203	3.36058	0.310345	3.18771	10.2715	AT4G39530.1		Tetratricopeptide repeat (TPR)-like superfamily protein	miR156c	cassava4.1_026999m|PACid:17989138	6	1600-1619	1	target 5' GUGGUUUCUCUUUUGUGUCG 3'	::: :. ::::.:: ::::.	query 3' CACGAGUGAGAGAAGACAGU 5'
CS_NC	miR156c	cassava4.1_000612m|PACid:17973344	-0.749203	3.17419	0.172414	1.55631	9.02662				miR156c	cassava4.1_000612m|PACid:17973344	6	1845-1865	1	target 5' UUGCUUCUCUUUCUUCUGCCA 3'	::: :: ::.::::::: ::	query 3' CACG-AGUGAGAGAAGACAGU 5'
CS_NC	miR156c	cassava4.1_000046m|PACid:17962478	-0.749203	2.31786	0.551724	2.75085	4.98592	AT4G22970.1	AESP,ESP,RSW4	homolog of separase	miR156c	cassava4.1_000046m|PACid:17962478	6	61-79	1	target 5' GUGUUCCCCCUCUUCUG-CG 3'	:::.:: : :::::::: :.	query 3' CACGAGUGAGAGAAGACAGU 5'
CS_NC	miR156c	cassava4.1_007708m|PACid:17984867	-0.749203	2.94657	0.62069	4.78498	7.70914	AT5G20070.1	ATNUDT19,ATNUDX19,NUDX19	nudix hydrolase homolog 19	miR156c	cassava4.1_007708m|PACid:17984867	6	18-36	1	target 5' AUGCUCUCUCUCCUCU-UCA 3'	::::: ::::: ::: :::	query 3' CACGAGUGAGAGAAGACAGU 5'
CS_NC	miR156d	cassava4.1_013006m|PACid:17981079	-0.749203	3.13643	0.775862	6.82253	8.79348	AT3G15690.2		Single hybrid motif superfamily protein	miR156d	cassava4.1_013006m|PACid:17981079	4	51-70	1	target 5' UGGCUUCCUCUCUUCUGUCG 3'	:::. ::::::::::::.	query 3' CACGAGUGAGAGAAGACAGU 5'
CS_NC	miR156d	cassava4.1_002041m|PACid:17982290	-0.749203	2.51913	0.413793	2.37201	5.73237	AT1G70300.1	KUP6	K+ uptake permease 6	miR156d	cassava4.1_002041m|PACid:17982290	5	48-68	1	target 5' GUGUUUGUUCUUCUUCUGUCU 3'	:::.:...:: :::::::::	query 3' CACGAGUGAG-AGAAGACAGU 5'
CS_NC	miR156d	cassava4.1_016177m|PACid:17985800	-0.749203	2.23055	0.413793	1.94198	4.69312	AT5G25080.1		Sas10/Utp3/C1D family	miR156d	cassava4.1_016177m|PACid:17985800	5.5	243-262	1	target 5' GAGCUCACUCUCUUUUUUUG 3'	: ::::::::::::.: :..	query 3' CACGAGUGAGAGAAGACAGU 5'
CS_NC	miR156d	cassava4.1_015766m|PACid:17986366	-0.749203	7.3627	0.155172	25.5392	164.586	AT3G09270.1	ATGSTU8,GSTU8	glutathione S-transferase TAU 8	miR156d	cassava4.1_015766m|PACid:17986366	5.5	861-881	1	target 5' UAGUUACAUUUUCUUCUGUCA 3'	:.: ::.:.::::::::::	query 3' CACGA-GUGAGAGAAGACAGU 5'
CS_NC	miR156d	cassava4.1_011093m|PACid:17972270	-0.749203	5.37157	0.12069	4.99659	41.4003	AT2G34460.1		NAD(P)-binding Rossmann-fold superfamily protein	miR156d	cassava4.1_011093m|PACid:17972270	5.5	1379-1397	1	target 5' GUGCU-GCUCUAUUUUGUUA 3'	::::: .:::: ::.:::.:	query 3' CACGAGUGAGAGAAGACAGU 5'
CS_NC	miR156d	cassava4.1_029114m|PACid:17968733	-0.749203	7.07474	0.017241	2.32423	134.805	AT4G39830.1		Cupredoxin superfamily protein	miR156d	cassava4.1_029114m|PACid:17968733	5.5	738-757	1	target 5' GACUUCACUUUCUUCUUUCA 3'	: .:::::.:::::: :::	query 3' CACGAGUGAGAGAAGACAGU 5'
CS_NC	miR156d	cassava4.1_003193m|PACid:17978024	-0.749203	2.84645	0.62069	4.46416	7.19226	AT1G48480.1	RKL1	receptor-like kinase 1	miR156d	cassava4.1_003193m|PACid:17978024	5.5	35-53	1	target 5' CUCUUCACUCUCUUCU-UCU 3'	: .:::::::::::: ::	query 3' CACGAGUGAGAGAAGACAGU 5'
CS_NC	miR156d	cassava4.1_033109m|PACid:17964654	-0.749203	4.68815	0.224138	5.77816	25.7795	AT1G02520.1	PGP11	P-glycoprotein 11	miR156d	cassava4.1_033109m|PACid:17964654	6	2793-2812	1	target 5' CUUCUUGCUUUUUUCUGUCU 3'	: ::..::.:.:::::::	query 3' CACGAGUGAGAGAAGACAGU 5'
CS_NC	miR156d	cassava4.1_014343m|PACid:17959873	-0.749203	2.23259	1.06897	5.02389	4.69977	AT5G24890.1			miR156d	cassava4.1_014343m|PACid:17959873	6	1080-1099	1	target 5' UUUUUUUCUCUCUUUUGUUA 3'	: .:. :::::::.:::.:	query 3' CACGAGUGAGAGAAGACAGU 5'
CS_NC	miR156d	cassava4.1_032456m|PACid:17988581	-0.749203	2.89204	0.206897	1.53584	7.42321	AT1G32450.1	NRT1.5	nitrate transporter 1.5	miR156d	cassava4.1_032456m|PACid:17988581	6	1631-1650	1	target 5' GAUUUUACUUUCUUCUGGCA 3'	: .:.:::.::::::: ::	query 3' CACGAGUGAGAGAAGACAGU 5'
CS_NC	miR156d	cassava4.1_009642m|PACid:17979787	-0.749203	4.13679	0.258621	4.54949	17.5914	AT5G54390.1	AHL,ATAHL,HL	HAL2-like	miR156d	cassava4.1_009642m|PACid:17979787	6	59-77	1	target 5' UGGCUUGUUCUCUU-UGUCA 3'	:::...:::::: :::::	query 3' CACGAGUGAGAGAAGACAGU 5'
CS_NC	miR156d	cassava4.1_026999m|PACid:17989138	-0.749203	3.36058	0.310345	3.18771	10.2715	AT4G39530.1		Tetratricopeptide repeat (TPR)-like superfamily protein	miR156d	cassava4.1_026999m|PACid:17989138	6	1600-1619	1	target 5' GUGGUUUCUCUUUUGUGUCG 3'	::: :. ::::.:: ::::.	query 3' CACGAGUGAGAGAAGACAGU 5'
CS_NC	miR156d	cassava4.1_000612m|PACid:17973344	-0.749203	3.17419	0.172414	1.55631	9.02662				miR156d	cassava4.1_000612m|PACid:17973344	6	1845-1865	1	target 5' UUGCUUCUCUUUCUUCUGCCA 3'	::: :: ::.::::::: ::	query 3' CACG-AGUGAGAGAAGACAGU 5'
CS_NC	miR156d	cassava4.1_000046m|PACid:17962478	-0.749203	2.31786	0.551724	2.75085	4.98592	AT4G22970.1	AESP,ESP,RSW4	homolog of separase	miR156d	cassava4.1_000046m|PACid:17962478	6	61-79	1	target 5' GUGUUCCCCCUCUUCUG-CG 3'	:::.:: : :::::::: :.	query 3' CACGAGUGAGAGAAGACAGU 5'
CS_NC	miR156d	cassava4.1_007708m|PACid:17984867	-0.749203	2.94657	0.62069	4.78498	7.70914	AT5G20070.1	ATNUDT19,ATNUDX19,NUDX19	nudix hydrolase homolog 19	miR156d	cassava4.1_007708m|PACid:17984867	6	18-36	1	target 5' AUGCUCUCUCUCCUCU-UCA 3'	::::: ::::: ::: :::	query 3' CACGAGUGAGAGAAGACAGU 5'
CS_NC	miR156e	cassava4.1_013006m|PACid:17981079	-0.749203	3.13643	0.775862	6.82253	8.79348	AT3G15690.2		Single hybrid motif superfamily protein	miR156e	cassava4.1_013006m|PACid:17981079	4	51-70	1	target 5' UGGCUUCCUCUCUUCUGUCG 3'	:::. ::::::::::::.	query 3' CACGAGUGAGAGAAGACAGU 5'
CS_NC	miR156e	cassava4.1_002041m|PACid:17982290	-0.749203	2.51913	0.413793	2.37201	5.73237	AT1G70300.1	KUP6	K+ uptake permease 6	miR156e	cassava4.1_002041m|PACid:17982290	5	48-68	1	target 5' GUGUUUGUUCUUCUUCUGUCU 3'	:::.:...:: :::::::::	query 3' CACGAGUGAG-AGAAGACAGU 5'
CS_NC	miR156e	cassava4.1_016177m|PACid:17985800	-0.749203	2.23055	0.413793	1.94198	4.69312	AT5G25080.1		Sas10/Utp3/C1D family	miR156e	cassava4.1_016177m|PACid:17985800	5.5	243-262	1	target 5' GAGCUCACUCUCUUUUUUUG 3'	: ::::::::::::.: :..	query 3' CACGAGUGAGAGAAGACAGU 5'
CS_NC	miR156e	cassava4.1_015766m|PACid:17986366	-0.749203	7.3627	0.155172	25.5392	164.586	AT3G09270.1	ATGSTU8,GSTU8	glutathione S-transferase TAU 8	miR156e	cassava4.1_015766m|PACid:17986366	5.5	861-881	1	target 5' UAGUUACAUUUUCUUCUGUCA 3'	:.: ::.:.::::::::::	query 3' CACGA-GUGAGAGAAGACAGU 5'
CS_NC	miR156e	cassava4.1_011093m|PACid:17972270	-0.749203	5.37157	0.12069	4.99659	41.4003	AT2G34460.1		NAD(P)-binding Rossmann-fold superfamily protein	miR156e	cassava4.1_011093m|PACid:17972270	5.5	1379-1397	1	target 5' GUGCU-GCUCUAUUUUGUUA 3'	::::: .:::: ::.:::.:	query 3' CACGAGUGAGAGAAGACAGU 5'
CS_NC	miR156e	cassava4.1_029114m|PACid:17968733	-0.749203	7.07474	0.017241	2.32423	134.805	AT4G39830.1		Cupredoxin superfamily protein	miR156e	cassava4.1_029114m|PACid:17968733	5.5	738-757	1	target 5' GACUUCACUUUCUUCUUUCA 3'	: .:::::.:::::: :::	query 3' CACGAGUGAGAGAAGACAGU 5'
CS_NC	miR156e	cassava4.1_003193m|PACid:17978024	-0.749203	2.84645	0.62069	4.46416	7.19226	AT1G48480.1	RKL1	receptor-like kinase 1	miR156e	cassava4.1_003193m|PACid:17978024	5.5	35-53	1	target 5' CUCUUCACUCUCUUCU-UCU 3'	: .:::::::::::: ::	query 3' CACGAGUGAGAGAAGACAGU 5'
CS_NC	miR156e	cassava4.1_033109m|PACid:17964654	-0.749203	4.68815	0.224138	5.77816	25.7795	AT1G02520.1	PGP11	P-glycoprotein 11	miR156e	cassava4.1_033109m|PACid:17964654	6	2793-2812	1	target 5' CUUCUUGCUUUUUUCUGUCU 3'	: ::..::.:.:::::::	query 3' CACGAGUGAGAGAAGACAGU 5'
CS_NC	miR156e	cassava4.1_014343m|PACid:17959873	-0.749203	2.23259	1.06897	5.02389	4.69977	AT5G24890.1			miR156e	cassava4.1_014343m|PACid:17959873	6	1080-1099	1	target 5' UUUUUUUCUCUCUUUUGUUA 3'	: .:. :::::::.:::.:	query 3' CACGAGUGAGAGAAGACAGU 5'
CS_NC	miR156e	cassava4.1_032456m|PACid:17988581	-0.749203	2.89204	0.206897	1.53584	7.42321	AT1G32450.1	NRT1.5	nitrate transporter 1.5	miR156e	cassava4.1_032456m|PACid:17988581	6	1631-1650	1	target 5' GAUUUUACUUUCUUCUGGCA 3'	: .:.:::.::::::: ::	query 3' CACGAGUGAGAGAAGACAGU 5'
CS_NC	miR156e	cassava4.1_009642m|PACid:17979787	-0.749203	4.13679	0.258621	4.54949	17.5914	AT5G54390.1	AHL,ATAHL,HL	HAL2-like	miR156e	cassava4.1_009642m|PACid:17979787	6	59-77	1	target 5' UGGCUUGUUCUCUU-UGUCA 3'	:::...:::::: :::::	query 3' CACGAGUGAGAGAAGACAGU 5'
CS_NC	miR156e	cassava4.1_026999m|PACid:17989138	-0.749203	3.36058	0.310345	3.18771	10.2715	AT4G39530.1		Tetratricopeptide repeat (TPR)-like superfamily protein	miR156e	cassava4.1_026999m|PACid:17989138	6	1600-1619	1	target 5' GUGGUUUCUCUUUUGUGUCG 3'	::: :. ::::.:: ::::.	query 3' CACGAGUGAGAGAAGACAGU 5'
CS_NC	miR156e	cassava4.1_000612m|PACid:17973344	-0.749203	3.17419	0.172414	1.55631	9.02662				miR156e	cassava4.1_000612m|PACid:17973344	6	1845-1865	1	target 5' UUGCUUCUCUUUCUUCUGCCA 3'	::: :: ::.::::::: ::	query 3' CACG-AGUGAGAGAAGACAGU 5'
CS_NC	miR156e	cassava4.1_000046m|PACid:17962478	-0.749203	2.31786	0.551724	2.75085	4.98592	AT4G22970.1	AESP,ESP,RSW4	homolog of separase	miR156e	cassava4.1_000046m|PACid:17962478	6	61-79	1	target 5' GUGUUCCCCCUCUUCUG-CG 3'	:::.:: : :::::::: :.	query 3' CACGAGUGAGAGAAGACAGU 5'
CS_NC	miR156e	cassava4.1_007708m|PACid:17984867	-0.749203	2.94657	0.62069	4.78498	7.70914	AT5G20070.1	ATNUDT19,ATNUDX19,NUDX19	nudix hydrolase homolog 19	miR156e	cassava4.1_007708m|PACid:17984867	6	18-36	1	target 5' AUGCUCUCUCUCCUCU-UCA 3'	::::: ::::: ::: :::	query 3' CACGAGUGAGAGAAGACAGU 5'
CS_NC	miR156f	cassava4.1_013006m|PACid:17981079	-0.749203	3.13643	0.775862	6.82253	8.79348	AT3G15690.2		Single hybrid motif superfamily protein	miR156f	cassava4.1_013006m|PACid:17981079	4	51-70	1	target 5' UGGCUUCCUCUCUUCUGUCG 3'	:::. ::::::::::::.	query 3' CACGAGUGAGAGAAGACAGU 5'
CS_NC	miR156f	cassava4.1_002041m|PACid:17982290	-0.749203	2.51913	0.413793	2.37201	5.73237	AT1G70300.1	KUP6	K+ uptake permease 6	miR156f	cassava4.1_002041m|PACid:17982290	5	48-68	1	target 5' GUGUUUGUUCUUCUUCUGUCU 3'	:::.:...:: :::::::::	query 3' CACGAGUGAG-AGAAGACAGU 5'
CS_NC	miR156f	cassava4.1_016177m|PACid:17985800	-0.749203	2.23055	0.413793	1.94198	4.69312	AT5G25080.1		Sas10/Utp3/C1D family	miR156f	cassava4.1_016177m|PACid:17985800	5.5	243-262	1	target 5' GAGCUCACUCUCUUUUUUUG 3'	: ::::::::::::.: :..	query 3' CACGAGUGAGAGAAGACAGU 5'
CS_NC	miR156f	cassava4.1_015766m|PACid:17986366	-0.749203	7.3627	0.155172	25.5392	164.586	AT3G09270.1	ATGSTU8,GSTU8	glutathione S-transferase TAU 8	miR156f	cassava4.1_015766m|PACid:17986366	5.5	861-881	1	target 5' UAGUUACAUUUUCUUCUGUCA 3'	:.: ::.:.::::::::::	query 3' CACGA-GUGAGAGAAGACAGU 5'
CS_NC	miR156f	cassava4.1_011093m|PACid:17972270	-0.749203	5.37157	0.12069	4.99659	41.4003	AT2G34460.1		NAD(P)-binding Rossmann-fold superfamily protein	miR156f	cassava4.1_011093m|PACid:17972270	5.5	1379-1397	1	target 5' GUGCU-GCUCUAUUUUGUUA 3'	::::: .:::: ::.:::.:	query 3' CACGAGUGAGAGAAGACAGU 5'
CS_NC	miR156f	cassava4.1_029114m|PACid:17968733	-0.749203	7.07474	0.017241	2.32423	134.805	AT4G39830.1		Cupredoxin superfamily protein	miR156f	cassava4.1_029114m|PACid:17968733	5.5	738-757	1	target 5' GACUUCACUUUCUUCUUUCA 3'	: .:::::.:::::: :::	query 3' CACGAGUGAGAGAAGACAGU 5'
CS_NC	miR156f	cassava4.1_003193m|PACid:17978024	-0.749203	2.84645	0.62069	4.46416	7.19226	AT1G48480.1	RKL1	receptor-like kinase 1	miR156f	cassava4.1_003193m|PACid:17978024	5.5	35-53	1	target 5' CUCUUCACUCUCUUCU-UCU 3'	: .:::::::::::: ::	query 3' CACGAGUGAGAGAAGACAGU 5'
CS_NC	miR156f	cassava4.1_033109m|PACid:17964654	-0.749203	4.68815	0.224138	5.77816	25.7795	AT1G02520.1	PGP11	P-glycoprotein 11	miR156f	cassava4.1_033109m|PACid:17964654	6	2793-2812	1	target 5' CUUCUUGCUUUUUUCUGUCU 3'	: ::..::.:.:::::::	query 3' CACGAGUGAGAGAAGACAGU 5'
CS_NC	miR156f	cassava4.1_014343m|PACid:17959873	-0.749203	2.23259	1.06897	5.02389	4.69977	AT5G24890.1			miR156f	cassava4.1_014343m|PACid:17959873	6	1080-1099	1	target 5' UUUUUUUCUCUCUUUUGUUA 3'	: .:. :::::::.:::.:	query 3' CACGAGUGAGAGAAGACAGU 5'
CS_NC	miR156f	cassava4.1_032456m|PACid:17988581	-0.749203	2.89204	0.206897	1.53584	7.42321	AT1G32450.1	NRT1.5	nitrate transporter 1.5	miR156f	cassava4.1_032456m|PACid:17988581	6	1631-1650	1	target 5' GAUUUUACUUUCUUCUGGCA 3'	: .:.:::.::::::: ::	query 3' CACGAGUGAGAGAAGACAGU 5'
CS_NC	miR156f	cassava4.1_009642m|PACid:17979787	-0.749203	4.13679	0.258621	4.54949	17.5914	AT5G54390.1	AHL,ATAHL,HL	HAL2-like	miR156f	cassava4.1_009642m|PACid:17979787	6	59-77	1	target 5' UGGCUUGUUCUCUU-UGUCA 3'	:::...:::::: :::::	query 3' CACGAGUGAGAGAAGACAGU 5'
CS_NC	miR156f	cassava4.1_026999m|PACid:17989138	-0.749203	3.36058	0.310345	3.18771	10.2715	AT4G39530.1		Tetratricopeptide repeat (TPR)-like superfamily protein	miR156f	cassava4.1_026999m|PACid:17989138	6	1600-1619	1	target 5' GUGGUUUCUCUUUUGUGUCG 3'	::: :. ::::.:: ::::.	query 3' CACGAGUGAGAGAAGACAGU 5'
CS_NC	miR156f	cassava4.1_000612m|PACid:17973344	-0.749203	3.17419	0.172414	1.55631	9.02662				miR156f	cassava4.1_000612m|PACid:17973344	6	1845-1865	1	target 5' UUGCUUCUCUUUCUUCUGCCA 3'	::: :: ::.::::::: ::	query 3' CACG-AGUGAGAGAAGACAGU 5'
CS_NC	miR156f	cassava4.1_000046m|PACid:17962478	-0.749203	2.31786	0.551724	2.75085	4.98592	AT4G22970.1	AESP,ESP,RSW4	homolog of separase	miR156f	cassava4.1_000046m|PACid:17962478	6	61-79	1	target 5' GUGUUCCCCCUCUUCUG-CG 3'	:::.:: : :::::::: :.	query 3' CACGAGUGAGAGAAGACAGU 5'
CS_NC	miR156f	cassava4.1_007708m|PACid:17984867	-0.749203	2.94657	0.62069	4.78498	7.70914	AT5G20070.1	ATNUDT19,ATNUDX19,NUDX19	nudix hydrolase homolog 19	miR156f	cassava4.1_007708m|PACid:17984867	6	18-36	1	target 5' AUGCUCUCUCUCCUCU-UCA 3'	::::: ::::: ::: :::	query 3' CACGAGUGAGAGAAGACAGU 5'
CS_NC	miR156g	cassava4.1_013006m|PACid:17981079	-0.749203	3.13643	0.775862	6.82253	8.79348	AT3G15690.2		Single hybrid motif superfamily protein	miR156g	cassava4.1_013006m|PACid:17981079	4	51-70	1	target 5' UGGCUUCCUCUCUUCUGUCG 3'	:::. ::::::::::::.	query 3' CACGAGUGAGAGAAGACAGU 5'
CS_NC	miR156g	cassava4.1_002041m|PACid:17982290	-0.749203	2.51913	0.413793	2.37201	5.73237	AT1G70300.1	KUP6	K+ uptake permease 6	miR156g	cassava4.1_002041m|PACid:17982290	5	48-68	1	target 5' GUGUUUGUUCUUCUUCUGUCU 3'	:::.:...:: :::::::::	query 3' CACGAGUGAG-AGAAGACAGU 5'
CS_NC	miR156g	cassava4.1_016177m|PACid:17985800	-0.749203	2.23055	0.413793	1.94198	4.69312	AT5G25080.1		Sas10/Utp3/C1D family	miR156g	cassava4.1_016177m|PACid:17985800	5.5	243-262	1	target 5' GAGCUCACUCUCUUUUUUUG 3'	: ::::::::::::.: :..	query 3' CACGAGUGAGAGAAGACAGU 5'
CS_NC	miR156g	cassava4.1_015766m|PACid:17986366	-0.749203	7.3627	0.155172	25.5392	164.586	AT3G09270.1	ATGSTU8,GSTU8	glutathione S-transferase TAU 8	miR156g	cassava4.1_015766m|PACid:17986366	5.5	861-881	1	target 5' UAGUUACAUUUUCUUCUGUCA 3'	:.: ::.:.::::::::::	query 3' CACGA-GUGAGAGAAGACAGU 5'
CS_NC	miR156g	cassava4.1_011093m|PACid:17972270	-0.749203	5.37157	0.12069	4.99659	41.4003	AT2G34460.1		NAD(P)-binding Rossmann-fold superfamily protein	miR156g	cassava4.1_011093m|PACid:17972270	5.5	1379-1397	1	target 5' GUGCU-GCUCUAUUUUGUUA 3'	::::: .:::: ::.:::.:	query 3' CACGAGUGAGAGAAGACAGU 5'
CS_NC	miR156g	cassava4.1_029114m|PACid:17968733	-0.749203	7.07474	0.017241	2.32423	134.805	AT4G39830.1		Cupredoxin superfamily protein	miR156g	cassava4.1_029114m|PACid:17968733	5.5	738-757	1	target 5' GACUUCACUUUCUUCUUUCA 3'	: .:::::.:::::: :::	query 3' CACGAGUGAGAGAAGACAGU 5'
CS_NC	miR156g	cassava4.1_003193m|PACid:17978024	-0.749203	2.84645	0.62069	4.46416	7.19226	AT1G48480.1	RKL1	receptor-like kinase 1	miR156g	cassava4.1_003193m|PACid:17978024	5.5	35-53	1	target 5' CUCUUCACUCUCUUCU-UCU 3'	: .:::::::::::: ::	query 3' CACGAGUGAGAGAAGACAGU 5'
CS_NC	miR156g	cassava4.1_033109m|PACid:17964654	-0.749203	4.68815	0.224138	5.77816	25.7795	AT1G02520.1	PGP11	P-glycoprotein 11	miR156g	cassava4.1_033109m|PACid:17964654	6	2793-2812	1	target 5' CUUCUUGCUUUUUUCUGUCU 3'	: ::..::.:.:::::::	query 3' CACGAGUGAGAGAAGACAGU 5'
CS_NC	miR156g	cassava4.1_014343m|PACid:17959873	-0.749203	2.23259	1.06897	5.02389	4.69977	AT5G24890.1			miR156g	cassava4.1_014343m|PACid:17959873	6	1080-1099	1	target 5' UUUUUUUCUCUCUUUUGUUA 3'	: .:. :::::::.:::.:	query 3' CACGAGUGAGAGAAGACAGU 5'
CS_NC	miR156g	cassava4.1_032456m|PACid:17988581	-0.749203	2.89204	0.206897	1.53584	7.42321	AT1G32450.1	NRT1.5	nitrate transporter 1.5	miR156g	cassava4.1_032456m|PACid:17988581	6	1631-1650	1	target 5' GAUUUUACUUUCUUCUGGCA 3'	: .:.:::.::::::: ::	query 3' CACGAGUGAGAGAAGACAGU 5'
CS_NC	miR156g	cassava4.1_009642m|PACid:17979787	-0.749203	4.13679	0.258621	4.54949	17.5914	AT5G54390.1	AHL,ATAHL,HL	HAL2-like	miR156g	cassava4.1_009642m|PACid:17979787	6	59-77	1	target 5' UGGCUUGUUCUCUU-UGUCA 3'	:::...:::::: :::::	query 3' CACGAGUGAGAGAAGACAGU 5'
CS_NC	miR156g	cassava4.1_026999m|PACid:17989138	-0.749203	3.36058	0.310345	3.18771	10.2715	AT4G39530.1		Tetratricopeptide repeat (TPR)-like superfamily protein	miR156g	cassava4.1_026999m|PACid:17989138	6	1600-1619	1	target 5' GUGGUUUCUCUUUUGUGUCG 3'	::: :. ::::.:: ::::.	query 3' CACGAGUGAGAGAAGACAGU 5'
CS_NC	miR156g	cassava4.1_000612m|PACid:17973344	-0.749203	3.17419	0.172414	1.55631	9.02662				miR156g	cassava4.1_000612m|PACid:17973344	6	1845-1865	1	target 5' UUGCUUCUCUUUCUUCUGCCA 3'	::: :: ::.::::::: ::	query 3' CACG-AGUGAGAGAAGACAGU 5'
CS_NC	miR156g	cassava4.1_000046m|PACid:17962478	-0.749203	2.31786	0.551724	2.75085	4.98592	AT4G22970.1	AESP,ESP,RSW4	homolog of separase	miR156g	cassava4.1_000046m|PACid:17962478	6	61-79	1	target 5' GUGUUCCCCCUCUUCUG-CG 3'	:::.:: : :::::::: :.	query 3' CACGAGUGAGAGAAGACAGU 5'
CS_NC	miR156g	cassava4.1_007708m|PACid:17984867	-0.749203	2.94657	0.62069	4.78498	7.70914	AT5G20070.1	ATNUDT19,ATNUDX19,NUDX19	nudix hydrolase homolog 19	miR156g	cassava4.1_007708m|PACid:17984867	6	18-36	1	target 5' AUGCUCUCUCUCCUCU-UCA 3'	::::: ::::: ::: :::	query 3' CACGAGUGAGAGAAGACAGU 5'
CS_NC	miR156i	cassava4.1_004135m|PACid:17961408	-0.783003	2.08949	0.517241	2.20137	4.25597	AT2G01970.1		Endomembrane protein 70 protein family	miR156i	cassava4.1_004135m|PACid:17961408	5	767-786	1	target 5' GUACUCUCUGUCUUCU-UCAC 3'	:: ::::::.:::::: :::	query 3' CACGAGAGAUAGAAGACAGUU 5'
CS_NC	miR156i	cassava4.1_000900m|PACid:17970964	-0.783003	3.23576	0.586207	5.52218	9.4202	AT4G11610.1		C2 calcium/lipid-binding plant phosphoribosyltransferase family protein	miR156i	cassava4.1_000900m|PACid:17970964	6	35-55	1	target 5' GUGCUCACAAUCUUUUGGCAA 3'	:::::: : :::::.:: :::	query 3' CACGAGAGAUAGAAGACAGUU 5'
CS_NC	miR156i	cassava4.1_021981m|PACid:17979725	-0.783003	7.60133	0.017241	3.34812	194.191	AT5G66520.1		Tetratricopeptide repeat (TPR)-like superfamily protein	miR156i	cassava4.1_021981m|PACid:17979725	6	14-34	1	target 5' GCGCUCCCUAUAUUUUGUCGA 3'	: :::: :::: ::.::::.:	query 3' CACGAGAGAUAGAAGACAGUU 5'
CS_NC	miR156i	cassava4.1_002342m|PACid:17973919	-0.783003	2.81071	0.310345	2.17747	7.01631	AT3G05900.1		neurofilament protein-related	miR156i	cassava4.1_002342m|PACid:17973919	6	2377-2397	1	target 5' GGGUUGUUUAUCUUCUGUAAU 3'	: :.: :.:::::::::: :	query 3' CACGAGAGAUAGAAGACAGUU 5'
CS_NC	miR156i	cassava4.1_001029m|PACid:17961079	-0.783003	2.10164	0.37931	1.62799	4.29196	AT3G52890.1	KIPK	KCBP-interacting protein kinase	miR156i	cassava4.1_001029m|PACid:17961079	6	1188-1207	1	target 5' GUACUCUCUUUCUUCU-UCAU 3'	:: :::::: :::::: :::	query 3' CACGAGAGAUAGAAGACAGUU 5'
CS_NC	miR156i	cassava4.1_027336m|PACid:17980866	-0.783003	5.22674	0.103448	3.87372	37.446	AT1G05700.1		Leucine-rich repeat transmembrane protein kinase protein	miR156i	cassava4.1_027336m|PACid:17980866	6	37-56	1	target 5' GUGCUCU-UGUUUUUUCUCAA 3'	::::::: :.:.::.: ::::	query 3' CACGAGAGAUAGAAGACAGUU 5'
CS_NC	miR156j	cassava4.1_004135m|PACid:17961408	-0.783003	2.08949	0.517241	2.20137	4.25597	AT2G01970.1		Endomembrane protein 70 protein family	miR156j	cassava4.1_004135m|PACid:17961408	5	767-786	1	target 5' GUACUCUCUGUCUUCU-UCAC 3'	:: ::::::.:::::: :::	query 3' CACGAGAGAUAGAAGACAGUU 5'
CS_NC	miR156j	cassava4.1_000900m|PACid:17970964	-0.783003	3.23576	0.586207	5.52218	9.4202	AT4G11610.1		C2 calcium/lipid-binding plant phosphoribosyltransferase family protein	miR156j	cassava4.1_000900m|PACid:17970964	6	35-55	1	target 5' GUGCUCACAAUCUUUUGGCAA 3'	:::::: : :::::.:: :::	query 3' CACGAGAGAUAGAAGACAGUU 5'
CS_NC	miR156j	cassava4.1_021981m|PACid:17979725	-0.783003	7.60133	0.017241	3.34812	194.191	AT5G66520.1		Tetratricopeptide repeat (TPR)-like superfamily protein	miR156j	cassava4.1_021981m|PACid:17979725	6	14-34	1	target 5' GCGCUCCCUAUAUUUUGUCGA 3'	: :::: :::: ::.::::.:	query 3' CACGAGAGAUAGAAGACAGUU 5'
CS_NC	miR156j	cassava4.1_002342m|PACid:17973919	-0.783003	2.81071	0.310345	2.17747	7.01631	AT3G05900.1		neurofilament protein-related	miR156j	cassava4.1_002342m|PACid:17973919	6	2377-2397	1	target 5' GGGUUGUUUAUCUUCUGUAAU 3'	: :.: :.:::::::::: :	query 3' CACGAGAGAUAGAAGACAGUU 5'
CS_NC	miR156j	cassava4.1_001029m|PACid:17961079	-0.783003	2.10164	0.37931	1.62799	4.29196	AT3G52890.1	KIPK	KCBP-interacting protein kinase	miR156j	cassava4.1_001029m|PACid:17961079	6	1188-1207	1	target 5' GUACUCUCUUUCUUCU-UCAU 3'	:: :::::: :::::: :::	query 3' CACGAGAGAUAGAAGACAGUU 5'
CS_NC	miR156j	cassava4.1_027336m|PACid:17980866	-0.783003	5.22674	0.103448	3.87372	37.446	AT1G05700.1		Leucine-rich repeat transmembrane protein kinase protein	miR156j	cassava4.1_027336m|PACid:17980866	6	37-56	1	target 5' GUGCUCU-UGUUUUUUCUCAA 3'	::::::: :.:.::.: ::::	query 3' CACGAGAGAUAGAAGACAGUU 5'
CS_NC	miR156k	cassava4.1_004135m|PACid:17961408	-0.783003	2.08949	0.517241	2.20137	4.25597	AT2G01970.1		Endomembrane protein 70 protein family	miR156k	cassava4.1_004135m|PACid:17961408	5	767-786	1	target 5' GUACUCUCUGUCUUCU-UCAC 3'	:: ::::::.:::::: :::	query 3' CACGAGAGAUAGAAGACAGUU 5'
CS_NC	miR156k	cassava4.1_000900m|PACid:17970964	-0.783003	3.23576	0.586207	5.52218	9.4202	AT4G11610.1		C2 calcium/lipid-binding plant phosphoribosyltransferase family protein	miR156k	cassava4.1_000900m|PACid:17970964	6	35-55	1	target 5' GUGCUCACAAUCUUUUGGCAA 3'	:::::: : :::::.:: :::	query 3' CACGAGAGAUAGAAGACAGUU 5'
CS_NC	miR156k	cassava4.1_021981m|PACid:17979725	-0.783003	7.60133	0.017241	3.34812	194.191	AT5G66520.1		Tetratricopeptide repeat (TPR)-like superfamily protein	miR156k	cassava4.1_021981m|PACid:17979725	6	14-34	1	target 5' GCGCUCCCUAUAUUUUGUCGA 3'	: :::: :::: ::.::::.:	query 3' CACGAGAGAUAGAAGACAGUU 5'
CS_NC	miR156k	cassava4.1_002342m|PACid:17973919	-0.783003	2.81071	0.310345	2.17747	7.01631	AT3G05900.1		neurofilament protein-related	miR156k	cassava4.1_002342m|PACid:17973919	6	2377-2397	1	target 5' GGGUUGUUUAUCUUCUGUAAU 3'	: :.: :.:::::::::: :	query 3' CACGAGAGAUAGAAGACAGUU 5'
CS_NC	miR156k	cassava4.1_001029m|PACid:17961079	-0.783003	2.10164	0.37931	1.62799	4.29196	AT3G52890.1	KIPK	KCBP-interacting protein kinase	miR156k	cassava4.1_001029m|PACid:17961079	6	1188-1207	1	target 5' GUACUCUCUUUCUUCU-UCAU 3'	:: :::::: :::::: :::	query 3' CACGAGAGAUAGAAGACAGUU 5'
CS_NC	miR156k	cassava4.1_027336m|PACid:17980866	-0.783003	5.22674	0.103448	3.87372	37.446	AT1G05700.1		Leucine-rich repeat transmembrane protein kinase protein	miR156k	cassava4.1_027336m|PACid:17980866	6	37-56	1	target 5' GUGCUCU-UGUUUUUUCUCAA 3'	::::::: :.:.::.: ::::	query 3' CACGAGAGAUAGAAGACAGUU 5'
CS_NC	miR160a	cassava4.1_011093m|PACid:17972270	-1.51496	5.37157	0.12069	4.99659	41.4003	AT2G34460.1		NAD(P)-binding Rossmann-fold superfamily protein	miR160a	cassava4.1_011093m|PACid:17972270	5	1242-1261	1	target 5' UGU-UUUGGCUCUUCAUACGG 3'	:.: . ::::::.:::::::	query 3' AUACGUACCGAGGAGUAUGCG 5'
CS_NC	miR160b	cassava4.1_011093m|PACid:17972270	-1.51496	5.37157	0.12069	4.99659	41.4003	AT2G34460.1		NAD(P)-binding Rossmann-fold superfamily protein	miR160b	cassava4.1_011093m|PACid:17972270	5	1242-1261	1	target 5' UGU-UUUGGCUCUUCAUACGG 3'	:.: . ::::::.:::::::	query 3' AUACGUACCGAGGAGUAUGCG 5'
CS_NC	miR160e	cassava4.1_003246m|PACid:17984853	0.634647	-2.08468	12.5517	2.95904	0.235748	AT2G25490.1	EBF1,FBL6	EIN3-binding F box protein 1	miR160e	cassava4.1_003246m|PACid:17984853	5.5	771-790	1	target 5' UGGC-CAUGGGGGGCUAGGCA 3'	:::: :..:::.::.:::::	query 3' ACCGUAUGUCCCUCGGUCCGU 5'
CS_NC	miR160f	cassava4.1_003246m|PACid:17984853	0.634647	-2.08468	12.5517	2.95904	0.235748	AT2G25490.1	EBF1,FBL6	EIN3-binding F box protein 1	miR160f	cassava4.1_003246m|PACid:17984853	5.5	771-790	1	target 5' UGGC-CAUGGGGGGCUAGGCA 3'	:::: :..:::.::.:::::	query 3' ACCGUAUGUCCCUCGGUCCGU 5'
CS_NC	miR160g	cassava4.1_003246m|PACid:17984853	0.634647	-2.08468	12.5517	2.95904	0.235748	AT2G25490.1	EBF1,FBL6	EIN3-binding F box protein 1	miR160g	cassava4.1_003246m|PACid:17984853	5.5	771-790	1	target 5' UGGC-CAUGGGGGGCUAGGCA 3'	:::: :..:::.::.:::::	query 3' ACCGUAUGUCCCUCGGUCCGU 5'
CS_NC	miR164b	cassava4.1_029889m|PACid:17973439	-0.717633	2.44458	0.310345	1.68942	5.44369	AT1G56010.2	anac021,ANAC022,NAC1	NAC domain containing protein 1	miR164b	cassava4.1_029889m|PACid:17973439	2	614-634	1	target 5' AGCAAGUGCCCUGCUUCUCCA 3'	::: ::::::::::::::::	query 3' ACGUGCACGGGACGAAGAGGU 5'
CS_NC	miR164b	cassava4.1_027217m|PACid:17968043	-0.717633	7.15708	0.017241	2.46075	142.724	AT3G59550.1	ATRAD21.2,ATSYN3,SYN3	Rad21/Rec8-like family protein	miR164b	cassava4.1_027217m|PACid:17968043	4	1470-1491	1	target 5' UGCAACCUCUCCUGCUUCUCCA 3'	::: :: : .::::::::::::	query 3' ACG-UGCACGGGACGAAGAGGU 5'
CS_NC	miR164b	cassava4.1_002730m|PACid:17980403	-0.717633	4.93935	0.086207	2.64505	30.6826	AT2G36910.1	ABCB1,ATPGP1,PGP1	ATP binding cassette subfamily B1	miR164b	cassava4.1_002730m|PACid:17980403	5	1084-1103	1	target 5' UGC-UAUGCUCUGCUUCUCUG 3'	::: . :::.:::::::::..	query 3' ACGUGCACGGGACGAAGAGGU 5'
CS_NC	miR164b	cassava4.1_024097m|PACid:17978934	-0.717633	3.68003	0.137931	1.76792	12.8174	AT5G20960.1	AAO1,AO1,AOalpha,AT-AO1,ATAO,AtAO1	aldehyde oxidase 1	miR164b	cassava4.1_024097m|PACid:17978934	5.5	505-525	1	target 5' UGCACUUUCCCUGCUUUUUUG 3'	::::: : ::::::::.:...	query 3' ACGUGCACGGGACGAAGAGGU 5'
CS_NC	miR164b	cassava4.1_006102m|PACid:17979460	-0.717633	4.02955	0.103448	1.68942	16.3311	AT2G18193.1		P-loop containing nucleoside triphosphate hydrolases superfamily protein	miR164b	cassava4.1_006102m|PACid:17979460	6	1089-1110	1	target 5' UGACCCUGCUCUGCUUCGUCCA 3'	:: : :::.::::::: ::::	query 3' ACGUGCACGGGACGAAG-AGGU 5'
CS_NC	miR164b	cassava4.1_017348m|PACid:17971652	-0.717633	5.98214	0.051724	3.26963	63.2127				miR164b	cassava4.1_017348m|PACid:17971652	6	232-251	1	target 5' UGUGC-UAGCCUGCUUCUCCC 3'	::..: : :::::::::::	query 3' ACGUGCACGGGACGAAGAGGU 5'
CS_NC	miR164c	cassava4.1_029889m|PACid:17973439	-0.717633	2.44458	0.310345	1.68942	5.44369	AT1G56010.2	anac021,ANAC022,NAC1	NAC domain containing protein 1	miR164c	cassava4.1_029889m|PACid:17973439	2	614-634	1	target 5' AGCAAGUGCCCUGCUUCUCCA 3'	::: ::::::::::::::::	query 3' ACGUGCACGGGACGAAGAGGU 5'
CS_NC	miR164c	cassava4.1_027217m|PACid:17968043	-0.717633	7.15708	0.017241	2.46075	142.724	AT3G59550.1	ATRAD21.2,ATSYN3,SYN3	Rad21/Rec8-like family protein	miR164c	cassava4.1_027217m|PACid:17968043	4	1470-1491	1	target 5' UGCAACCUCUCCUGCUUCUCCA 3'	::: :: : .::::::::::::	query 3' ACG-UGCACGGGACGAAGAGGU 5'
CS_NC	miR164c	cassava4.1_002730m|PACid:17980403	-0.717633	4.93935	0.086207	2.64505	30.6826	AT2G36910.1	ABCB1,ATPGP1,PGP1	ATP binding cassette subfamily B1	miR164c	cassava4.1_002730m|PACid:17980403	5	1084-1103	1	target 5' UGC-UAUGCUCUGCUUCUCUG 3'	::: . :::.:::::::::..	query 3' ACGUGCACGGGACGAAGAGGU 5'
CS_NC	miR164c	cassava4.1_024097m|PACid:17978934	-0.717633	3.68003	0.137931	1.76792	12.8174	AT5G20960.1	AAO1,AO1,AOalpha,AT-AO1,ATAO,AtAO1	aldehyde oxidase 1	miR164c	cassava4.1_024097m|PACid:17978934	5.5	505-525	1	target 5' UGCACUUUCCCUGCUUUUUUG 3'	::::: : ::::::::.:...	query 3' ACGUGCACGGGACGAAGAGGU 5'
CS_NC	miR164c	cassava4.1_006102m|PACid:17979460	-0.717633	4.02955	0.103448	1.68942	16.3311	AT2G18193.1		P-loop containing nucleoside triphosphate hydrolases superfamily protein	miR164c	cassava4.1_006102m|PACid:17979460	6	1089-1110	1	target 5' UGACCCUGCUCUGCUUCGUCCA 3'	:: : :::.::::::: ::::	query 3' ACGUGCACGGGACGAAG-AGGU 5'
CS_NC	miR164c	cassava4.1_017348m|PACid:17971652	-0.717633	5.98214	0.051724	3.26963	63.2127				miR164c	cassava4.1_017348m|PACid:17971652	6	232-251	1	target 5' UGUGC-UAGCCUGCUUCUCCC 3'	::..: : :::::::::::	query 3' ACGUGCACGGGACGAAGAGGU 5'
CS_NC	miR164d	cassava4.1_029889m|PACid:17973439	-0.717633	2.44458	0.310345	1.68942	5.44369	AT1G56010.2	anac021,ANAC022,NAC1	NAC domain containing protein 1	miR164d	cassava4.1_029889m|PACid:17973439	2	614-634	1	target 5' AGCAAGUGCCCUGCUUCUCCA 3'	::: ::::::::::::::::	query 3' ACGUGCACGGGACGAAGAGGU 5'
CS_NC	miR164d	cassava4.1_027217m|PACid:17968043	-0.717633	7.15708	0.017241	2.46075	142.724	AT3G59550.1	ATRAD21.2,ATSYN3,SYN3	Rad21/Rec8-like family protein	miR164d	cassava4.1_027217m|PACid:17968043	4	1470-1491	1	target 5' UGCAACCUCUCCUGCUUCUCCA 3'	::: :: : .::::::::::::	query 3' ACG-UGCACGGGACGAAGAGGU 5'
CS_NC	miR164d	cassava4.1_002730m|PACid:17980403	-0.717633	4.93935	0.086207	2.64505	30.6826	AT2G36910.1	ABCB1,ATPGP1,PGP1	ATP binding cassette subfamily B1	miR164d	cassava4.1_002730m|PACid:17980403	5	1084-1103	1	target 5' UGC-UAUGCUCUGCUUCUCUG 3'	::: . :::.:::::::::..	query 3' ACGUGCACGGGACGAAGAGGU 5'
CS_NC	miR164d	cassava4.1_024097m|PACid:17978934	-0.717633	3.68003	0.137931	1.76792	12.8174	AT5G20960.1	AAO1,AO1,AOalpha,AT-AO1,ATAO,AtAO1	aldehyde oxidase 1	miR164d	cassava4.1_024097m|PACid:17978934	5.5	505-525	1	target 5' UGCACUUUCCCUGCUUUUUUG 3'	::::: : ::::::::.:...	query 3' ACGUGCACGGGACGAAGAGGU 5'
CS_NC	miR164d	cassava4.1_006102m|PACid:17979460	-0.717633	4.02955	0.103448	1.68942	16.3311	AT2G18193.1		P-loop containing nucleoside triphosphate hydrolases superfamily protein	miR164d	cassava4.1_006102m|PACid:17979460	6	1089-1110	1	target 5' UGACCCUGCUCUGCUUCGUCCA 3'	:: : :::.::::::: ::::	query 3' ACGUGCACGGGACGAAG-AGGU 5'
CS_NC	miR164d	cassava4.1_017348m|PACid:17971652	-0.717633	5.98214	0.051724	3.26963	63.2127				miR164d	cassava4.1_017348m|PACid:17971652	6	232-251	1	target 5' UGUGC-UAGCCUGCUUCUCCC 3'	::..: : :::::::::::	query 3' ACGUGCACGGGACGAAGAGGU 5'
CS_NC	miR171h	cassava4.1_017850m|PACid:17961158	-0.827257	3.09321	0.310345	2.64846	8.53394	AT1G75630.1	AVA-P4	vacuolar H+-pumping ATPase 16 kDa proteolipid subunit 4	miR171h	cassava4.1_017850m|PACid:17961158	5	216-237	1	target 5' AGUGGUGUUGGUGUGGCAUCAA 3'	::::.:.::::.:.::: ::::	query 3' UCACUAUAACCGCGCCG-AGUU 5'
CS_NC	miR171h	cassava4.1_017990m|PACid:17961159	-0.827257	2.23846	0.534483	2.52218	4.71892	AT1G75630.1	AVA-P4	vacuolar H+-pumping ATPase 16 kDa proteolipid subunit 4	miR171h	cassava4.1_017990m|PACid:17961159	5	204-225	1	target 5' AGUGGUGUUGGUGUGGCAUCAA 3'	::::.:.::::.:.::: ::::	query 3' UCACUAUAACCGCGCCG-AGUU 5'
CS_NC	miR171i	cassava4.1_017850m|PACid:17961158	-0.827257	3.09321	0.310345	2.64846	8.53394	AT1G75630.1	AVA-P4	vacuolar H+-pumping ATPase 16 kDa proteolipid subunit 4	miR171i	cassava4.1_017850m|PACid:17961158	5	216-237	1	target 5' AGUGGUGUUGGUGUGGCAUCAA 3'	::::.:.::::.:.::: ::::	query 3' UCACUAUAACCGCGCCG-AGUU 5'
CS_NC	miR171i	cassava4.1_017990m|PACid:17961159	-0.827257	2.23846	0.534483	2.52218	4.71892	AT1G75630.1	AVA-P4	vacuolar H+-pumping ATPase 16 kDa proteolipid subunit 4	miR171i	cassava4.1_017990m|PACid:17961159	5	204-225	1	target 5' AGUGGUGUUGGUGUGGCAUCAA 3'	::::.:.::::.:.::: ::::	query 3' UCACUAUAACCGCGCCG-AGUU 5'
CS_NC	miR172a	cassava4.1_007502m|PACid:17991616	2.17274	-3.59116	9.17241	0.761092	0.082976	AT1G50010.1	TUA2	tubulin alpha-2 chain	miR172a	cassava4.1_007502m|PACid:17991616	4.5	881-901	1	target 5' UCUGAGGUUUGAUGGUGCUCU 3'	: :::. .::::::.:::::.	query 3' ACACUUAGAACUACUACGAGG 5'
CS_NC	miR172a	cassava4.1_007971m|PACid:17991617	2.17274	-3.63132	9.89655	0.798635	0.080698	AT1G50010.1	TUA2	tubulin alpha-2 chain	miR172a	cassava4.1_007971m|PACid:17991617	4.5	833-853	1	target 5' UCUGAGGUUUGAUGGUGCUCU 3'	: :::. .::::::.:::::.	query 3' ACACUUAGAACUACUACGAGG 5'
CS_NC	miR172a	cassava4.1_007522m|PACid:17991620	2.17274	-2.21581	5.91379	1.27304	0.215266	AT1G50010.1	TUA2	tubulin alpha-2 chain	miR172a	cassava4.1_007522m|PACid:17991620	4.5	844-864	1	target 5' UCUGAGGUUUGAUGGUGCUCU 3'	: :::. .::::::.:::::.	query 3' ACACUUAGAACUACUACGAGG 5'
CS_NC	miR172a	cassava4.1_029759m|PACid:17989596	2.17274	-3.5536	2.96552	0.25256	0.085165	AT5G39680.1	EMB2744	Pentatricopeptide repeat (PPR) superfamily protein	miR172a	cassava4.1_029759m|PACid:17989596	4.5	1455-1475	1	target 5' UGGGAGGCUUGAUGAUGCUUG 3'	:: ::. ::::::::::::.	query 3' ACACUUAGAACUACUACGAGG 5'
CS_NC	miR172a	cassava4.1_003887m|PACid:17959991	2.17274	-3.64025	20.0862	1.61092	0.0802	AT1G32900.1		UDP-Glycosyltransferase superfamily protein	miR172a	cassava4.1_003887m|PACid:17959991	5	539-558	1	target 5' GGUGGA-CUUGGUGAUGUUCU 3'	:::.: ::::.:::::.::.	query 3' ACACUUAGAACUACUACGAGG 5'
CS_NC	miR172a	cassava4.1_003884m|PACid:17959989	2.17274	-3.75643	21.5862	1.59727	0.073995	AT1G32900.1		UDP-Glycosyltransferase superfamily protein	miR172a	cassava4.1_003884m|PACid:17959989	5	400-419	1	target 5' GGUGGA-CUUGGUGAUGUUCU 3'	:::.: ::::.:::::.::.	query 3' ACACUUAGAACUACUACGAGG 5'
CS_NC	miR172a	cassava4.1_003898m|PACid:17959990	2.17274	-3.94428	21.1207	1.37201	0.064961	AT1G32900.1		UDP-Glycosyltransferase superfamily protein	miR172a	cassava4.1_003898m|PACid:17959990	5	390-409	1	target 5' GGUGGA-CUUGGUGAUGUUCU 3'	:::.: ::::.:::::.::.	query 3' ACACUUAGAACUACUACGAGG 5'
CS_NC	miR172a	cassava4.1_002826m|PACid:17968981	2.17274	-2.13514	4.48276	1.02048	0.227645	AT1G18700.1		DNAJ heat shock N-terminal domain-containing protein	miR172a	cassava4.1_002826m|PACid:17968981	5.5	632-652	1	target 5' GGUAGAACUUGGUGAUGCUCA 3'	:: .: ::::.::::::::	query 3' ACACUUAGAACUACUACGAGG 5'
CS_NC	miR172b	cassava4.1_007502m|PACid:17991616	2.17274	-3.59116	9.17241	0.761092	0.082976	AT1G50010.1	TUA2	tubulin alpha-2 chain	miR172b	cassava4.1_007502m|PACid:17991616	4.5	881-901	1	target 5' UCUGAGGUUUGAUGGUGCUCU 3'	: :::. .::::::.:::::.	query 3' ACACUUAGAACUACUACGAGG 5'
CS_NC	miR172b	cassava4.1_007971m|PACid:17991617	2.17274	-3.63132	9.89655	0.798635	0.080698	AT1G50010.1	TUA2	tubulin alpha-2 chain	miR172b	cassava4.1_007971m|PACid:17991617	4.5	833-853	1	target 5' UCUGAGGUUUGAUGGUGCUCU 3'	: :::. .::::::.:::::.	query 3' ACACUUAGAACUACUACGAGG 5'
CS_NC	miR172b	cassava4.1_007522m|PACid:17991620	2.17274	-2.21581	5.91379	1.27304	0.215266	AT1G50010.1	TUA2	tubulin alpha-2 chain	miR172b	cassava4.1_007522m|PACid:17991620	4.5	844-864	1	target 5' UCUGAGGUUUGAUGGUGCUCU 3'	: :::. .::::::.:::::.	query 3' ACACUUAGAACUACUACGAGG 5'
CS_NC	miR172b	cassava4.1_029759m|PACid:17989596	2.17274	-3.5536	2.96552	0.25256	0.085165	AT5G39680.1	EMB2744	Pentatricopeptide repeat (PPR) superfamily protein	miR172b	cassava4.1_029759m|PACid:17989596	4.5	1455-1475	1	target 5' UGGGAGGCUUGAUGAUGCUUG 3'	:: ::. ::::::::::::.	query 3' ACACUUAGAACUACUACGAGG 5'
CS_NC	miR172b	cassava4.1_003887m|PACid:17959991	2.17274	-3.64025	20.0862	1.61092	0.0802	AT1G32900.1		UDP-Glycosyltransferase superfamily protein	miR172b	cassava4.1_003887m|PACid:17959991	5	539-558	1	target 5' GGUGGA-CUUGGUGAUGUUCU 3'	:::.: ::::.:::::.::.	query 3' ACACUUAGAACUACUACGAGG 5'
CS_NC	miR172b	cassava4.1_003884m|PACid:17959989	2.17274	-3.75643	21.5862	1.59727	0.073995	AT1G32900.1		UDP-Glycosyltransferase superfamily protein	miR172b	cassava4.1_003884m|PACid:17959989	5	400-419	1	target 5' GGUGGA-CUUGGUGAUGUUCU 3'	:::.: ::::.:::::.::.	query 3' ACACUUAGAACUACUACGAGG 5'
CS_NC	miR172b	cassava4.1_003898m|PACid:17959990	2.17274	-3.94428	21.1207	1.37201	0.064961	AT1G32900.1		UDP-Glycosyltransferase superfamily protein	miR172b	cassava4.1_003898m|PACid:17959990	5	390-409	1	target 5' GGUGGA-CUUGGUGAUGUUCU 3'	:::.: ::::.:::::.::.	query 3' ACACUUAGAACUACUACGAGG 5'
CS_NC	miR172b	cassava4.1_002826m|PACid:17968981	2.17274	-2.13514	4.48276	1.02048	0.227645	AT1G18700.1		DNAJ heat shock N-terminal domain-containing protein	miR172b	cassava4.1_002826m|PACid:17968981	5.5	632-652	1	target 5' GGUAGAACUUGGUGAUGCUCA 3'	:: .: ::::.::::::::	query 3' ACACUUAGAACUACUACGAGG 5'
CS_NC	miR2111a	cassava4.1_022045m|PACid:17971059	-1.03416	7.29804	0.068966	10.8532	157.372	AT2G35330.1		RING/U-box superfamily protein	miR2111a	cassava4.1_022045m|PACid:17971059	4.5	1614-1633	1	target 5' UAAAUUGCAGGAUG-AGAUUG 3'	::::.. ::::::: :::::.	query 3' AUUUGGAGUCCUACGUCUAAU 5'
CS_NC	miR2111a	cassava4.1_001678m|PACid:17993899	-1.03416	4.16174	0.206897	3.70307	17.8982	AT1G77550.1		tubulin-tyrosine ligases;tubulin-tyrosine ligases	miR2111a	cassava4.1_001678m|PACid:17993899	5.5	1584-1604	1	target 5' UGAACCCAAGGAUGCAGAUAU 3'	:.:::: :::::::::::	query 3' AUUUGGAGUCCUACGUCUAAU 5'
CS_NC	miR2111a	cassava4.1_027014m|PACid:17973930	-1.03416	4.88378	0.12069	3.56314	29.5232	AT5G09950.1		Tetratricopeptide repeat (TPR)-like superfamily protein	miR2111a	cassava4.1_027014m|PACid:17973930	5.5	162-181	1	target 5' UAAA-CUUGGGAUGCAAAUUC 3'	:::: ::..::::::: :::	query 3' AUUUGGAGUCCUACGUCUAAU 5'
CS_NC	miR2111a	cassava4.1_019402m|PACid:17976148	-1.03416	2.16147	0.344828	1.54266	4.47372	AT3G20970.1	ATNFU2,NFU4	NFU domain protein 4	miR2111a	cassava4.1_019402m|PACid:17976148	5.5	423-444	1	target 5' UGAAGUUGAGGAUGCAGCAUUG 3'	:.:: .: ::::::::: :::.	query 3' AUUUGGAGUCCUACGUC-UAAU 5'
CS_NC	miR2111a	cassava4.1_014142m|PACid:17963460	-1.03416	5.02632	0.327586	10.6758	32.5892	AT2G41380.1		S-adenosyl-L-methionine-dependent methyltransferases superfamily protein	miR2111a	cassava4.1_014142m|PACid:17963460	5.5	994-1015	1	target 5' UUCAUCUCUAGCAUGCAGAUUA 3'	: :.::: :: ::::::::::	query 3' AUUUGGAG-UCCUACGUCUAAU 5'
CS_NC	miR2111a	cassava4.1_025130m|PACid:17976165	-1.03416	3.04928	0.189655	1.56997	8.278	AT4G03320.1	tic20-IV	translocon at the inner envelope membrane of chloroplasts 20-IV	miR2111a	cassava4.1_025130m|PACid:17976165	5.5	508-527	1	target 5' CAGAUUUCA-GAUGCAGGUUA 3'	:.:..::: :::::::.:::	query 3' AUUUGGAGUCCUACGUCUAAU 5'
CS_NC	miR2111a	cassava4.1_013044m|PACid:17973356	-1.03416	2.03722	6.63793	27.2457	4.10455	AT5G65730.1	XTH6	xyloglucan endotransglucosylase/hydrolase 6	miR2111a	cassava4.1_013044m|PACid:17973356	6	234-254	1	target 5' CAAAGCUCAGGAUGUGGGUUU 3'	::: :::::::::..:.::	query 3' AUUUGGAGUCCUACGUCUAAU 5'
CS_NC	miR2111a	cassava4.1_007206m|PACid:17972635	-1.03416	4.23139	0.155172	2.91468	18.7835	AT2G38960.1	AERO2,ERO2	endoplasmic reticulum oxidoreductins 2	miR2111a	cassava4.1_007206m|PACid:17972635	6	651-670	1	target 5' AAAGCCUCAGGCUGCAG-UUG 3'	::.::::::: ::::: ::.	query 3' AUUUGGAGUCCUACGUCUAAU 5'
CS_NC	miR2111a	cassava4.1_014748m|PACid:17963433	-1.03416	3.27793	0.155172	1.50512	9.69966	AT1G67400.1		ELMO/CED-12 family protein	miR2111a	cassava4.1_014748m|PACid:17963433	6	161-181	1	target 5' UGAAGCAUAGGAUGAAGAUUU 3'	:.:: : .:::::: :::::	query 3' AUUUGGAGUCCUACGUCUAAU 5'
CS_NC	miR2111a	cassava4.1_008988m|PACid:17962047	-1.03416	2.81112	0.37931	2.66212	7.01831	AT5G64560.1	ATMGT9,MGT9,MRS2-2	magnesium transporter 9	miR2111a	cassava4.1_008988m|PACid:17962047	6	1414-1434	1	target 5' UAAACGUGAGGAUCCAGACUA 3'	::::: : ::::: :::: ::	query 3' AUUUGGAGUCCUACGUCUAAU 5'
CS_NC	miR2111a	cassava4.1_005995m|PACid:17963183	-1.03416	4.03536	0.103448	1.69625	16.397	AT1G14020.1		O-fucosyltransferase family protein	miR2111a	cassava4.1_005995m|PACid:17963183	6	1410-1430	1	target 5' UAAACCAAAGGAGGAAGAUUA 3'	:::::: :::: : ::::::	query 3' AUUUGGAGUCCUACGUCUAAU 5'
CS_NC	miR2111a	cassava4.1_000052m|PACid:17974731	-1.03416	2.18679	1.68965	7.69283	4.5529	AT2G22125.1	CSI1	binding	miR2111a	cassava4.1_000052m|PACid:17974731	6	1242-1261	1	target 5' UGAAGUUCAGGAUG-AGCUUA 3'	:.:: .:::::::: :: :::	query 3' AUUUGGAGUCCUACGUCUAAU 5'
CS_NC	miR2111b	cassava4.1_022045m|PACid:17971059	-1.03416	7.29804	0.068966	10.8532	157.372	AT2G35330.1		RING/U-box superfamily protein	miR2111b	cassava4.1_022045m|PACid:17971059	4.5	1614-1633	1	target 5' UAAAUUGCAGGAUG-AGAUUG 3'	::::.. ::::::: :::::.	query 3' AUUUGGAGUCCUACGUCUAAU 5'
CS_NC	miR2111b	cassava4.1_001678m|PACid:17993899	-1.03416	4.16174	0.206897	3.70307	17.8982	AT1G77550.1		tubulin-tyrosine ligases;tubulin-tyrosine ligases	miR2111b	cassava4.1_001678m|PACid:17993899	5.5	1584-1604	1	target 5' UGAACCCAAGGAUGCAGAUAU 3'	:.:::: :::::::::::	query 3' AUUUGGAGUCCUACGUCUAAU 5'
CS_NC	miR2111b	cassava4.1_027014m|PACid:17973930	-1.03416	4.88378	0.12069	3.56314	29.5232	AT5G09950.1		Tetratricopeptide repeat (TPR)-like superfamily protein	miR2111b	cassava4.1_027014m|PACid:17973930	5.5	162-181	1	target 5' UAAA-CUUGGGAUGCAAAUUC 3'	:::: ::..::::::: :::	query 3' AUUUGGAGUCCUACGUCUAAU 5'
CS_NC	miR2111b	cassava4.1_019402m|PACid:17976148	-1.03416	2.16147	0.344828	1.54266	4.47372	AT3G20970.1	ATNFU2,NFU4	NFU domain protein 4	miR2111b	cassava4.1_019402m|PACid:17976148	5.5	423-444	1	target 5' UGAAGUUGAGGAUGCAGCAUUG 3'	:.:: .: ::::::::: :::.	query 3' AUUUGGAGUCCUACGUC-UAAU 5'
CS_NC	miR2111b	cassava4.1_014142m|PACid:17963460	-1.03416	5.02632	0.327586	10.6758	32.5892	AT2G41380.1		S-adenosyl-L-methionine-dependent methyltransferases superfamily protein	miR2111b	cassava4.1_014142m|PACid:17963460	5.5	994-1015	1	target 5' UUCAUCUCUAGCAUGCAGAUUA 3'	: :.::: :: ::::::::::	query 3' AUUUGGAG-UCCUACGUCUAAU 5'
CS_NC	miR2111b	cassava4.1_025130m|PACid:17976165	-1.03416	3.04928	0.189655	1.56997	8.278	AT4G03320.1	tic20-IV	translocon at the inner envelope membrane of chloroplasts 20-IV	miR2111b	cassava4.1_025130m|PACid:17976165	5.5	508-527	1	target 5' CAGAUUUCA-GAUGCAGGUUA 3'	:.:..::: :::::::.:::	query 3' AUUUGGAGUCCUACGUCUAAU 5'
CS_NC	miR2111b	cassava4.1_013044m|PACid:17973356	-1.03416	2.03722	6.63793	27.2457	4.10455	AT5G65730.1	XTH6	xyloglucan endotransglucosylase/hydrolase 6	miR2111b	cassava4.1_013044m|PACid:17973356	6	234-254	1	target 5' CAAAGCUCAGGAUGUGGGUUU 3'	::: :::::::::..:.::	query 3' AUUUGGAGUCCUACGUCUAAU 5'
CS_NC	miR2111b	cassava4.1_007206m|PACid:17972635	-1.03416	4.23139	0.155172	2.91468	18.7835	AT2G38960.1	AERO2,ERO2	endoplasmic reticulum oxidoreductins 2	miR2111b	cassava4.1_007206m|PACid:17972635	6	651-670	1	target 5' AAAGCCUCAGGCUGCAG-UUG 3'	::.::::::: ::::: ::.	query 3' AUUUGGAGUCCUACGUCUAAU 5'
CS_NC	miR2111b	cassava4.1_014748m|PACid:17963433	-1.03416	3.27793	0.155172	1.50512	9.69966	AT1G67400.1		ELMO/CED-12 family protein	miR2111b	cassava4.1_014748m|PACid:17963433	6	161-181	1	target 5' UGAAGCAUAGGAUGAAGAUUU 3'	:.:: : .:::::: :::::	query 3' AUUUGGAGUCCUACGUCUAAU 5'
CS_NC	miR2111b	cassava4.1_008988m|PACid:17962047	-1.03416	2.81112	0.37931	2.66212	7.01831	AT5G64560.1	ATMGT9,MGT9,MRS2-2	magnesium transporter 9	miR2111b	cassava4.1_008988m|PACid:17962047	6	1414-1434	1	target 5' UAAACGUGAGGAUCCAGACUA 3'	::::: : ::::: :::: ::	query 3' AUUUGGAGUCCUACGUCUAAU 5'
CS_NC	miR2111b	cassava4.1_005995m|PACid:17963183	-1.03416	4.03536	0.103448	1.69625	16.397	AT1G14020.1		O-fucosyltransferase family protein	miR2111b	cassava4.1_005995m|PACid:17963183	6	1410-1430	1	target 5' UAAACCAAAGGAGGAAGAUUA 3'	:::::: :::: : ::::::	query 3' AUUUGGAGUCCUACGUCUAAU 5'
CS_NC	miR2111b	cassava4.1_000052m|PACid:17974731	-1.03416	2.18679	1.68965	7.69283	4.5529	AT2G22125.1	CSI1	binding	miR2111b	cassava4.1_000052m|PACid:17974731	6	1242-1261	1	target 5' UGAAGUUCAGGAUG-AGCUUA 3'	:.:: .:::::::: :: :::	query 3' AUUUGGAGUCCUACGUCUAAU 5'
CS_NC	miR319a	cassava4.1_004517m|PACid:17987200	-1.41222	3.4413	0.689655	7.49147	10.8626	AT3G15030.1	MEE35,TCP4	TCP family transcription factor 4	miR319a	cassava4.1_004517m|PACid:17987200	3.5	1463-1482	1	target 5' GGGGACCCCUUCAGUCCAGU 3'	::.: ::::::::::::.:	query 3' CCUCGAGGGAAGUCAGGUUA 5'
CS_NC	miR319a	cassava4.1_034308m|PACid:17971311	-1.41222	5.70153	0.155172	8.07508	52.0394	AT3G20860.1	ATNEK5,NEK5	NIMA-related kinase 5	miR319a	cassava4.1_034308m|PACid:17971311	4	384-402	1	target 5' GGA-CUACCUUCACUCCAAU 3'	::: :: :::::: ::::::	query 3' CCUCGAGGGAAGUCAGGUUA 5'
CS_NC	miR319a	cassava4.1_015766m|PACid:17986366	-1.41222	7.3627	0.155172	25.5392	164.586	AT3G09270.1	ATGSTU8,GSTU8	glutathione S-transferase TAU 8	miR319a	cassava4.1_015766m|PACid:17986366	4	67-85	1	target 5' GGAGC-CCCUUCAGUCGAAG 3'	::::: :::::::::: ::	query 3' CCUCGAGGGAAGUCAGGUUA 5'
CS_NC	miR319a	cassava4.1_002794m|PACid:17988257	-1.41222	2.11929	0.672414	2.9215	4.3448	AT4G24490.2	ATRGTA1,RGTA1	RAB geranylgeranyl transferase alpha subunit 1	miR319a	cassava4.1_002794m|PACid:17988257	6	634-653	1	target 5' GAAGUUUUCUUCUGUCUAAU 3'	: ::.:..:::: :::.:::	query 3' CCUCGAGGGAAGUCAGGUUA 5'
CS_NC	miR319a	cassava4.1_004796m|PACid:17973176	-1.41222	4.96129	0.137931	4.29693	31.1527	AT4G20980.3		Eukaryotic translation initiation factor 3 subunit 7 (eIF-3)	miR319a	cassava4.1_004796m|PACid:17973176	6	1702-1720	1	target 5' UGAGCUCUUUUCAGU-CAGU 3'	::::::..:::::: ::.:	query 3' CCUCGAGGGAAGUCAGGUUA 5'
CS_NC	miR319a	cassava4.1_010263m|PACid:17962653	-1.41222	2.4908	3.62069	20.3515	5.6209	AT5G42050.1		DCD (Development and Cell Death) domain protein	miR319a	cassava4.1_010263m|PACid:17962653	6	1209-1228	1	target 5' GAGGACUCCUUCAGGCCAAU 3'	: .: .::::::: :::::	query 3' CCUCGAGGGAAGUCAGGUUA 5'
CS_NC	miR319a	cassava4.1_009857m|PACid:17962652	-1.41222	2.74251	3.05172	20.4232	6.69235	AT5G42050.1		DCD (Development and Cell Death) domain protein	miR319a	cassava4.1_009857m|PACid:17962652	6	1209-1228	1	target 5' GAGGACUCCUUCAGGCCAAU 3'	: .: .::::::: :::::	query 3' CCUCGAGGGAAGUCAGGUUA 5'
CS_NC	miR319a	cassava4.1_002875m|PACid:17960522	-1.41222	2.89044	0.413793	3.06826	7.41496	AT3G54350.2	emb1967	Forkhead-associated (FHA) domain-containing protein	miR319a	cassava4.1_002875m|PACid:17960522	6	1265-1283	1	target 5' UCAGCUCUCUUCA-UCCAGU 3'	:::::.::::: ::::.:	query 3' CCUCGAGGGAAGUCAGGUUA 5'
CS_NC	miR319b	cassava4.1_007321m|PACid:17962665	0.757705	-3.03539	3.41379	0.416382	0.121971	AT1G13710.1	CYP78A5,KLU	cytochrome P450, family 78, subfamily A, polypeptide 5	miR319b	cassava4.1_007321m|PACid:17962665	5	1364-1385	1	target 5' AGGUUGGCUCCCUUCGGUUCAG 3'	::: .:::::::::.::.::.	query 3' UCC-CUCGAGGGAAGUCAGGUU 5'
CS_NC	miR319b	cassava4.1_010346m|PACid:17961418	0.757705	-2.72127	36.2586	5.49829	0.151641	AT2G30830.1		2-oxoglutarate (2OG) and Fe(II)-dependent oxygenase superfamily protein	miR319b	cassava4.1_010346m|PACid:17961418	6	440-461	1	target 5' CUGGAGUAUCCUUCAUGUCCAA 3'	::::. .:::::: ::::::	query 3' UCCCUCGAGGGAAGU-CAGGUU 5'
CS_NC	miR319c	cassava4.1_007321m|PACid:17962665	0.757705	-3.03539	3.41379	0.416382	0.121971	AT1G13710.1	CYP78A5,KLU	cytochrome P450, family 78, subfamily A, polypeptide 5	miR319c	cassava4.1_007321m|PACid:17962665	5	1364-1385	1	target 5' AGGUUGGCUCCCUUCGGUUCAG 3'	::: .:::::::::.::.::.	query 3' UCC-CUCGAGGGAAGUCAGGUU 5'
CS_NC	miR319c	cassava4.1_010346m|PACid:17961418	0.757705	-2.72127	36.2586	5.49829	0.151641	AT2G30830.1		2-oxoglutarate (2OG) and Fe(II)-dependent oxygenase superfamily protein	miR319c	cassava4.1_010346m|PACid:17961418	6	440-461	1	target 5' CUGGAGUAUCCUUCAUGUCCAA 3'	::::. .:::::: ::::::	query 3' UCCCUCGAGGGAAGU-CAGGUU 5'
CS_NC	miR319d	cassava4.1_007321m|PACid:17962665	0.757705	-3.03539	3.41379	0.416382	0.121971	AT1G13710.1	CYP78A5,KLU	cytochrome P450, family 78, subfamily A, polypeptide 5	miR319d	cassava4.1_007321m|PACid:17962665	5	1364-1385	1	target 5' AGGUUGGCUCCCUUCGGUUCAG 3'	::: .:::::::::.::.::.	query 3' UCC-CUCGAGGGAAGUCAGGUU 5'
CS_NC	miR319d	cassava4.1_010346m|PACid:17961418	0.757705	-2.72127	36.2586	5.49829	0.151641	AT2G30830.1		2-oxoglutarate (2OG) and Fe(II)-dependent oxygenase superfamily protein	miR319d	cassava4.1_010346m|PACid:17961418	6	440-461	1	target 5' CUGGAGUAUCCUUCAUGUCCAA 3'	::::. .:::::: ::::::	query 3' UCCCUCGAGGGAAGU-CAGGUU 5'
CS_NC	miR319e	cassava4.1_007321m|PACid:17962665	0.757705	-3.03539	3.41379	0.416382	0.121971	AT1G13710.1	CYP78A5,KLU	cytochrome P450, family 78, subfamily A, polypeptide 5	miR319e	cassava4.1_007321m|PACid:17962665	5	1364-1385	1	target 5' AGGUUGGCUCCCUUCGGUUCAG 3'	::: .:::::::::.::.::.	query 3' UCC-CUCGAGGGAAGUCAGGUU 5'
CS_NC	miR319e	cassava4.1_010346m|PACid:17961418	0.757705	-2.72127	36.2586	5.49829	0.151641	AT2G30830.1		2-oxoglutarate (2OG) and Fe(II)-dependent oxygenase superfamily protein	miR319e	cassava4.1_010346m|PACid:17961418	6	440-461	1	target 5' CUGGAGUAUCCUUCAUGUCCAA 3'	::::. .:::::: ::::::	query 3' UCCCUCGAGGGAAGU-CAGGUU 5'
CS_NC	miR319f	cassava4.1_007321m|PACid:17962665	0.757705	-3.03539	3.41379	0.416382	0.121971	AT1G13710.1	CYP78A5,KLU	cytochrome P450, family 78, subfamily A, polypeptide 5	miR319f	cassava4.1_007321m|PACid:17962665	5	1364-1385	1	target 5' AGGUUGGCUCCCUUCGGUUCAG 3'	::: .:::::::::.::.::.	query 3' UCC-CUCGAGGGAAGUCAGGUU 5'
CS_NC	miR319f	cassava4.1_010346m|PACid:17961418	0.757705	-2.72127	36.2586	5.49829	0.151641	AT2G30830.1		2-oxoglutarate (2OG) and Fe(II)-dependent oxygenase superfamily protein	miR319f	cassava4.1_010346m|PACid:17961418	6	440-461	1	target 5' CUGGAGUAUCCUUCAUGUCCAA 3'	::::. .:::::: ::::::	query 3' UCCCUCGAGGGAAGU-CAGGUU 5'
CS_NC	miR393a	cassava4.1_004611m|PACid:17992211	-1.24229	2.13501	0.637931	2.80205	4.3924	AT4G37030.1			miR393a	cassava4.1_004611m|PACid:17992211	6	51-72	1	target 5' GAAAGUUGCGAUCUUUUUGGAG 3'	:: . :::::::..::::::.	query 3' CUAGUUACGCUAGGGAAACCUU 5'
CS_NC	miR393a	cassava4.1_015359m|PACid:17986824	-1.24229	3.42622	0.396552	4.2628	10.7497	AT1G74050.1		Ribosomal protein L6 family protein	miR393a	cassava4.1_015359m|PACid:17986824	6	416-438	1	target 5' AAUCAAUGGUGUCCCUUUGAGAA 3'	::::::: .:::::::: :::	query 3' CUAGUUACGCUAGGGAAAC-CUU 5'
CS_NC	miR393b	cassava4.1_004611m|PACid:17992211	-1.24229	2.13501	0.637931	2.80205	4.3924	AT4G37030.1			miR393b	cassava4.1_004611m|PACid:17992211	6	51-72	1	target 5' GAAAGUUGCGAUCUUUUUGGAG 3'	:: . :::::::..::::::.	query 3' CUAGUUACGCUAGGGAAACCUU 5'
CS_NC	miR393b	cassava4.1_015359m|PACid:17986824	-1.24229	3.42622	0.396552	4.2628	10.7497	AT1G74050.1		Ribosomal protein L6 family protein	miR393b	cassava4.1_015359m|PACid:17986824	6	416-438	1	target 5' AAUCAAUGGUGUCCCUUUGAGAA 3'	::::::: .:::::::: :::	query 3' CUAGUUACGCUAGGGAAAC-CUU 5'
CS_NC	miR395a	cassava4.1_003997m|PACid:17961554	-2.99718	2.63362	0.344828	2.13993	6.2058	AT5G13110.1	G6PD2	glucose-6-phosphate dehydrogenase 2	miR395a	cassava4.1_003997m|PACid:17961554	5	432-452	1	target 5' UUGUCUUCCCAAGCACUUCAG 3'	:: ..:::::.::::::::	query 3' CUCAAGGGGGUUUGUGAAGUC 5'
CS_NC	miR395a	cassava4.1_031727m|PACid:17986939	-2.99718	5.91589	0.034483	2.08191	60.3754	AT3G18010.1	WOX1	WUSCHEL related homeobox 1	miR395a	cassava4.1_031727m|PACid:17986939	5	1011-1032	1	target 5' GGAUUCUCAUCAAACACUUCAA 3'	:. :::.: .:::::::::::	query 3' CUCAAGGG-GGUUUGUGAAGUC 5'
CS_NC	miR395a	cassava4.1_014057m|PACid:17969966	-2.99718	2.77622	0.965517	6.61433	6.85056	AT1G28280.2		VQ motif-containing protein	miR395a	cassava4.1_014057m|PACid:17969966	5.5	481-501	1	target 5' GAAUUCUCUCAAACACCUCAA 3'	:: :::.:.::::::: :::	query 3' CUCAAGGGGGUUUGUGAAGUC 5'
CS_NC	miR395a	cassava4.1_000006m|PACid:17988247	-2.99718	1.92375	0.413793	1.56997	3.79408	AT1G70320.1	UPL2	ubiquitin-protein ligase 2	miR395a	cassava4.1_000006m|PACid:17988247	5.5	4948-4968	1	target 5' GAAGAUCCCCAAACUCUUCAG 3'	:: .:::::::: ::::::	query 3' CUCAAGGGGGUUUGUGAAGUC 5'
CS_NC	miR395a	cassava4.1_000007m|PACid:17988248	-2.99718	1.79251	0.448276	1.5529	3.46416	AT1G70320.1	UPL2	ubiquitin-protein ligase 2	miR395a	cassava4.1_000007m|PACid:17988248	5.5	4948-4968	1	target 5' GAAGAUCCCCAAACUCUUCAG 3'	:: .:::::::: ::::::	query 3' CUCAAGGGGGUUUGUGAAGUC 5'
CS_NC	miR395a	cassava4.1_003668m|PACid:17991754	-2.99718	3.09188	0.241379	2.05802	8.52609	AT3G44600.1	CYP71	cyclophilin71	miR395a	cassava4.1_003668m|PACid:17991754	5.5	289-308	1	target 5' GAGUU-UGCUAAACAUUUUAG 3'	::::: . :.:::::.::.::	query 3' CUCAAGGGGGUUUGUGAAGUC 5'
CS_NC	miR395a	cassava4.1_003763m|PACid:17964375	-2.99718	6.18417	0.155172	11.2833	72.7144	AT2G14170.1	ALDH6B2	aldehyde dehydrogenase 6B2	miR395a	cassava4.1_003763m|PACid:17964375	6	929-949	1	target 5' GAGUGCCCCCAAAUAUCUCAA 3'	:::: ::::::::.:. :::	query 3' CUCAAGGGGGUUUGUGAAGUC 5'
CS_NC	miR395b	cassava4.1_003997m|PACid:17961554	-2.99718	2.63362	0.344828	2.13993	6.2058	AT5G13110.1	G6PD2	glucose-6-phosphate dehydrogenase 2	miR395b	cassava4.1_003997m|PACid:17961554	5	432-452	1	target 5' UUGUCUUCCCAAGCACUUCAG 3'	:: ..:::::.::::::::	query 3' CUCAAGGGGGUUUGUGAAGUC 5'
CS_NC	miR395b	cassava4.1_031727m|PACid:17986939	-2.99718	5.91589	0.034483	2.08191	60.3754	AT3G18010.1	WOX1	WUSCHEL related homeobox 1	miR395b	cassava4.1_031727m|PACid:17986939	5	1011-1032	1	target 5' GGAUUCUCAUCAAACACUUCAA 3'	:. :::.: .:::::::::::	query 3' CUCAAGGG-GGUUUGUGAAGUC 5'
CS_NC	miR395b	cassava4.1_014057m|PACid:17969966	-2.99718	2.77622	0.965517	6.61433	6.85056	AT1G28280.2		VQ motif-containing protein	miR395b	cassava4.1_014057m|PACid:17969966	5.5	481-501	1	target 5' GAAUUCUCUCAAACACCUCAA 3'	:: :::.:.::::::: :::	query 3' CUCAAGGGGGUUUGUGAAGUC 5'
CS_NC	miR395b	cassava4.1_000006m|PACid:17988247	-2.99718	1.92375	0.413793	1.56997	3.79408	AT1G70320.1	UPL2	ubiquitin-protein ligase 2	miR395b	cassava4.1_000006m|PACid:17988247	5.5	4948-4968	1	target 5' GAAGAUCCCCAAACUCUUCAG 3'	:: .:::::::: ::::::	query 3' CUCAAGGGGGUUUGUGAAGUC 5'
CS_NC	miR395b	cassava4.1_000007m|PACid:17988248	-2.99718	1.79251	0.448276	1.5529	3.46416	AT1G70320.1	UPL2	ubiquitin-protein ligase 2	miR395b	cassava4.1_000007m|PACid:17988248	5.5	4948-4968	1	target 5' GAAGAUCCCCAAACUCUUCAG 3'	:: .:::::::: ::::::	query 3' CUCAAGGGGGUUUGUGAAGUC 5'
CS_NC	miR395b	cassava4.1_003668m|PACid:17991754	-2.99718	3.09188	0.241379	2.05802	8.52609	AT3G44600.1	CYP71	cyclophilin71	miR395b	cassava4.1_003668m|PACid:17991754	5.5	289-308	1	target 5' GAGUU-UGCUAAACAUUUUAG 3'	::::: . :.:::::.::.::	query 3' CUCAAGGGGGUUUGUGAAGUC 5'
CS_NC	miR395b	cassava4.1_003763m|PACid:17964375	-2.99718	6.18417	0.155172	11.2833	72.7144	AT2G14170.1	ALDH6B2	aldehyde dehydrogenase 6B2	miR395b	cassava4.1_003763m|PACid:17964375	6	929-949	1	target 5' GAGUGCCCCCAAAUAUCUCAA 3'	:::: ::::::::.:. :::	query 3' CUCAAGGGGGUUUGUGAAGUC 5'
CS_NC	miR395c	cassava4.1_003997m|PACid:17961554	-2.99718	2.63362	0.344828	2.13993	6.2058	AT5G13110.1	G6PD2	glucose-6-phosphate dehydrogenase 2	miR395c	cassava4.1_003997m|PACid:17961554	5	432-452	1	target 5' UUGUCUUCCCAAGCACUUCAG 3'	:: ..:::::.::::::::	query 3' CUCAAGGGGGUUUGUGAAGUC 5'
CS_NC	miR395c	cassava4.1_031727m|PACid:17986939	-2.99718	5.91589	0.034483	2.08191	60.3754	AT3G18010.1	WOX1	WUSCHEL related homeobox 1	miR395c	cassava4.1_031727m|PACid:17986939	5	1011-1032	1	target 5' GGAUUCUCAUCAAACACUUCAA 3'	:. :::.: .:::::::::::	query 3' CUCAAGGG-GGUUUGUGAAGUC 5'
CS_NC	miR395c	cassava4.1_014057m|PACid:17969966	-2.99718	2.77622	0.965517	6.61433	6.85056	AT1G28280.2		VQ motif-containing protein	miR395c	cassava4.1_014057m|PACid:17969966	5.5	481-501	1	target 5' GAAUUCUCUCAAACACCUCAA 3'	:: :::.:.::::::: :::	query 3' CUCAAGGGGGUUUGUGAAGUC 5'
CS_NC	miR395c	cassava4.1_000006m|PACid:17988247	-2.99718	1.92375	0.413793	1.56997	3.79408	AT1G70320.1	UPL2	ubiquitin-protein ligase 2	miR395c	cassava4.1_000006m|PACid:17988247	5.5	4948-4968	1	target 5' GAAGAUCCCCAAACUCUUCAG 3'	:: .:::::::: ::::::	query 3' CUCAAGGGGGUUUGUGAAGUC 5'
CS_NC	miR395c	cassava4.1_000007m|PACid:17988248	-2.99718	1.79251	0.448276	1.5529	3.46416	AT1G70320.1	UPL2	ubiquitin-protein ligase 2	miR395c	cassava4.1_000007m|PACid:17988248	5.5	4948-4968	1	target 5' GAAGAUCCCCAAACUCUUCAG 3'	:: .:::::::: ::::::	query 3' CUCAAGGGGGUUUGUGAAGUC 5'
CS_NC	miR395c	cassava4.1_003668m|PACid:17991754	-2.99718	3.09188	0.241379	2.05802	8.52609	AT3G44600.1	CYP71	cyclophilin71	miR395c	cassava4.1_003668m|PACid:17991754	5.5	289-308	1	target 5' GAGUU-UGCUAAACAUUUUAG 3'	::::: . :.:::::.::.::	query 3' CUCAAGGGGGUUUGUGAAGUC 5'
CS_NC	miR395c	cassava4.1_003763m|PACid:17964375	-2.99718	6.18417	0.155172	11.2833	72.7144	AT2G14170.1	ALDH6B2	aldehyde dehydrogenase 6B2	miR395c	cassava4.1_003763m|PACid:17964375	6	929-949	1	target 5' GAGUGCCCCCAAAUAUCUCAA 3'	:::: ::::::::.:. :::	query 3' CUCAAGGGGGUUUGUGAAGUC 5'
CS_NC	miR395d	cassava4.1_003997m|PACid:17961554	-2.99718	2.63362	0.344828	2.13993	6.2058	AT5G13110.1	G6PD2	glucose-6-phosphate dehydrogenase 2	miR395d	cassava4.1_003997m|PACid:17961554	5	432-452	1	target 5' UUGUCUUCCCAAGCACUUCAG 3'	:: ..:::::.::::::::	query 3' CUCAAGGGGGUUUGUGAAGUC 5'
CS_NC	miR395d	cassava4.1_031727m|PACid:17986939	-2.99718	5.91589	0.034483	2.08191	60.3754	AT3G18010.1	WOX1	WUSCHEL related homeobox 1	miR395d	cassava4.1_031727m|PACid:17986939	5	1011-1032	1	target 5' GGAUUCUCAUCAAACACUUCAA 3'	:. :::.: .:::::::::::	query 3' CUCAAGGG-GGUUUGUGAAGUC 5'
CS_NC	miR395d	cassava4.1_014057m|PACid:17969966	-2.99718	2.77622	0.965517	6.61433	6.85056	AT1G28280.2		VQ motif-containing protein	miR395d	cassava4.1_014057m|PACid:17969966	5.5	481-501	1	target 5' GAAUUCUCUCAAACACCUCAA 3'	:: :::.:.::::::: :::	query 3' CUCAAGGGGGUUUGUGAAGUC 5'
CS_NC	miR395d	cassava4.1_000006m|PACid:17988247	-2.99718	1.92375	0.413793	1.56997	3.79408	AT1G70320.1	UPL2	ubiquitin-protein ligase 2	miR395d	cassava4.1_000006m|PACid:17988247	5.5	4948-4968	1	target 5' GAAGAUCCCCAAACUCUUCAG 3'	:: .:::::::: ::::::	query 3' CUCAAGGGGGUUUGUGAAGUC 5'
CS_NC	miR395d	cassava4.1_000007m|PACid:17988248	-2.99718	1.79251	0.448276	1.5529	3.46416	AT1G70320.1	UPL2	ubiquitin-protein ligase 2	miR395d	cassava4.1_000007m|PACid:17988248	5.5	4948-4968	1	target 5' GAAGAUCCCCAAACUCUUCAG 3'	:: .:::::::: ::::::	query 3' CUCAAGGGGGUUUGUGAAGUC 5'
CS_NC	miR395d	cassava4.1_003668m|PACid:17991754	-2.99718	3.09188	0.241379	2.05802	8.52609	AT3G44600.1	CYP71	cyclophilin71	miR395d	cassava4.1_003668m|PACid:17991754	5.5	289-308	1	target 5' GAGUU-UGCUAAACAUUUUAG 3'	::::: . :.:::::.::.::	query 3' CUCAAGGGGGUUUGUGAAGUC 5'
CS_NC	miR395d	cassava4.1_003763m|PACid:17964375	-2.99718	6.18417	0.155172	11.2833	72.7144	AT2G14170.1	ALDH6B2	aldehyde dehydrogenase 6B2	miR395d	cassava4.1_003763m|PACid:17964375	6	929-949	1	target 5' GAGUGCCCCCAAAUAUCUCAA 3'	:::: ::::::::.:. :::	query 3' CUCAAGGGGGUUUGUGAAGUC 5'
CS_NC	miR396a	cassava4.1_006693m|PACid:17988884	-1.42252	2.17449	0.706897	3.19113	4.51428	AT2G40000.1	ATHSPRO2,HSPRO2	ortholog of sugar beet HS1 PRO-1 2	miR396a	cassava4.1_006693m|PACid:17988884	4	263-282	1	target 5' GAGUU-GAGGAAGCUGUGGAC 3'	.:::: .::.::::::::::	query 3' UUCAAGUUCUUUCGACACCUU 5'
CS_NC	miR396a	cassava4.1_020952m|PACid:17974870	-1.42252	4.87916	0.103448	3.04437	29.4289	AT5G17680.1		disease resistance protein (TIR-NBS-LRR class), putative	miR396a	cassava4.1_020952m|PACid:17974870	4	1211-1231	1	target 5' AAAUUCUAGAAAGUUGUGGAU 3'	:: ::: ::::::.::::::	query 3' UUCAAGUUCUUUCGACACCUU 5'
CS_NC	miR396a	cassava4.1_014142m|PACid:17963460	-1.42252	5.02632	0.327586	10.6758	32.5892	AT2G41380.1		S-adenosyl-L-methionine-dependent methyltransferases superfamily protein	miR396a	cassava4.1_014142m|PACid:17963460	4	719-738	1	target 5' AAGUUCAAGAAUGCU-UGGAA 3'	::::::::::: ::: :::::	query 3' UUCAAGUUCUUUCGACACCUU 5'
CS_NC	miR396a	cassava4.1_029519m|PACid:17977833	-1.42252	5.19461	0.068966	2.5256	36.6212	AT3G49650.1		P-loop containing nucleoside triphosphate hydrolases superfamily protein	miR396a	cassava4.1_029519m|PACid:17977833	4	1646-1667	1	target 5' AAGCACAAAGAAAGUUGUGGAA 3'	::: : :::::::.:::::::	query 3' UUCAAG-UUCUUUCGACACCUU 5'
CS_NC	miR396a	cassava4.1_020952m|PACid:17974870	-1.42252	4.87916	0.103448	3.04437	29.4289	AT5G17680.1		disease resistance protein (TIR-NBS-LRR class), putative	miR396a	cassava4.1_020952m|PACid:17974870	4	172-191	1	target 5' GAAUUCAAGAAAGCUG-GGAG 3'	.: ::::::::::::: :::.	query 3' UUCAAGUUCUUUCGACACCUU 5'
CS_NC	miR396a	cassava4.1_001354m|PACid:17973749	-1.42252	2.60848	0.810345	4.94198	6.09861	AT1G28060.1		Pre-mRNA-splicing factor 3	miR396a	cassava4.1_001354m|PACid:17973749	5	291-311	1	target 5' AAGAUCGAGAGAGCUGUAGAG 3'	::: ::.:::.:::::: ::.	query 3' UUCAAGUUCUUUCGACACCUU 5'
CS_NC	miR396a	cassava4.1_015061m|PACid:17986981	-1.42252	2.31542	1.18965	5.9215	4.97749	AT3G07370.1	ATCHIP,CHIP	carboxyl terminus of HSC70-interacting protein	miR396a	cassava4.1_015061m|PACid:17986981	5.5	1003-1023	1	target 5' GUGUUUGAGAGAGCUGUAGAA 3'	. :::..:::.:::::: :::	query 3' UUCAAGUUCUUUCGACACCUU 5'
CS_NC	miR396a	cassava4.1_017129m|PACid:17965576	-1.42252	2.05915	0.655172	2.73037	4.16742	AT3G05590.1	RPL18	ribosomal protein L18	miR396a	cassava4.1_017129m|PACid:17965576	5.5	388-408	1	target 5' AGGAUUGAGAAAGCUGGGGGA 3'	:.: :..::::::::: ::.:	query 3' UUCAAGUUCUUUCGACACCUU 5'
CS_NC	miR396a	cassava4.1_029228m|PACid:17987400	-1.42252	2.74754	0.465517	3.12628	6.71571	AT3G02490.1		Pentatricopeptide repeat (PPR) superfamily protein	miR396a	cassava4.1_029228m|PACid:17987400	5.5	1003-1023	1	target 5' AUGAUUAAGGAGGCUGUGGAC 3'	: : :.:::.:.::::::::	query 3' UUCAAGUUCUUUCGACACCUU 5'
CS_NC	miR396a	cassava4.1_005821m|PACid:17972045	-1.42252	2.34172	4.56897	23.1604	5.06907	AT3G19850.1		Phototropic-responsive NPH3 family protein	miR396a	cassava4.1_005821m|PACid:17972045	5.5	78-98	1	target 5' AUAUUCAGGAAAGUUGAGGAA 3'	: ::::.:::::.:: ::::	query 3' UUCAAGUUCUUUCGACACCUU 5'
CS_NC	miR396a	cassava4.1_031922m|PACid:17976488	-1.42252	4.79165	0.206897	5.73038	27.6968	AT2G40980.1		Protein kinase superfamily protein	miR396a	cassava4.1_031922m|PACid:17976488	5.5	2014-2034	1	target 5' AGGCUAAACAAAGCUGUGGAU 3'	:.: : :: :::::::::::	query 3' UUCAAGUUCUUUCGACACCUU 5'
CS_NC	miR396a	cassava4.1_003752m|PACid:17980919	-1.42252	4.17832	0.224138	4.05802	18.105	AT5G60210.1	RIP5	ROP interactive partner 5	miR396a	cassava4.1_003752m|PACid:17980919	5.5	1099-1120	1	target 5' AACUGCAAAGAAAUCUGUGGAG 3'	:: : : :::::: :::::::.	query 3' UUCAAG-UUCUUUCGACACCUU 5'
CS_NC	miR396a	cassava4.1_003769m|PACid:17980920	-1.42252	3.38121	0.37931	3.95222	10.4195	AT5G60210.1	RIP5	ROP interactive partner 5	miR396a	cassava4.1_003769m|PACid:17980920	5.5	1096-1117	1	target 5' AACUGCAAAGAAAUCUGUGGAG 3'	:: : : :::::: :::::::.	query 3' UUCAAG-UUCUUUCGACACCUU 5'
CS_NC	miR396a	cassava4.1_000006m|PACid:17988247	-1.42252	1.92375	0.413793	1.56997	3.79408	AT1G70320.1	UPL2	ubiquitin-protein ligase 2	miR396a	cassava4.1_000006m|PACid:17988247	6	7464-7483	1	target 5' UAG-UCAAGAAAGUAGUGGGA 3'	:: :::::::::. ::::.:	query 3' UUCAAGUUCUUUCGACACCUU 5'
CS_NC	miR396a	cassava4.1_000007m|PACid:17988248	-1.42252	1.79251	0.448276	1.5529	3.46416	AT1G70320.1	UPL2	ubiquitin-protein ligase 2	miR396a	cassava4.1_000007m|PACid:17988248	6	7464-7483	1	target 5' UAG-UCAAGAAAGUAGUGGGA 3'	:: :::::::::. ::::.:	query 3' UUCAAGUUCUUUCGACACCUU 5'
CS_NC	miR396a	cassava4.1_017019m|PACid:17992290	-1.42252	4.70427	0.62069	16.1809	26.0692	AT2G35900.1			miR396a	cassava4.1_017019m|PACid:17992290	6	217-237	1	target 5' AAGUGCGAGAAAACUGAGGAG 3'	:::: :.::::: ::: :::.	query 3' UUCAAGUUCUUUCGACACCUU 5'
CS_NC	miR396a	cassava4.1_000729m|PACid:17967821	-1.42252	3.1771	0.448276	4.05461	9.04489	AT2G29190.2	APUM2,PUM2	pumilio 2	miR396a	cassava4.1_000729m|PACid:17967821	6	3978-3997	1	target 5' GAGUU-GAGGAAGCUGAGGAU 3'	.:::: .::.:::::: :::	query 3' UUCAAGUUCUUUCGACACCUU 5'
CS_NC	miR396a	cassava4.1_003633m|PACid:17961460	-1.42252	4.49927	0.068966	1.55973	22.616	AT1G68050.1	ADO3,FKF1	flavin-binding, kelch repeat, f box 1	miR396a	cassava4.1_003633m|PACid:17961460	6	739-759	1	target 5' AUCAUCAAGAAAUUUGUGGAA 3'	: :::::::: .:::::::	query 3' UUCAAGUUCUUUCGACACCUU 5'
CS_NC	miR396a	cassava4.1_003629m|PACid:17961462	-1.42252	5.51809	0.034483	1.58021	45.8259	AT1G68050.1	ADO3,FKF1	flavin-binding, kelch repeat, f box 1	miR396a	cassava4.1_003629m|PACid:17961462	6	739-759	1	target 5' AUCAUCAAGAAAUUUGUGGAA 3'	: :::::::: .:::::::	query 3' UUCAAGUUCUUUCGACACCUU 5'
CS_NC	miR396a	cassava4.1_003627m|PACid:17961461	-1.42252	3.92061	0.103448	1.56655	15.1433	AT1G68050.1	ADO3,FKF1	flavin-binding, kelch repeat, f box 1	miR396a	cassava4.1_003627m|PACid:17961461	6	739-759	1	target 5' AUCAUCAAGAAAUUUGUGGAA 3'	: :::::::: .:::::::	query 3' UUCAAGUUCUUUCGACACCUU 5'
CS_NC	miR396a	cassava4.1_004918m|PACid:17986878	-1.42252	3.02297	0.551724	4.48464	8.12841	AT1G58290.1	HEMA1	Glutamyl-tRNA reductase family protein	miR396a	cassava4.1_004918m|PACid:17986878	6	1375-1395	1	target 5' CGACUCAGGAAAGCUAUGGAA 3'	. :::.::::::: :::::	query 3' UUCAAGUUCUUUCGACACCUU 5'
CS_NC	miR396a	cassava4.1_019197m|PACid:17971389	-1.42252	9.13921	0.034483	19.4437	563.867	AT1G71950.1		Proteinase inhibitor, propeptide	miR396a	cassava4.1_019197m|PACid:17971389	6	729-749	1	target 5' GAUUCUAAGAAAGCUUUGGAU 3'	.: : .::::::::: ::::	query 3' UUCAAGUUCUUUCGACACCUU 5'
CS_NC	miR396a	cassava4.1_029934m|PACid:17964940	-1.42252	5.11031	0.068966	2.38225	34.5427	AT4G31880.1			miR396a	cassava4.1_029934m|PACid:17964940	6	622-641	1	target 5' AAG-UCAUGGAAGUUGGGGAA 3'	::: ::: :.:::.:: ::::	query 3' UUCAAGUUCUUUCGACACCUU 5'
CS_NC	miR396a	cassava4.1_029802m|PACid:17983417	-1.42252	2.66322	0.37931	2.40273	6.33447	AT4G20880.1		ethylene-responsive nuclear protein / ethylene-regulated nuclear protein (ERT2)	miR396a	cassava4.1_029802m|PACid:17983417	6	1184-1204	1	target 5' AAGAACAAGAAAGAUUUGGAA 3'	::: :::::::: : :::::	query 3' UUCAAGUUCUUUCGACACCUU 5'
CS_NC	miR396a	cassava4.1_014048m|PACid:17992827	-1.42252	1.99315	0.465517	1.85324	3.98104	AT4G32180.1	ATPANK2,PANK2	pantothenate kinase 2	miR396a	cassava4.1_014048m|PACid:17992827	6	1189-1209	1	target 5' AAGUUACAGAAAUCUGUAGAA 3'	::::: ::::: :::: :::	query 3' UUCAAGUUCUUUCGACACCUU 5'
CS_NC	miR396a	cassava4.1_003083m|PACid:17985119	-1.42252	2.20844	0.396552	1.83276	4.62175	AT3G01750.1		Ankyrin repeat family protein	miR396a	cassava4.1_003083m|PACid:17985119	6	1917-1937	1	target 5' AAGUAAUAGGAAGCUGUUGAA 3'	:::: ::.::::::: :::	query 3' UUCAAGUUCUUUCGACACCUU 5'
CS_NC	miR396a	cassava4.1_013410m|PACid:17986338	-1.42252	7.18679	0.051724	7.53584	145.693	AT2G30620.1		winged-helix DNA-binding transcription factor family protein	miR396a	cassava4.1_013410m|PACid:17986338	6	184-204	1	target 5' AAGAGCAAGAAAGCUAAGGAA 3'	::: :::::::::: ::::	query 3' UUCAAGUUCUUUCGACACCUU 5'
CS_NC	miR396a	cassava4.1_028316m|PACid:17974784	-1.42252	2.29488	0.327586	1.60751	4.90713	AT5G65700.1	BAM1	Leucine-rich receptor-like protein kinase family protein	miR396a	cassava4.1_028316m|PACid:17974784	6	738-757	1	target 5' AAUUCCAAGGGAGCU-UGGAA 3'	:: : ::::..:::: :::::	query 3' UUCAAGUUCUUUCGACACCUU 5'
CS_NC	miR396a	cassava4.1_021544m|PACid:17985066	-1.42252	4.18821	0.189655	3.45734	18.2296	AT2G37420.1		ATP binding microtubule motor family protein	miR396a	cassava4.1_021544m|PACid:17985066	6	942-963	1	target 5' ACGUGCAAGAGAAGCUGGGGAA 3'	: :: ::::: :::::: ::::	query 3' UUCAAGUUCU-UUCGACACCUU 5'
CS_NC	miR396a	cassava4.1_026349m|PACid:17976204	-1.42252	17.2319	0	1.53925	153925	AT2G45630.2		D-isomer specific 2-hydroxyacid dehydrogenase family protein	miR396a	cassava4.1_026349m|PACid:17976204	6	115-134	1	target 5' CAGUUCUUGAAAGC-GUGGGA 3'	::::: :::::: ::::.:	query 3' UUCAAGUUCUUUCGACACCUU 5'
CS_NC	miR396b	cassava4.1_006693m|PACid:17988884	-1.42252	2.17449	0.706897	3.19113	4.51428	AT2G40000.1	ATHSPRO2,HSPRO2	ortholog of sugar beet HS1 PRO-1 2	miR396b	cassava4.1_006693m|PACid:17988884	4	263-282	1	target 5' GAGUU-GAGGAAGCUGUGGAC 3'	.:::: .::.::::::::::	query 3' UUCAAGUUCUUUCGACACCUU 5'
CS_NC	miR396b	cassava4.1_020952m|PACid:17974870	-1.42252	4.87916	0.103448	3.04437	29.4289	AT5G17680.1		disease resistance protein (TIR-NBS-LRR class), putative	miR396b	cassava4.1_020952m|PACid:17974870	4	1211-1231	1	target 5' AAAUUCUAGAAAGUUGUGGAU 3'	:: ::: ::::::.::::::	query 3' UUCAAGUUCUUUCGACACCUU 5'
CS_NC	miR396b	cassava4.1_014142m|PACid:17963460	-1.42252	5.02632	0.327586	10.6758	32.5892	AT2G41380.1		S-adenosyl-L-methionine-dependent methyltransferases superfamily protein	miR396b	cassava4.1_014142m|PACid:17963460	4	719-738	1	target 5' AAGUUCAAGAAUGCU-UGGAA 3'	::::::::::: ::: :::::	query 3' UUCAAGUUCUUUCGACACCUU 5'
CS_NC	miR396b	cassava4.1_029519m|PACid:17977833	-1.42252	5.19461	0.068966	2.5256	36.6212	AT3G49650.1		P-loop containing nucleoside triphosphate hydrolases superfamily protein	miR396b	cassava4.1_029519m|PACid:17977833	4	1646-1667	1	target 5' AAGCACAAAGAAAGUUGUGGAA 3'	::: : :::::::.:::::::	query 3' UUCAAG-UUCUUUCGACACCUU 5'
CS_NC	miR396b	cassava4.1_020952m|PACid:17974870	-1.42252	4.87916	0.103448	3.04437	29.4289	AT5G17680.1		disease resistance protein (TIR-NBS-LRR class), putative	miR396b	cassava4.1_020952m|PACid:17974870	4	172-191	1	target 5' GAAUUCAAGAAAGCUG-GGAG 3'	.: ::::::::::::: :::.	query 3' UUCAAGUUCUUUCGACACCUU 5'
CS_NC	miR396b	cassava4.1_001354m|PACid:17973749	-1.42252	2.60848	0.810345	4.94198	6.09861	AT1G28060.1		Pre-mRNA-splicing factor 3	miR396b	cassava4.1_001354m|PACid:17973749	5	291-311	1	target 5' AAGAUCGAGAGAGCUGUAGAG 3'	::: ::.:::.:::::: ::.	query 3' UUCAAGUUCUUUCGACACCUU 5'
CS_NC	miR396b	cassava4.1_015061m|PACid:17986981	-1.42252	2.31542	1.18965	5.9215	4.97749	AT3G07370.1	ATCHIP,CHIP	carboxyl terminus of HSC70-interacting protein	miR396b	cassava4.1_015061m|PACid:17986981	5.5	1003-1023	1	target 5' GUGUUUGAGAGAGCUGUAGAA 3'	. :::..:::.:::::: :::	query 3' UUCAAGUUCUUUCGACACCUU 5'
CS_NC	miR396b	cassava4.1_017129m|PACid:17965576	-1.42252	2.05915	0.655172	2.73037	4.16742	AT3G05590.1	RPL18	ribosomal protein L18	miR396b	cassava4.1_017129m|PACid:17965576	5.5	388-408	1	target 5' AGGAUUGAGAAAGCUGGGGGA 3'	:.: :..::::::::: ::.:	query 3' UUCAAGUUCUUUCGACACCUU 5'
CS_NC	miR396b	cassava4.1_029228m|PACid:17987400	-1.42252	2.74754	0.465517	3.12628	6.71571	AT3G02490.1		Pentatricopeptide repeat (PPR) superfamily protein	miR396b	cassava4.1_029228m|PACid:17987400	5.5	1003-1023	1	target 5' AUGAUUAAGGAGGCUGUGGAC 3'	: : :.:::.:.::::::::	query 3' UUCAAGUUCUUUCGACACCUU 5'
CS_NC	miR396b	cassava4.1_005821m|PACid:17972045	-1.42252	2.34172	4.56897	23.1604	5.06907	AT3G19850.1		Phototropic-responsive NPH3 family protein	miR396b	cassava4.1_005821m|PACid:17972045	5.5	78-98	1	target 5' AUAUUCAGGAAAGUUGAGGAA 3'	: ::::.:::::.:: ::::	query 3' UUCAAGUUCUUUCGACACCUU 5'
CS_NC	miR396b	cassava4.1_031922m|PACid:17976488	-1.42252	4.79165	0.206897	5.73038	27.6968	AT2G40980.1		Protein kinase superfamily protein	miR396b	cassava4.1_031922m|PACid:17976488	5.5	2014-2034	1	target 5' AGGCUAAACAAAGCUGUGGAU 3'	:.: : :: :::::::::::	query 3' UUCAAGUUCUUUCGACACCUU 5'
CS_NC	miR396b	cassava4.1_003752m|PACid:17980919	-1.42252	4.17832	0.224138	4.05802	18.105	AT5G60210.1	RIP5	ROP interactive partner 5	miR396b	cassava4.1_003752m|PACid:17980919	5.5	1099-1120	1	target 5' AACUGCAAAGAAAUCUGUGGAG 3'	:: : : :::::: :::::::.	query 3' UUCAAG-UUCUUUCGACACCUU 5'
CS_NC	miR396b	cassava4.1_003769m|PACid:17980920	-1.42252	3.38121	0.37931	3.95222	10.4195	AT5G60210.1	RIP5	ROP interactive partner 5	miR396b	cassava4.1_003769m|PACid:17980920	5.5	1096-1117	1	target 5' AACUGCAAAGAAAUCUGUGGAG 3'	:: : : :::::: :::::::.	query 3' UUCAAG-UUCUUUCGACACCUU 5'
CS_NC	miR396b	cassava4.1_000006m|PACid:17988247	-1.42252	1.92375	0.413793	1.56997	3.79408	AT1G70320.1	UPL2	ubiquitin-protein ligase 2	miR396b	cassava4.1_000006m|PACid:17988247	6	7464-7483	1	target 5' UAG-UCAAGAAAGUAGUGGGA 3'	:: :::::::::. ::::.:	query 3' UUCAAGUUCUUUCGACACCUU 5'
CS_NC	miR396b	cassava4.1_000007m|PACid:17988248	-1.42252	1.79251	0.448276	1.5529	3.46416	AT1G70320.1	UPL2	ubiquitin-protein ligase 2	miR396b	cassava4.1_000007m|PACid:17988248	6	7464-7483	1	target 5' UAG-UCAAGAAAGUAGUGGGA 3'	:: :::::::::. ::::.:	query 3' UUCAAGUUCUUUCGACACCUU 5'
CS_NC	miR396b	cassava4.1_017019m|PACid:17992290	-1.42252	4.70427	0.62069	16.1809	26.0692	AT2G35900.1			miR396b	cassava4.1_017019m|PACid:17992290	6	217-237	1	target 5' AAGUGCGAGAAAACUGAGGAG 3'	:::: :.::::: ::: :::.	query 3' UUCAAGUUCUUUCGACACCUU 5'
CS_NC	miR396b	cassava4.1_000729m|PACid:17967821	-1.42252	3.1771	0.448276	4.05461	9.04489	AT2G29190.2	APUM2,PUM2	pumilio 2	miR396b	cassava4.1_000729m|PACid:17967821	6	3978-3997	1	target 5' GAGUU-GAGGAAGCUGAGGAU 3'	.:::: .::.:::::: :::	query 3' UUCAAGUUCUUUCGACACCUU 5'
CS_NC	miR396b	cassava4.1_003633m|PACid:17961460	-1.42252	4.49927	0.068966	1.55973	22.616	AT1G68050.1	ADO3,FKF1	flavin-binding, kelch repeat, f box 1	miR396b	cassava4.1_003633m|PACid:17961460	6	739-759	1	target 5' AUCAUCAAGAAAUUUGUGGAA 3'	: :::::::: .:::::::	query 3' UUCAAGUUCUUUCGACACCUU 5'
CS_NC	miR396b	cassava4.1_003629m|PACid:17961462	-1.42252	5.51809	0.034483	1.58021	45.8259	AT1G68050.1	ADO3,FKF1	flavin-binding, kelch repeat, f box 1	miR396b	cassava4.1_003629m|PACid:17961462	6	739-759	1	target 5' AUCAUCAAGAAAUUUGUGGAA 3'	: :::::::: .:::::::	query 3' UUCAAGUUCUUUCGACACCUU 5'
CS_NC	miR396b	cassava4.1_003627m|PACid:17961461	-1.42252	3.92061	0.103448	1.56655	15.1433	AT1G68050.1	ADO3,FKF1	flavin-binding, kelch repeat, f box 1	miR396b	cassava4.1_003627m|PACid:17961461	6	739-759	1	target 5' AUCAUCAAGAAAUUUGUGGAA 3'	: :::::::: .:::::::	query 3' UUCAAGUUCUUUCGACACCUU 5'
CS_NC	miR396b	cassava4.1_004918m|PACid:17986878	-1.42252	3.02297	0.551724	4.48464	8.12841	AT1G58290.1	HEMA1	Glutamyl-tRNA reductase family protein	miR396b	cassava4.1_004918m|PACid:17986878	6	1375-1395	1	target 5' CGACUCAGGAAAGCUAUGGAA 3'	. :::.::::::: :::::	query 3' UUCAAGUUCUUUCGACACCUU 5'
CS_NC	miR396b	cassava4.1_019197m|PACid:17971389	-1.42252	9.13921	0.034483	19.4437	563.867	AT1G71950.1		Proteinase inhibitor, propeptide	miR396b	cassava4.1_019197m|PACid:17971389	6	729-749	1	target 5' GAUUCUAAGAAAGCUUUGGAU 3'	.: : .::::::::: ::::	query 3' UUCAAGUUCUUUCGACACCUU 5'
CS_NC	miR396b	cassava4.1_029934m|PACid:17964940	-1.42252	5.11031	0.068966	2.38225	34.5427	AT4G31880.1			miR396b	cassava4.1_029934m|PACid:17964940	6	622-641	1	target 5' AAG-UCAUGGAAGUUGGGGAA 3'	::: ::: :.:::.:: ::::	query 3' UUCAAGUUCUUUCGACACCUU 5'
CS_NC	miR396b	cassava4.1_029802m|PACid:17983417	-1.42252	2.66322	0.37931	2.40273	6.33447	AT4G20880.1		ethylene-responsive nuclear protein / ethylene-regulated nuclear protein (ERT2)	miR396b	cassava4.1_029802m|PACid:17983417	6	1184-1204	1	target 5' AAGAACAAGAAAGAUUUGGAA 3'	::: :::::::: : :::::	query 3' UUCAAGUUCUUUCGACACCUU 5'
CS_NC	miR396b	cassava4.1_014048m|PACid:17992827	-1.42252	1.99315	0.465517	1.85324	3.98104	AT4G32180.1	ATPANK2,PANK2	pantothenate kinase 2	miR396b	cassava4.1_014048m|PACid:17992827	6	1189-1209	1	target 5' AAGUUACAGAAAUCUGUAGAA 3'	::::: ::::: :::: :::	query 3' UUCAAGUUCUUUCGACACCUU 5'
CS_NC	miR396b	cassava4.1_003083m|PACid:17985119	-1.42252	2.20844	0.396552	1.83276	4.62175	AT3G01750.1		Ankyrin repeat family protein	miR396b	cassava4.1_003083m|PACid:17985119	6	1917-1937	1	target 5' AAGUAAUAGGAAGCUGUUGAA 3'	:::: ::.::::::: :::	query 3' UUCAAGUUCUUUCGACACCUU 5'
CS_NC	miR396b	cassava4.1_013410m|PACid:17986338	-1.42252	7.18679	0.051724	7.53584	145.693	AT2G30620.1		winged-helix DNA-binding transcription factor family protein	miR396b	cassava4.1_013410m|PACid:17986338	6	184-204	1	target 5' AAGAGCAAGAAAGCUAAGGAA 3'	::: :::::::::: ::::	query 3' UUCAAGUUCUUUCGACACCUU 5'
CS_NC	miR396b	cassava4.1_028316m|PACid:17974784	-1.42252	2.29488	0.327586	1.60751	4.90713	AT5G65700.1	BAM1	Leucine-rich receptor-like protein kinase family protein	miR396b	cassava4.1_028316m|PACid:17974784	6	738-757	1	target 5' AAUUCCAAGGGAGCU-UGGAA 3'	:: : ::::..:::: :::::	query 3' UUCAAGUUCUUUCGACACCUU 5'
CS_NC	miR396b	cassava4.1_021544m|PACid:17985066	-1.42252	4.18821	0.189655	3.45734	18.2296	AT2G37420.1		ATP binding microtubule motor family protein	miR396b	cassava4.1_021544m|PACid:17985066	6	942-963	1	target 5' ACGUGCAAGAGAAGCUGGGGAA 3'	: :: ::::: :::::: ::::	query 3' UUCAAGUUCU-UUCGACACCUU 5'
CS_NC	miR396b	cassava4.1_026349m|PACid:17976204	-1.42252	17.2319	0	1.53925	153925	AT2G45630.2		D-isomer specific 2-hydroxyacid dehydrogenase family protein	miR396b	cassava4.1_026349m|PACid:17976204	6	115-134	1	target 5' CAGUUCUUGAAAGC-GUGGGA 3'	::::: :::::: ::::.:	query 3' UUCAAGUUCUUUCGACACCUU 5'
CS_NC	miR396c	cassava4.1_006693m|PACid:17988884	-1.42252	2.17449	0.706897	3.19113	4.51428	AT2G40000.1	ATHSPRO2,HSPRO2	ortholog of sugar beet HS1 PRO-1 2	miR396c	cassava4.1_006693m|PACid:17988884	4	263-282	1	target 5' GAGUU-GAGGAAGCUGUGGAC 3'	.:::: .::.::::::::::	query 3' UUCAAGUUCUUUCGACACCUU 5'
CS_NC	miR396c	cassava4.1_020952m|PACid:17974870	-1.42252	4.87916	0.103448	3.04437	29.4289	AT5G17680.1		disease resistance protein (TIR-NBS-LRR class), putative	miR396c	cassava4.1_020952m|PACid:17974870	4	1211-1231	1	target 5' AAAUUCUAGAAAGUUGUGGAU 3'	:: ::: ::::::.::::::	query 3' UUCAAGUUCUUUCGACACCUU 5'
CS_NC	miR396c	cassava4.1_014142m|PACid:17963460	-1.42252	5.02632	0.327586	10.6758	32.5892	AT2G41380.1		S-adenosyl-L-methionine-dependent methyltransferases superfamily protein	miR396c	cassava4.1_014142m|PACid:17963460	4	719-738	1	target 5' AAGUUCAAGAAUGCU-UGGAA 3'	::::::::::: ::: :::::	query 3' UUCAAGUUCUUUCGACACCUU 5'
CS_NC	miR396c	cassava4.1_029519m|PACid:17977833	-1.42252	5.19461	0.068966	2.5256	36.6212	AT3G49650.1		P-loop containing nucleoside triphosphate hydrolases superfamily protein	miR396c	cassava4.1_029519m|PACid:17977833	4	1646-1667	1	target 5' AAGCACAAAGAAAGUUGUGGAA 3'	::: : :::::::.:::::::	query 3' UUCAAG-UUCUUUCGACACCUU 5'
CS_NC	miR396c	cassava4.1_020952m|PACid:17974870	-1.42252	4.87916	0.103448	3.04437	29.4289	AT5G17680.1		disease resistance protein (TIR-NBS-LRR class), putative	miR396c	cassava4.1_020952m|PACid:17974870	4	172-191	1	target 5' GAAUUCAAGAAAGCUG-GGAG 3'	.: ::::::::::::: :::.	query 3' UUCAAGUUCUUUCGACACCUU 5'
CS_NC	miR396c	cassava4.1_001354m|PACid:17973749	-1.42252	2.60848	0.810345	4.94198	6.09861	AT1G28060.1		Pre-mRNA-splicing factor 3	miR396c	cassava4.1_001354m|PACid:17973749	5	291-311	1	target 5' AAGAUCGAGAGAGCUGUAGAG 3'	::: ::.:::.:::::: ::.	query 3' UUCAAGUUCUUUCGACACCUU 5'
CS_NC	miR396c	cassava4.1_015061m|PACid:17986981	-1.42252	2.31542	1.18965	5.9215	4.97749	AT3G07370.1	ATCHIP,CHIP	carboxyl terminus of HSC70-interacting protein	miR396c	cassava4.1_015061m|PACid:17986981	5.5	1003-1023	1	target 5' GUGUUUGAGAGAGCUGUAGAA 3'	. :::..:::.:::::: :::	query 3' UUCAAGUUCUUUCGACACCUU 5'
CS_NC	miR396c	cassava4.1_017129m|PACid:17965576	-1.42252	2.05915	0.655172	2.73037	4.16742	AT3G05590.1	RPL18	ribosomal protein L18	miR396c	cassava4.1_017129m|PACid:17965576	5.5	388-408	1	target 5' AGGAUUGAGAAAGCUGGGGGA 3'	:.: :..::::::::: ::.:	query 3' UUCAAGUUCUUUCGACACCUU 5'
CS_NC	miR396c	cassava4.1_029228m|PACid:17987400	-1.42252	2.74754	0.465517	3.12628	6.71571	AT3G02490.1		Pentatricopeptide repeat (PPR) superfamily protein	miR396c	cassava4.1_029228m|PACid:17987400	5.5	1003-1023	1	target 5' AUGAUUAAGGAGGCUGUGGAC 3'	: : :.:::.:.::::::::	query 3' UUCAAGUUCUUUCGACACCUU 5'
CS_NC	miR396c	cassava4.1_005821m|PACid:17972045	-1.42252	2.34172	4.56897	23.1604	5.06907	AT3G19850.1		Phototropic-responsive NPH3 family protein	miR396c	cassava4.1_005821m|PACid:17972045	5.5	78-98	1	target 5' AUAUUCAGGAAAGUUGAGGAA 3'	: ::::.:::::.:: ::::	query 3' UUCAAGUUCUUUCGACACCUU 5'
CS_NC	miR396c	cassava4.1_031922m|PACid:17976488	-1.42252	4.79165	0.206897	5.73038	27.6968	AT2G40980.1		Protein kinase superfamily protein	miR396c	cassava4.1_031922m|PACid:17976488	5.5	2014-2034	1	target 5' AGGCUAAACAAAGCUGUGGAU 3'	:.: : :: :::::::::::	query 3' UUCAAGUUCUUUCGACACCUU 5'
CS_NC	miR396c	cassava4.1_003752m|PACid:17980919	-1.42252	4.17832	0.224138	4.05802	18.105	AT5G60210.1	RIP5	ROP interactive partner 5	miR396c	cassava4.1_003752m|PACid:17980919	5.5	1099-1120	1	target 5' AACUGCAAAGAAAUCUGUGGAG 3'	:: : : :::::: :::::::.	query 3' UUCAAG-UUCUUUCGACACCUU 5'
CS_NC	miR396c	cassava4.1_003769m|PACid:17980920	-1.42252	3.38121	0.37931	3.95222	10.4195	AT5G60210.1	RIP5	ROP interactive partner 5	miR396c	cassava4.1_003769m|PACid:17980920	5.5	1096-1117	1	target 5' AACUGCAAAGAAAUCUGUGGAG 3'	:: : : :::::: :::::::.	query 3' UUCAAG-UUCUUUCGACACCUU 5'
CS_NC	miR396c	cassava4.1_000006m|PACid:17988247	-1.42252	1.92375	0.413793	1.56997	3.79408	AT1G70320.1	UPL2	ubiquitin-protein ligase 2	miR396c	cassava4.1_000006m|PACid:17988247	6	7464-7483	1	target 5' UAG-UCAAGAAAGUAGUGGGA 3'	:: :::::::::. ::::.:	query 3' UUCAAGUUCUUUCGACACCUU 5'
CS_NC	miR396c	cassava4.1_000007m|PACid:17988248	-1.42252	1.79251	0.448276	1.5529	3.46416	AT1G70320.1	UPL2	ubiquitin-protein ligase 2	miR396c	cassava4.1_000007m|PACid:17988248	6	7464-7483	1	target 5' UAG-UCAAGAAAGUAGUGGGA 3'	:: :::::::::. ::::.:	query 3' UUCAAGUUCUUUCGACACCUU 5'
CS_NC	miR396c	cassava4.1_017019m|PACid:17992290	-1.42252	4.70427	0.62069	16.1809	26.0692	AT2G35900.1			miR396c	cassava4.1_017019m|PACid:17992290	6	217-237	1	target 5' AAGUGCGAGAAAACUGAGGAG 3'	:::: :.::::: ::: :::.	query 3' UUCAAGUUCUUUCGACACCUU 5'
CS_NC	miR396c	cassava4.1_000729m|PACid:17967821	-1.42252	3.1771	0.448276	4.05461	9.04489	AT2G29190.2	APUM2,PUM2	pumilio 2	miR396c	cassava4.1_000729m|PACid:17967821	6	3978-3997	1	target 5' GAGUU-GAGGAAGCUGAGGAU 3'	.:::: .::.:::::: :::	query 3' UUCAAGUUCUUUCGACACCUU 5'
CS_NC	miR396c	cassava4.1_003633m|PACid:17961460	-1.42252	4.49927	0.068966	1.55973	22.616	AT1G68050.1	ADO3,FKF1	flavin-binding, kelch repeat, f box 1	miR396c	cassava4.1_003633m|PACid:17961460	6	739-759	1	target 5' AUCAUCAAGAAAUUUGUGGAA 3'	: :::::::: .:::::::	query 3' UUCAAGUUCUUUCGACACCUU 5'
CS_NC	miR396c	cassava4.1_003629m|PACid:17961462	-1.42252	5.51809	0.034483	1.58021	45.8259	AT1G68050.1	ADO3,FKF1	flavin-binding, kelch repeat, f box 1	miR396c	cassava4.1_003629m|PACid:17961462	6	739-759	1	target 5' AUCAUCAAGAAAUUUGUGGAA 3'	: :::::::: .:::::::	query 3' UUCAAGUUCUUUCGACACCUU 5'
CS_NC	miR396c	cassava4.1_003627m|PACid:17961461	-1.42252	3.92061	0.103448	1.56655	15.1433	AT1G68050.1	ADO3,FKF1	flavin-binding, kelch repeat, f box 1	miR396c	cassava4.1_003627m|PACid:17961461	6	739-759	1	target 5' AUCAUCAAGAAAUUUGUGGAA 3'	: :::::::: .:::::::	query 3' UUCAAGUUCUUUCGACACCUU 5'
CS_NC	miR396c	cassava4.1_004918m|PACid:17986878	-1.42252	3.02297	0.551724	4.48464	8.12841	AT1G58290.1	HEMA1	Glutamyl-tRNA reductase family protein	miR396c	cassava4.1_004918m|PACid:17986878	6	1375-1395	1	target 5' CGACUCAGGAAAGCUAUGGAA 3'	. :::.::::::: :::::	query 3' UUCAAGUUCUUUCGACACCUU 5'
CS_NC	miR396c	cassava4.1_019197m|PACid:17971389	-1.42252	9.13921	0.034483	19.4437	563.867	AT1G71950.1		Proteinase inhibitor, propeptide	miR396c	cassava4.1_019197m|PACid:17971389	6	729-749	1	target 5' GAUUCUAAGAAAGCUUUGGAU 3'	.: : .::::::::: ::::	query 3' UUCAAGUUCUUUCGACACCUU 5'
CS_NC	miR396c	cassava4.1_029934m|PACid:17964940	-1.42252	5.11031	0.068966	2.38225	34.5427	AT4G31880.1			miR396c	cassava4.1_029934m|PACid:17964940	6	622-641	1	target 5' AAG-UCAUGGAAGUUGGGGAA 3'	::: ::: :.:::.:: ::::	query 3' UUCAAGUUCUUUCGACACCUU 5'
CS_NC	miR396c	cassava4.1_029802m|PACid:17983417	-1.42252	2.66322	0.37931	2.40273	6.33447	AT4G20880.1		ethylene-responsive nuclear protein / ethylene-regulated nuclear protein (ERT2)	miR396c	cassava4.1_029802m|PACid:17983417	6	1184-1204	1	target 5' AAGAACAAGAAAGAUUUGGAA 3'	::: :::::::: : :::::	query 3' UUCAAGUUCUUUCGACACCUU 5'
CS_NC	miR396c	cassava4.1_014048m|PACid:17992827	-1.42252	1.99315	0.465517	1.85324	3.98104	AT4G32180.1	ATPANK2,PANK2	pantothenate kinase 2	miR396c	cassava4.1_014048m|PACid:17992827	6	1189-1209	1	target 5' AAGUUACAGAAAUCUGUAGAA 3'	::::: ::::: :::: :::	query 3' UUCAAGUUCUUUCGACACCUU 5'
CS_NC	miR396c	cassava4.1_003083m|PACid:17985119	-1.42252	2.20844	0.396552	1.83276	4.62175	AT3G01750.1		Ankyrin repeat family protein	miR396c	cassava4.1_003083m|PACid:17985119	6	1917-1937	1	target 5' AAGUAAUAGGAAGCUGUUGAA 3'	:::: ::.::::::: :::	query 3' UUCAAGUUCUUUCGACACCUU 5'
CS_NC	miR396c	cassava4.1_013410m|PACid:17986338	-1.42252	7.18679	0.051724	7.53584	145.693	AT2G30620.1		winged-helix DNA-binding transcription factor family protein	miR396c	cassava4.1_013410m|PACid:17986338	6	184-204	1	target 5' AAGAGCAAGAAAGCUAAGGAA 3'	::: :::::::::: ::::	query 3' UUCAAGUUCUUUCGACACCUU 5'
CS_NC	miR396c	cassava4.1_028316m|PACid:17974784	-1.42252	2.29488	0.327586	1.60751	4.90713	AT5G65700.1	BAM1	Leucine-rich receptor-like protein kinase family protein	miR396c	cassava4.1_028316m|PACid:17974784	6	738-757	1	target 5' AAUUCCAAGGGAGCU-UGGAA 3'	:: : ::::..:::: :::::	query 3' UUCAAGUUCUUUCGACACCUU 5'
CS_NC	miR396c	cassava4.1_021544m|PACid:17985066	-1.42252	4.18821	0.189655	3.45734	18.2296	AT2G37420.1		ATP binding microtubule motor family protein	miR396c	cassava4.1_021544m|PACid:17985066	6	942-963	1	target 5' ACGUGCAAGAGAAGCUGGGGAA 3'	: :: ::::: :::::: ::::	query 3' UUCAAGUUCU-UUCGACACCUU 5'
CS_NC	miR396c	cassava4.1_026349m|PACid:17976204	-1.42252	17.2319	0	1.53925	153925	AT2G45630.2		D-isomer specific 2-hydroxyacid dehydrogenase family protein	miR396c	cassava4.1_026349m|PACid:17976204	6	115-134	1	target 5' CAGUUCUUGAAAGC-GUGGGA 3'	::::: :::::: ::::.:	query 3' UUCAAGUUCUUUCGACACCUU 5'
CS_NC	miR396d	cassava4.1_006693m|PACid:17988884	-1.42252	2.17449	0.706897	3.19113	4.51428	AT2G40000.1	ATHSPRO2,HSPRO2	ortholog of sugar beet HS1 PRO-1 2	miR396d	cassava4.1_006693m|PACid:17988884	4	263-282	1	target 5' GAGUU-GAGGAAGCUGUGGAC 3'	.:::: .::.::::::::::	query 3' UUCAAGUUCUUUCGACACCUU 5'
CS_NC	miR396d	cassava4.1_020952m|PACid:17974870	-1.42252	4.87916	0.103448	3.04437	29.4289	AT5G17680.1		disease resistance protein (TIR-NBS-LRR class), putative	miR396d	cassava4.1_020952m|PACid:17974870	4	1211-1231	1	target 5' AAAUUCUAGAAAGUUGUGGAU 3'	:: ::: ::::::.::::::	query 3' UUCAAGUUCUUUCGACACCUU 5'
CS_NC	miR396d	cassava4.1_014142m|PACid:17963460	-1.42252	5.02632	0.327586	10.6758	32.5892	AT2G41380.1		S-adenosyl-L-methionine-dependent methyltransferases superfamily protein	miR396d	cassava4.1_014142m|PACid:17963460	4	719-738	1	target 5' AAGUUCAAGAAUGCU-UGGAA 3'	::::::::::: ::: :::::	query 3' UUCAAGUUCUUUCGACACCUU 5'
CS_NC	miR396d	cassava4.1_029519m|PACid:17977833	-1.42252	5.19461	0.068966	2.5256	36.6212	AT3G49650.1		P-loop containing nucleoside triphosphate hydrolases superfamily protein	miR396d	cassava4.1_029519m|PACid:17977833	4	1646-1667	1	target 5' AAGCACAAAGAAAGUUGUGGAA 3'	::: : :::::::.:::::::	query 3' UUCAAG-UUCUUUCGACACCUU 5'
CS_NC	miR396d	cassava4.1_020952m|PACid:17974870	-1.42252	4.87916	0.103448	3.04437	29.4289	AT5G17680.1		disease resistance protein (TIR-NBS-LRR class), putative	miR396d	cassava4.1_020952m|PACid:17974870	4	172-191	1	target 5' GAAUUCAAGAAAGCUG-GGAG 3'	.: ::::::::::::: :::.	query 3' UUCAAGUUCUUUCGACACCUU 5'
CS_NC	miR396d	cassava4.1_001354m|PACid:17973749	-1.42252	2.60848	0.810345	4.94198	6.09861	AT1G28060.1		Pre-mRNA-splicing factor 3	miR396d	cassava4.1_001354m|PACid:17973749	5	291-311	1	target 5' AAGAUCGAGAGAGCUGUAGAG 3'	::: ::.:::.:::::: ::.	query 3' UUCAAGUUCUUUCGACACCUU 5'
CS_NC	miR396d	cassava4.1_015061m|PACid:17986981	-1.42252	2.31542	1.18965	5.9215	4.97749	AT3G07370.1	ATCHIP,CHIP	carboxyl terminus of HSC70-interacting protein	miR396d	cassava4.1_015061m|PACid:17986981	5.5	1003-1023	1	target 5' GUGUUUGAGAGAGCUGUAGAA 3'	. :::..:::.:::::: :::	query 3' UUCAAGUUCUUUCGACACCUU 5'
CS_NC	miR396d	cassava4.1_017129m|PACid:17965576	-1.42252	2.05915	0.655172	2.73037	4.16742	AT3G05590.1	RPL18	ribosomal protein L18	miR396d	cassava4.1_017129m|PACid:17965576	5.5	388-408	1	target 5' AGGAUUGAGAAAGCUGGGGGA 3'	:.: :..::::::::: ::.:	query 3' UUCAAGUUCUUUCGACACCUU 5'
CS_NC	miR396d	cassava4.1_029228m|PACid:17987400	-1.42252	2.74754	0.465517	3.12628	6.71571	AT3G02490.1		Pentatricopeptide repeat (PPR) superfamily protein	miR396d	cassava4.1_029228m|PACid:17987400	5.5	1003-1023	1	target 5' AUGAUUAAGGAGGCUGUGGAC 3'	: : :.:::.:.::::::::	query 3' UUCAAGUUCUUUCGACACCUU 5'
CS_NC	miR396d	cassava4.1_005821m|PACid:17972045	-1.42252	2.34172	4.56897	23.1604	5.06907	AT3G19850.1		Phototropic-responsive NPH3 family protein	miR396d	cassava4.1_005821m|PACid:17972045	5.5	78-98	1	target 5' AUAUUCAGGAAAGUUGAGGAA 3'	: ::::.:::::.:: ::::	query 3' UUCAAGUUCUUUCGACACCUU 5'
CS_NC	miR396d	cassava4.1_031922m|PACid:17976488	-1.42252	4.79165	0.206897	5.73038	27.6968	AT2G40980.1		Protein kinase superfamily protein	miR396d	cassava4.1_031922m|PACid:17976488	5.5	2014-2034	1	target 5' AGGCUAAACAAAGCUGUGGAU 3'	:.: : :: :::::::::::	query 3' UUCAAGUUCUUUCGACACCUU 5'
CS_NC	miR396d	cassava4.1_003752m|PACid:17980919	-1.42252	4.17832	0.224138	4.05802	18.105	AT5G60210.1	RIP5	ROP interactive partner 5	miR396d	cassava4.1_003752m|PACid:17980919	5.5	1099-1120	1	target 5' AACUGCAAAGAAAUCUGUGGAG 3'	:: : : :::::: :::::::.	query 3' UUCAAG-UUCUUUCGACACCUU 5'
CS_NC	miR396d	cassava4.1_003769m|PACid:17980920	-1.42252	3.38121	0.37931	3.95222	10.4195	AT5G60210.1	RIP5	ROP interactive partner 5	miR396d	cassava4.1_003769m|PACid:17980920	5.5	1096-1117	1	target 5' AACUGCAAAGAAAUCUGUGGAG 3'	:: : : :::::: :::::::.	query 3' UUCAAG-UUCUUUCGACACCUU 5'
CS_NC	miR396d	cassava4.1_000006m|PACid:17988247	-1.42252	1.92375	0.413793	1.56997	3.79408	AT1G70320.1	UPL2	ubiquitin-protein ligase 2	miR396d	cassava4.1_000006m|PACid:17988247	6	7464-7483	1	target 5' UAG-UCAAGAAAGUAGUGGGA 3'	:: :::::::::. ::::.:	query 3' UUCAAGUUCUUUCGACACCUU 5'
CS_NC	miR396d	cassava4.1_000007m|PACid:17988248	-1.42252	1.79251	0.448276	1.5529	3.46416	AT1G70320.1	UPL2	ubiquitin-protein ligase 2	miR396d	cassava4.1_000007m|PACid:17988248	6	7464-7483	1	target 5' UAG-UCAAGAAAGUAGUGGGA 3'	:: :::::::::. ::::.:	query 3' UUCAAGUUCUUUCGACACCUU 5'
CS_NC	miR396d	cassava4.1_017019m|PACid:17992290	-1.42252	4.70427	0.62069	16.1809	26.0692	AT2G35900.1			miR396d	cassava4.1_017019m|PACid:17992290	6	217-237	1	target 5' AAGUGCGAGAAAACUGAGGAG 3'	:::: :.::::: ::: :::.	query 3' UUCAAGUUCUUUCGACACCUU 5'
CS_NC	miR396d	cassava4.1_000729m|PACid:17967821	-1.42252	3.1771	0.448276	4.05461	9.04489	AT2G29190.2	APUM2,PUM2	pumilio 2	miR396d	cassava4.1_000729m|PACid:17967821	6	3978-3997	1	target 5' GAGUU-GAGGAAGCUGAGGAU 3'	.:::: .::.:::::: :::	query 3' UUCAAGUUCUUUCGACACCUU 5'
CS_NC	miR396d	cassava4.1_003633m|PACid:17961460	-1.42252	4.49927	0.068966	1.55973	22.616	AT1G68050.1	ADO3,FKF1	flavin-binding, kelch repeat, f box 1	miR396d	cassava4.1_003633m|PACid:17961460	6	739-759	1	target 5' AUCAUCAAGAAAUUUGUGGAA 3'	: :::::::: .:::::::	query 3' UUCAAGUUCUUUCGACACCUU 5'
CS_NC	miR396d	cassava4.1_003629m|PACid:17961462	-1.42252	5.51809	0.034483	1.58021	45.8259	AT1G68050.1	ADO3,FKF1	flavin-binding, kelch repeat, f box 1	miR396d	cassava4.1_003629m|PACid:17961462	6	739-759	1	target 5' AUCAUCAAGAAAUUUGUGGAA 3'	: :::::::: .:::::::	query 3' UUCAAGUUCUUUCGACACCUU 5'
CS_NC	miR396d	cassava4.1_003627m|PACid:17961461	-1.42252	3.92061	0.103448	1.56655	15.1433	AT1G68050.1	ADO3,FKF1	flavin-binding, kelch repeat, f box 1	miR396d	cassava4.1_003627m|PACid:17961461	6	739-759	1	target 5' AUCAUCAAGAAAUUUGUGGAA 3'	: :::::::: .:::::::	query 3' UUCAAGUUCUUUCGACACCUU 5'
CS_NC	miR396d	cassava4.1_004918m|PACid:17986878	-1.42252	3.02297	0.551724	4.48464	8.12841	AT1G58290.1	HEMA1	Glutamyl-tRNA reductase family protein	miR396d	cassava4.1_004918m|PACid:17986878	6	1375-1395	1	target 5' CGACUCAGGAAAGCUAUGGAA 3'	. :::.::::::: :::::	query 3' UUCAAGUUCUUUCGACACCUU 5'
CS_NC	miR396d	cassava4.1_019197m|PACid:17971389	-1.42252	9.13921	0.034483	19.4437	563.867	AT1G71950.1		Proteinase inhibitor, propeptide	miR396d	cassava4.1_019197m|PACid:17971389	6	729-749	1	target 5' GAUUCUAAGAAAGCUUUGGAU 3'	.: : .::::::::: ::::	query 3' UUCAAGUUCUUUCGACACCUU 5'
CS_NC	miR396d	cassava4.1_029934m|PACid:17964940	-1.42252	5.11031	0.068966	2.38225	34.5427	AT4G31880.1			miR396d	cassava4.1_029934m|PACid:17964940	6	622-641	1	target 5' AAG-UCAUGGAAGUUGGGGAA 3'	::: ::: :.:::.:: ::::	query 3' UUCAAGUUCUUUCGACACCUU 5'
CS_NC	miR396d	cassava4.1_029802m|PACid:17983417	-1.42252	2.66322	0.37931	2.40273	6.33447	AT4G20880.1		ethylene-responsive nuclear protein / ethylene-regulated nuclear protein (ERT2)	miR396d	cassava4.1_029802m|PACid:17983417	6	1184-1204	1	target 5' AAGAACAAGAAAGAUUUGGAA 3'	::: :::::::: : :::::	query 3' UUCAAGUUCUUUCGACACCUU 5'
CS_NC	miR396d	cassava4.1_014048m|PACid:17992827	-1.42252	1.99315	0.465517	1.85324	3.98104	AT4G32180.1	ATPANK2,PANK2	pantothenate kinase 2	miR396d	cassava4.1_014048m|PACid:17992827	6	1189-1209	1	target 5' AAGUUACAGAAAUCUGUAGAA 3'	::::: ::::: :::: :::	query 3' UUCAAGUUCUUUCGACACCUU 5'
CS_NC	miR396d	cassava4.1_003083m|PACid:17985119	-1.42252	2.20844	0.396552	1.83276	4.62175	AT3G01750.1		Ankyrin repeat family protein	miR396d	cassava4.1_003083m|PACid:17985119	6	1917-1937	1	target 5' AAGUAAUAGGAAGCUGUUGAA 3'	:::: ::.::::::: :::	query 3' UUCAAGUUCUUUCGACACCUU 5'
CS_NC	miR396d	cassava4.1_013410m|PACid:17986338	-1.42252	7.18679	0.051724	7.53584	145.693	AT2G30620.1		winged-helix DNA-binding transcription factor family protein	miR396d	cassava4.1_013410m|PACid:17986338	6	184-204	1	target 5' AAGAGCAAGAAAGCUAAGGAA 3'	::: :::::::::: ::::	query 3' UUCAAGUUCUUUCGACACCUU 5'
CS_NC	miR396d	cassava4.1_028316m|PACid:17974784	-1.42252	2.29488	0.327586	1.60751	4.90713	AT5G65700.1	BAM1	Leucine-rich receptor-like protein kinase family protein	miR396d	cassava4.1_028316m|PACid:17974784	6	738-757	1	target 5' AAUUCCAAGGGAGCU-UGGAA 3'	:: : ::::..:::: :::::	query 3' UUCAAGUUCUUUCGACACCUU 5'
CS_NC	miR396d	cassava4.1_021544m|PACid:17985066	-1.42252	4.18821	0.189655	3.45734	18.2296	AT2G37420.1		ATP binding microtubule motor family protein	miR396d	cassava4.1_021544m|PACid:17985066	6	942-963	1	target 5' ACGUGCAAGAGAAGCUGGGGAA 3'	: :: ::::: :::::: ::::	query 3' UUCAAGUUCU-UUCGACACCUU 5'
CS_NC	miR396d	cassava4.1_026349m|PACid:17976204	-1.42252	17.2319	0	1.53925	153925	AT2G45630.2		D-isomer specific 2-hydroxyacid dehydrogenase family protein	miR396d	cassava4.1_026349m|PACid:17976204	6	115-134	1	target 5' CAGUUCUUGAAAGC-GUGGGA 3'	::::: :::::: ::::.:	query 3' UUCAAGUUCUUUCGACACCUU 5'
CS_NC	miR398	cassava4.1_017953m|PACid:17970671	0.696305	-2.01226	30.7586	7.62457	0.247884	AT5G20230.1	ATBCB,BCB,SAG14	blue-copper-binding protein	miR398	cassava4.1_017953m|PACid:17970671	4	157-178	1	target 5' CAGGGUCGAUCUGCAGAACACA 3'	::::: :::.::: ::::::::	query 3' GUCCCCGCUGGAC-UCUUGUGU 5'
CS_NC	miR398	cassava4.1_015554m|PACid:17963939	0.696305	-4.71528	5.82759	0.221843	0.038068	AT2G28190.1	CSD2,CZSOD2	copper/zinc superoxide dismutase 2	miR398	cassava4.1_015554m|PACid:17963939	5.5	475-496	1	target 5' CGCGGGCGACCUGGGAAACAUA 3'	:. ::::::::::.: ::::.:	query 3' GUCCCCGCUGGACUC-UUGUGU 5'
CS_NC	miR398	cassava4.1_015578m|PACid:17963938	0.696305	-4.50249	5.87931	0.259386	0.044118	AT2G28190.1	CSD2,CZSOD2	copper/zinc superoxide dismutase 2	miR398	cassava4.1_015578m|PACid:17963938	5.5	475-496	1	target 5' CGCGGGCGACCUGGGAAACAUA 3'	:. ::::::::::.: ::::.:	query 3' GUCCCCGCUGGACUC-UUGUGU 5'
CS_NC	miR398	cassava4.1_016106m|PACid:17975204	0.696305	-2.38465	5.81034	1.11263	0.191491	AT5G18110.1	NCBP	novel cap-binding protein	miR398	cassava4.1_016106m|PACid:17975204	6	182-201	1	target 5' CAGCAUC-ACUUGAGAACAUA 3'	::: : ::.::::::::.:	query 3' GUCCCCGCUGGACUCUUGUGU 5'
CS_NC	miR398	cassava4.1_015501m|PACid:17975203	0.696305	-2.52666	6.43103	1.11604	0.17354	AT5G18110.1	NCBP	novel cap-binding protein	miR398	cassava4.1_015501m|PACid:17975203	6	182-201	1	target 5' CAGCAUC-ACUUGAGAACAUA 3'	::: : ::.::::::::.:	query 3' GUCCCCGCUGGACUCUUGUGU 5'
CS_NC	miR398	cassava4.1_000100m|PACid:17988792	0.696305	-2.0865	5.55172	1.30717	0.235452	AT3G60240.2	CUM2,EIF4G	eukaryotic translation initiation factor 4G	miR398	cassava4.1_000100m|PACid:17988792	6	5122-5143	1	target 5' AAGGUGUGGCCUGAAGAACACC 3'	::: :.:.:::: :::::::	query 3' GUCCCCGCUGGAC-UCUUGUGU 5'
CS_NC	miR403a	cassava4.1_017019m|PACid:17992290	-1.17879	4.70427	0.62069	16.1809	26.0692	AT2G35900.1			miR403a	cassava4.1_017019m|PACid:17992290	5	713-733	1	target 5' GGAGUUUGUGCUGGAAUCUAA 3'	:::::::::: ::::::::	query 3' GCUCAAACACGCACUUAGAUU 5'
CS_NC	miR403b	cassava4.1_017019m|PACid:17992290	-1.17879	4.70427	0.62069	16.1809	26.0692	AT2G35900.1			miR403b	cassava4.1_017019m|PACid:17992290	5	713-733	1	target 5' GGAGUUUGUGCUGGAAUCUAA 3'	:::::::::: ::::::::	query 3' GCUCAAACACGCACUUAGAUU 5'
CS_NC	miR477b	cassava4.1_017626m|PACid:17960476	1.34267	-2.12644	14.5	3.32082	0.229022	AT2G16600.1	ROC3	rotamase CYP 3	miR477b	cassava4.1_017626m|PACid:17960476	5.5	68-88	1	target 5' UGGCAAAUCCUAAGGUCUUCU 3'	. .: .:::::::::::::	query 3' GGUGAGAGGGAUUCCAGAAGA 5'
CS_NC	miR477c	cassava4.1_009369m|PACid:17977257	1.27228	-2.33678	4.22414	0.836177	0.197952	AT4G11680.1		Zinc finger, C3HC4 type (RING finger) family protein	miR477c	cassava4.1_009369m|PACid:17977257	5.5	1544-1563	1	target 5' CUACUCU-CCAAGGGUUUUCC 3'	:.::::: :: :.:::.::::	query 3' GGUGAGAGGGAUUCCAGAAGG 5'
CS_NC	miR477c	cassava4.1_002067m|PACid:17981848	1.27228	-3.71972	5.62069	0.426621	0.075902	AT5G24260.1		prolyl oligopeptidase family protein	miR477c	cassava4.1_002067m|PACid:17981848	6	2440-2460	1	target 5' CCAGGUUUCCUGACGUCUUCC 3'	::: .:.:::.: :::::::	query 3' GGUGAGAGGGAUUCCAGAAGG 5'
CS_NC	miR477c	cassava4.1_008259m|PACid:17968054	1.27228	-2.18675	2.51724	0.552901	0.219646	AT2G21140.1	ATPRP2,PRP2	proline-rich protein 2	miR477c	cassava4.1_008259m|PACid:17968054	6	678-699	1	target 5' CUAUUCCCUCCUAAGGUGUUUC 3'	:.:.:: : :::::::: ::.:	query 3' GGUGAGAG-GGAUUCCAGAAGG 5'
CS_NC	miR477c	cassava4.1_019079m|PACid:17962254	1.27228	-4.69934	6.2069	0.238908	0.038491	AT4G04830.1	ATMSRB5,MSRB5	methionine sulfoxide reductase B5	miR477c	cassava4.1_019079m|PACid:17962254	6	370-391	1	target 5' CUGCUUUCUAUGAAGGUCUUCC 3'	:..::.::. : ::::::::::	query 3' GGUGAGAGGGA-UUCCAGAAGG 5'
[truncated: 88 more rows]

## Sheet: Additional Table S5B
Additional Table S5B The potential miRNA targeting genes which are associated with the enriched pathways of six comparisons. "011977m" is short for cassava4.1_011977m, and the same abbreviation is applied to the other gene symbols. The “number” refers to the ratio of genes regulated by miRNA to the total number of genes in a given process. The green and blue shade emphasizes two genes which are D…
[truncated: 38 more rows]

[truncated: 1 more sheets: Sheet1]
