# Supplementary material for: Chilling acclimation provides immunity to stress by altering regulatory networks and inducing genes with protective functions in Cassava
Source: BMC Plant Biol. 2014 Aug 5;14:207. doi: 10.1186/s12870-014-0207-5 (PMC4236759; doi:10.1186/s12870-014-0207-5)
Supplement: Additional file 5: Table S7. — The two rounds of gene-specific primers (GSP1 and GSP2) used in 5′RACE experiment. Target gene “000210 m” is short for Cassava4.1_000210m, and the same abbreviation is applied to the other gene symbols. [file s12870-014-0207-5-S5.xlsx]

## Sheet: Additional Table S7
Additional Table S7 The two rounds of gene-specific primers(GSP1 and GSP2) used in 5'RACE experiment
miR-Target pairs	miRNA	Target Gene	GSP1	product length	GSP2	product length	Annotation
miR395-ATRX	rco-miR395a	cassava4.1_000210m|PACid:17965900	GCTTGGGTTGTATCTGCCCT	544	ACCCCACCCTTAGTTCTCCA	380	ATRX	P-loop containing nucleoside triphosphate hydrolases superfamily protein
novel16-POS	miR319	cassava4.1_015766m|PACid:17986366	CTTCCAAGCTGGTGCGGTAA	632	GCCAATTGTCTCTCCACCGA	422	GSTU8	glutathione S-transferase TAU 8
miR319-GSTU8	novel-16	cassava4.1_033835m|PACid:17984683	CTTATTTCCCCAGCAGAGCCA	364	TGCTATCTGTCGAACCTCCG	259	POS	Peroxidase superfamily protein
miR172-TUA	miR172a	cassava4.1_007502m|PACid:17991616	ACGCTTGGCATACATGAGGT	485	AAACTGAATGGTGCGCTTGG	310	TUA2	tubulin alpha-2 chain
miR164-NAC	miR164a	cassava4.1_029889m|PACid:17973439	TGGAGATACCCTCTTCAGACAAGT	226	TCTCTGAACTTCCTTCTCCTAAGC	199	NAC1	NAC domain containing protein 1
miR171hi-HAM3(1)	miR171hi	cassava4.1_002034m|PACid:17977302	ATGGTTGGTTCGAGGAGGAC	586	GGTGAGTTGAAGGAGAGGCAA	395	HAM3(1)	GRAS family transcription factor
miR171hi-HAM3(2)	miR171hi	cassava4.1_034057m|PACid:17989136	GAGAAGGGACACCCCCATTC	350	CTCTTGCATCAGAGAAGCCCA	324	HAM3(2)	GRAS family transcription factor
Novel53-SWEET17	Novel53	cassava4.1_014996m	TCATGGGATTGTTGGGATGAAGAT	229	GGGTCTGATATTGCCACCCTT	197	SWEET17	Nodulin MtN3 family protein
Novel53-RPL27	Novel53	cassava4.1_016749m|PACid:17982836	TTCTTACGCTCACGCTGCAA	440	TGATCCTTGCCAATCCCCAC	284	RPL27	ribosomal protein large subunit 27
miR319-TCP4	miR319	cassava4.1_004517m	ATGGATGCCGTCTTGCTCCT	221	TGTTATGGATGCCGTCTTGCT	197	TCP4	TCP family transcription factor 4
miR172-LMP	miR172	cassava4.1_002489m|PACid:17985091	ATGGTAGCAGAGTTGCCTCG	528	TGGCGTCTAAGTGTTGCCAT	238	LMP	LMBR1-like membrane protein
miR394-FY	miR394	cassava4.1_002500m|PACid:17973181	TGAGGTGTGTGGGAATGTGG	118	GGAATGTGGCGGAGGACC	108	FY	Transducin/WD40 repeat-like superfamily protein
miR394-IIL1	miR394	cassava4.1_005847m|PACid:17993523	TGAGCAGGAGCTTCCCAGTT	363	AGAACCTGTCCTGGCCTACA	253	IIL1	isopropyl malate isomerase large subunit 1
Novel-7a-DHDPS2	Novel-7a	cassava4.1_010211m|PACid:17966286	CTAATACCGGCCTACCAATATGAA	136	CATCATCGTCGAGAACTTGAACA	111	DHDPS2	dihydrodipicolinate synthase
novel-42-LMDH	novel-42	cassava4.1_007889m|PACid:17991081	CAAGTCAGCTCGTTCCAAGC	492	ACCTCGCCAGATGCAAGTTT	278	LMDH	lactate/malate dehydrogenase family protein
miR398-EC	miR398	cassava4.1_011902m|PACid:17970680	TCCCTGACTGTCTCCAACTGT	564	AGAGCAGTGGCCGGTAAAAT	391	EC	copper ion binding / electron carrier
novel-30-CP	novel-30	cassava4.1_014450m|PACid:17977848	AGAATTGAGTGACTAAGAAGCAGA	123	GTGACTAAGAAGCAGAATCAAGAAA	119	CP	Cyclase family protein
miR169-NF-YA10	miR169	cassava4.1_011620m|PACid:17994055	AAACATTGGACAACACATGGTGA	281	ATCACAGCCACACAACCAGA	202	NF-YA10	nuclear factor Y, subunit A10
